# Supplementary material for: The Class III Peroxidase gene TaPRX-2A controls grain number per spike in common wheat (Triticum aestivum L.)
Source: Front Plant Sci. 2025 Feb 6;15:1501029. doi: 10.3389/fpls.2024.1501029 (PMC11839669; doi:10.3389/fpls.2024.1501029)
Supplement: Supplementary file 5 [file Table1.xlsx]

## Sheet: Sheet1
Table S1 Detailed information for all detected DEGs.
ID	CK-1_fpkm	CK-2_fpkm	CK-3_fpkm	TaPRX-2A-OE-1_fpkm	TaPRX-2A-OE-2_fpkm	TaPRX-2A-OE-3_fpkm	CK-1_count	CK-2_count	CK-3_count	TaPRX-2A-OE-1_count	TaPRX-2A-OE-2_count	TaPRX-2A-OE-3_count	log2FoldChange	pvalue	padj	regulated	chr	start	end	strand	gene_name	gene_description	KEGG	KEGG pathway	NR	Swissprot	Tremble	KOG	GO	Pfam	TF-Family	TF-Category	TF-Classification
TraesCS4D02G038500	0.148	0.1202	0.1282	72.1976	71.6641	72.6007	15	11	12	6506	6424	6724	9.09767	4.91128e-306	3.06876e-301	up	4D	16585262	16589394	-	TraesCS4D02G038500	Putative non-cyanogenic beta-glucosidase [Source:UniProtKB/TrEMBL%3BAcc:I3NM30]	K05350 beta-glucosidase [EC:3.2.1.21] | (RefSeq) beta-glucosidase 7 (A)	ko00460: Cyanoamino acid metabolism; ko00500: Starch and sucrose metabolism; ko00999: Biosynthesis of various plant secondary metabolites; ko01100: Metabolic pathways; ko01110: Biosynthesis of secondary metabolites	beta-glucosidase 7 [Triticum aestivum]	BGL07_ORYSJ RecName: Full=Beta-glucosidase 7 {ECO:0000305}; Short=Os3bglu7 {ECO:0000303|PubMed:17196101}; EC=3.2.1.21 {ECO:0000269|PubMed:14692878}; Flags: Precursor;	I3NM30_WHEAT RecName: Full=4-hydroxy-7-methoxy-3-oxo-3,4-dihydro-2H-1,4-benzoxazin-2-yl glucosidebeta-D-glucosidase {ECO:0000256|ARBA:ARBA00012857}; EC=3.2.1.182 {ECO:0000256|ARBA:ARBA00012857};	Beta-glucosidase, lactase phlorizinhydrolase, and related proteins	GO:0005576,extracellular region; GO:0047668,amygdalin beta-glucosidase activity; GO:0033907,beta-D-fucosidase activity; GO:0004565,beta-galactosidase activity; GO:0080083,beta-gentiobiose beta-glucosidase activity; GO:0008422,beta-glucosidase activity; GO:0047701,beta-L-arabinosidase activity; GO:0004567,beta-mannosidase activity; GO:0080079,cellobiose glucosidase activity; GO:0042973,glucan endo…	PF00232.21:Glycosyl hydrolase family 1	--	--	--
novel.11373	4.5893	4.3055	4.3562	28.0383	27.9259	29.2196	518	439	454	2814	2788	3014	2.69403	7.30694e-247	2.28283e-242	up	7D	117260923	117266993	+	--	--	K02990 small subunit ribosomal protein S6 | (RefSeq) 30S ribosomal protein S6 alpha, chloroplastic-like (A)	ko03010: Ribosome	hypothetical protein TRIUR3_31919 [Triticum urartu]	RR6_ARATH RecName: Full=30S ribosomal protein S6 alpha, chloroplastic; Flags: Precursor;	A0A453R2Q4_AEGTS SubName: Full=Uncharacterized protein {ECO:0000313|EnsemblPlants:AET7Gv20434300.13};	--	GO:0009507,chloroplast; GO:0009535,chloroplast thylakoid membrane; GO:0005634,nucleus; GO:0005840,ribosome; GO:0009579,thylakoid; GO:0003729,mRNA binding; GO:0070181,small ribosomal subunit rRNA binding; GO:0003735,structural constituent of ribosome; GO:0006412,translation; GO:0003674,molecular_function; GO:0003676,nucleic acid binding; GO:0003723,RNA binding; GO:0005488,binding; GO:0097159,organ…	--	--	--	--
novel.6597	10.7606	10.4111	10.0411	0.4424	0.4288	0.3766	1532	1339	1320	56	54	49	-4.63569	2.35323e-227	4.9013e-223	down	4D	278248640	278252354	-	--	--	K17604 zinc finger SWIM domain-containing protein 3 | (RefSeq) protein FAR1-RELATED SEQUENCE 9-like (A)	--	protein FAR-RED IMPAIRED RESPONSE 1-like isoform X1 [Triticum aestivum]	FRS5_ARATH RecName: Full=Protein FAR1-RELATED SEQUENCE 5;	A0A453I3J4_AEGTS SubName: Full=Uncharacterized protein {ECO:0000313|EnsemblPlants:AET4Gv20428000.1};	--	GO:0005634,nucleus; GO:0008270,zinc ion binding; GO:0006355,regulation of DNA-templated transcription; GO:0003674,molecular_function; GO:0005488,binding; GO:0043167,ion binding; GO:0043169,cation binding; GO:0046872,metal ion binding; GO:0046914,transition metal ion binding; GO:0006139,nucleobase-containing compound metabolic process; GO:0006351,DNA-templated transcription; GO:0006725,cellular ar…	--	--	--	--
TraesCS4D02G170200	13.5995	16.5454	15.8822	0.9608	0.8068	0.6929	1353	1487	1459	85	71	63	-4.21596	7.91287e-200	1.23607e-195	down	4D	295569768	295577611	-	TraesCS4D02G170200	--	K01679 fumarate hydratase, class II [EC:4.2.1.2] | (RefSeq) fumarate hydratase 1, mitochondrial-like (A)	ko00020: Citrate cycle (TCA cycle); ko00620: Pyruvate metabolism; ko01100: Metabolic pathways; ko01110: Biosynthesis of secondary metabolites; ko01200: Carbon metabolism	fumarate hydratase 1, mitochondrial-like [Hordeum vulgare subsp. vulgare]	FUM1_ARATH RecName: Full=Fumarate hydratase 1, mitochondrial {ECO:0000303|PubMed:20202172}; Short=AtFUM1 {ECO:0000303|PubMed:29688630}; Short=Fumarase 1 {ECO:0000303|PubMed:20202172}; EC=4.2.1.2 {ECO:0000269|PubMed:29688630}; Flags: Precursor;	M8BZV2_AEGTA RecName: Full=Fumarate hydratase {ECO:0000256|ARBA:ARBA00012921}; EC=4.2.1.2 {ECO:0000256|ARBA:ARBA00012921};	Fumarase	GO:0005829,cytosol; GO:0005739,mitochondrion; GO:0045239,tricarboxylic acid cycle enzyme complex; GO:0004333,fumarate hydratase activity; GO:0006106,fumarate metabolic process; GO:0006108,malate metabolic process; GO:0048868,pollen tube development; GO:0051262,protein tetramerization; GO:0006099,tricarboxylic acid cycle; GO:0003674,molecular_function; GO:0003824,catalytic activity; GO:0016829,lya…	PF00206.23:Lyase	--	--	--
TraesCS5B02G412700	169.345	155.187	173.914	34.2513	38.374	38.6371	14863	12304	14094	2673	2979	3099	-2.15337	7.39311e-184	9.23902e-180	down	5B	587599689	587602286	+	TraesCS5B02G412700	Tubulin alpha chain [Source:UniProtKB/TrEMBL%3BAcc:A4K4Y8]	K07374 tubulin alpha | (RefSeq) tubulin alpha-2 chain (A)	ko04145: Phagosome	tubulin alpha-2 chain-like [Triticum dicoccoides]	TBA2_HORVU RecName: Full=Tubulin alpha-2 chain;	A4K4Y8_WHEAT RecName: Full=Tubulin alpha chain {ECO:0000256|RuleBase:RU000352};	Alpha tubulin	GO:0005737,cytoplasm; GO:0005874,microtubule; GO:0005525,GTP binding; GO:0005200,structural constituent of cytoskeleton; GO:0007017,microtubule-based process; GO:0000166,nucleotide binding; GO:0003674,molecular_function; GO:0005488,binding; GO:0017076,purine nucleotide binding; GO:0019001,guanyl nucleotide binding; GO:0032553,ribonucleotide binding; GO:0032555,purine ribonucleotide binding; GO:00…	PF00091.28:Tubulin/FtsZ family, GTPase domain	--	--	--
novel.9664	0.6691	0.7818	0.7246	8.6811	8.1876	7.6195	108	114	108	1246	1169	1124	3.50502	1.10271e-182	1.14836e-178	up	6D	132636973	132642628	+	--	--	--	--	unnamed protein product [Triticum turgidum subsp. durum]	ABCG1_PETHY RecName: Full=ABC transporter G family member 1 {ECO:0000303|PubMed:22345641}; Short=ABC transporter ABCG.1 {ECO:0000303|PubMed:22345641}; Short=PhABCG1 {ECO:0000303|PubMed:22345641};	A0A446TXU3_TRITD SubName: Full=Uncharacterized protein {ECO:0000313|EMBL:VAI28191.1};	Transporter, ABC superfamily (Breast cancer resistance protein)	GO:0016021,integral component of membrane; GO:0005886,plasma membrane; GO:0140359,ABC-type transporter activity; GO:0005524,ATP binding; GO:0010597,green leaf volatile biosynthetic process; GO:0055085,transmembrane transport; GO:0003674,molecular_function; GO:0005215,transporter activity; GO:0015399,primary active transmembrane transporter activity; GO:0022804,active transmembrane transporter act…	--	--	--	--
TraesCS7A02G041600	1.0776	1.9563	1.1204	64.3286	48.7327	57.638	25	41	24	1327	1000	1222	5.38119	6.68008e-175	5.96283e-171	up	7A	19318682	19320005	-	TraesCS7A02G041600	Ozone-responsive stress-related protein [Source:UniProtKB/TrEMBL%3BAcc:D3K1B4]	--	--	uncharacterized protein LOC123088334 [Triticum aestivum]	--	A0A453QFM1_AEGTS SubName: Full=Uncharacterized protein {ECO:0000313|EnsemblPlants:AET7Gv20092700.1};	--	--	PF06592.16:Protein of unknown function (DUF1138)	--	--	--
novel.11270	15.1761	15.6137	14.592	0.4952	0.6306	0.6103	1034	961	918	30	38	38	-4.69739	2.92009e-167	2.28074e-163	down	7D	21618362	21620313	-	--	--	--	--	uncharacterized protein LOC120969801 [Aegilops tauschii subsp. strangulata]	--	M8C2I0_AEGTA SubName: Full=Uncharacterized protein {ECO:0000313|EMBL:EMT31490.1, ECO:0000313|EnsemblPlants:EMT31490};	--	--	--	--	--	--
TraesCS3B02G540800	0.8681	1.1147	0.8273	15.7632	11.7638	13.4375	75	87	66	1211	899	1061	3.87882	6.42075e-148	4.45772e-144	up	3B	779528070	779531967	-	TraesCS3B02G540800	--	K13680 beta-mannan synthase [EC:2.4.1.32] | (RefSeq) probable glucomannan 4-beta-mannosyltransferase 6 isoform X1 (A)	--	probable glucomannan 4-beta-mannosyltransferase 6 isoform X1 [Triticum aestivum]	CSLA6_ORYSJ RecName: Full=Probable glucomannan 4-beta-mannosyltransferase 6 {ECO:0000305}; EC=2.4.1.32 {ECO:0000250|UniProtKB:Q7PC76}; AltName: Full=Cellulose synthase-like protein A6 {ECO:0000303|PubMed:11842136}; Short=OsCslA6 {ECO:0000303|PubMed:11842136}; AltName: Full=Glucomannan synthase {ECO:0000305}; AltName: Full=Mannan synthase 6 {ECO:0000305};	A0A446QFA7_TRITD SubName: Full=Uncharacterized protein {ECO:0000313|EMBL:VAH85251.1};	--	GO:0005794,Golgi apparatus; GO:0000139,Golgi membrane; GO:0016021,integral component of membrane; GO:0047259,glucomannan 4-beta-mannosyltransferase activity; GO:0016757,glycosyltransferase activity; GO:0051753,mannan synthase activity; GO:0071555,cell wall organization; GO:0000030,mannosyltransferase activity; GO:0003674,molecular_function; GO:0003824,catalytic activity; GO:0016740,transferase ac…	PF13641.9:Glycosyltransferase like family 2	--	--	--
TraesCS5B02G471300	24.0847	21.4354	24.4982	0.653	0.6279	0.9945	954	767	896	23	22	36	-4.92998	4.82363e-143	3.014e-139	down	5B	644854426	644855491	+	TraesCS5B02G471300	--	--	--	alpha-hordothionin-like isoform X1 [Triticum aestivum]	THN2_WHEAT RecName: Full=Alpha-2-purothionin; Contains: RecName: Full=Alpha-2-purothionin; Contains: RecName: Full=Acidic protein; Flags: Precursor;	A0A446USU1_TRITD SubName: Full=Uncharacterized protein {ECO:0000313|EMBL:VAI38699.1};	--	GO:0005576,extracellular region; GO:0090729,toxin activity; GO:0006952,defense response; GO:0003674,molecular_function; GO:0006950,response to stress; GO:0008150,biological_process; GO:0050896,response to stimulus; GO:0005575,cellular_component; GO:0110165,cellular anatomical entity	PF00321.20:Plant thionin	--	--	--
TraesCS4A02G400600	21.3648	17.5347	20.5938	3.2202	3.6107	3.3139	2328	1726	2072	312	348	330	-2.54264	1.54847e-136	8.79587e-133	down	4A	674907092	674910162	+	TraesCS4A02G400600	Purple acid phosphatase [Source:UniProtKB/TrEMBL%3BAcc:A0A1D5X139]	K22390 acid phosphatase type 7 | (RefSeq) nucleotide pyrophosphatase/phosphodiesterase-like (A)	--	nucleotide pyrophosphatase/phosphodiesterase-like [Triticum aestivum]	PPA27_ARATH RecName: Full=Probable inactive purple acid phosphatase 27; Flags: Precursor;	A0A3B6I504_WHEAT RecName: Full=Purple acid phosphatase {ECO:0000256|RuleBase:RU361203}; EC=3.1.3.2 {ECO:0000256|RuleBase:RU361203};	Purple acid phosphatase	GO:0005576,extracellular region; GO:0003993,acid phosphatase activity; GO:0046872,metal ion binding; GO:0003674,molecular_function; GO:0003824,catalytic activity; GO:0016787,hydrolase activity; GO:0016788,hydrolase activity, acting on ester bonds; GO:0016791,phosphatase activity; GO:0042578,phosphoric ester hydrolase activity; GO:0005488,binding; GO:0043167,ion binding; GO:0043169,cation binding;…	PF17808.4:Fn3-like domain from Purple Acid Phosphatase	--	--	--
novel.179	4.3441	3.4509	3.9284	0.1731	0.1686	0.1527	903	648	754	32	31	29	-4.55927	1.20005e-126	6.24864e-123	down	1A	177475881	177482802	+	--	--	--	--	uncharacterized protein LOC123058871 isoform X1 [Triticum aestivum]	--	M7YKT7_TRIUA SubName: Full=Uncharacterized protein {ECO:0000313|EMBL:EMS51093.1, ECO:0000313|EnsemblPlants:TRIUR3_21278-P1};	DNA helicase PIF1/RRM3	--	--	--	--	--
novel.2280	0.2027	0.3193	0.2702	5.7084	5.7473	7.0643	26	37	32	651	652	828	4.5663	1.07479e-125	5.16593e-122	up	2B	140523345	140526879	-	--	--	--	--	--	--	A0A453SET0_AEGTS SubName: Full=Uncharacterized protein {ECO:0000313|EnsemblPlants:AET7Gv20912800.3};	--	--	--	--	--	--
novel.8733	4.9827	4.5278	4.0446	0.0415	0.0266	0.0294	1485	1219	1113	11	7	8	-7.11099	2.88475e-123	1.28751e-119	down	6A	535144005	535151874	-	--	--	--	--	uncharacterized protein LOC119328095 [Triticum dicoccoides]	--	Q2QSV4_ORYSJ SubName: Full=Transposon protein, putative, CACTA, En/Spm sub-class, expressed {ECO:0000313|EMBL:ABA97584.2};	--	--	PF02992.17:Transposase family tnp2	--	--	--
novel.6702	8.4879	9.0098	8.0134	0.1545	0.1673	0.2313	803	770	700	13	14	20	-5.5134	5.16961e-120	2.15345e-116	down	4D	459907068	459922714	-	--	--	K17784 MICOS complex subunit MIC10 | (RefSeq) uncharacterized protein LOC123133601 (A)	--	unnamed protein product [Triticum aestivum]	--	A0A7H4LKJ2_WHEAT SubName: Full=Genome assembly, chromosome: II {ECO:0000313|EMBL:SPT19130.1};	FOG: Transposon-encoded proteins with TYA, reverse transcriptase, integrase domains in various combinations	--	PF04195.15:Putative gypsy type transposon	--	--	--
novel.7438	0.2004	0.1683	0.1871	4.2898	4.3202	4.0983	29	22	25	552	553	542	4.52168	7.20028e-112	2.81189e-108	up	5B	184307521	184312764	-	--	--	--	--	uncharacterized protein LOC123090189 [Triticum aestivum]	CRLK1_ARATH RecName: Full=Calcium/calmodulin-regulated receptor-like kinase 1 {ECO:0000303|PubMed:21056039}; Short=AtCRLK1 {ECO:0000303|PubMed:21056039}; EC=2.7.11.1 {ECO:0000269|PubMed:20026608};	A0A452XZ61_AEGTS SubName: Full=Uncharacterized protein {ECO:0000313|EnsemblPlants:AET1Gv20228200.1};	Serine/threonine protein kinase	GO:0010008,endosome membrane; GO:0016021,integral component of membrane; GO:0005886,plasma membrane; GO:0005524,ATP binding; GO:0005516,calmodulin binding; GO:0106310,protein serine kinase activity; GO:0004674,protein serine/threonine kinase activity; GO:0004714,transmembrane receptor protein tyrosine kinase activity; GO:0009631,cold acclimation; GO:0006468,protein phosphorylation; GO:0009409,res…	--	--	--	--
TraesCS7D02G095900	18.7172	17.133	17.4459	4.6423	4.4185	4.547	2045	1691	1760	451	427	454	-1.95976	1.30924e-111	4.81216e-108	down	7D	58480805	58484134	+	TraesCS7D02G095900	Purple acid phosphatase [Source:UniProtKB/TrEMBL%3BAcc:A0A1D6D2K6]	K22390 acid phosphatase type 7 | (RefSeq) nucleotide pyrophosphatase/phosphodiesterase-like (A)	--	nucleotide pyrophosphatase/phosphodiesterase-like [Triticum aestivum]	PPA27_ARATH RecName: Full=Probable inactive purple acid phosphatase 27; Flags: Precursor;	A0A3B6TJ98_WHEAT RecName: Full=Purple acid phosphatase {ECO:0000256|RuleBase:RU361203}; EC=3.1.3.2 {ECO:0000256|RuleBase:RU361203};	Purple acid phosphatase	GO:0005576,extracellular region; GO:0003993,acid phosphatase activity; GO:0046872,metal ion binding; GO:0003674,molecular_function; GO:0003824,catalytic activity; GO:0016787,hydrolase activity; GO:0016788,hydrolase activity, acting on ester bonds; GO:0016791,phosphatase activity; GO:0042578,phosphoric ester hydrolase activity; GO:0005488,binding; GO:0043167,ion binding; GO:0043169,cation binding;…	PF17808.4:Fn3-like domain from Purple Acid Phosphatase	--	--	--
TraesCS7A02G046100	0.8357	0.6608	0.8404	13.5384	16.4668	11.6049	42	30	39	605	732	533	4.16073	2.95658e-104	1.02633e-100	up	7A	20966303	20967331	+	TraesCS7A02G046100	--	K13457 disease resistance protein RPM1 | (RefSeq) disease resistance protein RPM1-like (A)	ko04626: Plant-pathogen interaction	hypothetical protein CFC21_095431 [Triticum aestivum]	RPM1_ARATH RecName: Full=Disease resistance protein RPM1 {ECO:0000303|PubMed:7638602}; AltName: Full=Resistance to Pseudomonas syringae protein 3 {ECO:0000303|PubMed:9861059}; AltName: Full=Resistance to Pseudomonas syringae pv. Maculicola protein 1 {ECO:0000303|PubMed:7638602};	A0A3B6RBH6_WHEAT SubName: Full=Uncharacterized protein {ECO:0000313|EnsemblPlants:TraesCS7A02G046100.1.cds1};	Apoptotic ATPase	GO:0012505,endomembrane system; GO:0019897,extrinsic component of plasma membrane; GO:0005886,plasma membrane; GO:0043531,ADP binding; GO:0005524,ATP binding; GO:0000166,nucleotide binding; GO:0009626,plant-type hypersensitive response; GO:0003674,molecular_function; GO:0005488,binding; GO:0017076,purine nucleotide binding; GO:0030554,adenyl nucleotide binding; GO:0032553,ribonucleotide binding; …	PF00931.25:NB-ARC domain	--	--	--
TraesCS3B02G417800	2.1427	2.123	2.206	13.6403	12.6357	11.5495	162	145	154	917	845	798	2.55695	2.49554e-101	8.2069e-98	up	3B	654648169	654651767	+	TraesCS3B02G417800	--	K00600 glycine hydroxymethyltransferase [EC:2.1.2.1] | (RefSeq) serine hydroxymethyltransferase 7-like (A)	ko00260: Glycine, serine and threonine metabolism; ko00460: Cyanoamino acid metabolism; ko00630: Glyoxylate and dicarboxylate metabolism; ko00670: One carbon pool by folate; ko01100: Metabolic pathways; ko01110: Biosynthesis of secondary metabolites; ko01200: Carbon metabolism; ko01230: Biosynthesis of amino acids; ko01240: Biosynthesis of cofactors	hypothetical protein CFC21_043109 [Triticum aestivum]	GLYC7_ARATH RecName: Full=Serine hydroxymethyltransferase 7; Short=AtSHMT7; EC=2.1.2.1; AltName: Full=Glycine hydroxymethyltransferase 7; AltName: Full=Serine methylase 7;	A0A446Q711_TRITD RecName: Full=Glycine hydroxymethyltransferase {ECO:0000256|ARBA:ARBA00012256}; EC=2.1.2.1 {ECO:0000256|ARBA:ARBA00012256};	Glycine/serine hydroxymethyltransferase	GO:0005737,cytoplasm; GO:0005634,nucleus; GO:0004372,glycine hydroxymethyltransferase activity; GO:0030170,pyridoxal phosphate binding; GO:0070905,serine binding; GO:0008270,zinc ion binding; GO:0046655,folic acid metabolic process; GO:0019264,glycine biosynthetic process from serine; GO:0006565,L-serine catabolic process; GO:0006730,one-carbon metabolic process; GO:0044030,regulation of DNA meth…	PF00464.22:Serine hydroxymethyltransferase	--	--	--
novel.3416	0.6001	0.4352	0.6835	6.2715	6.7725	6.3624	58	38	61	539	579	562	3.50393	3.62895e-100	1.13376e-96	up	3A	27728514	27733247	+	--	--	--	--	uncharacterized protein LOC123136038 isoform X2 [Triticum aestivum]	--	A0A453NBT6_AEGTS SubName: Full=Uncharacterized protein {ECO:0000313|EnsemblPlants:AET6Gv20310900.21};	--	--	--	--	--	--
novel.203	0.5204	0.543	0.583	4.0833	3.9899	4.346	87	82	90	607	590	664	2.92669	5.31341e-98	1.58097e-94	up	1A	232326719	232330842	+	--	--	K21480 heme oxygenase (biliverdin-producing, ferredoxin) [EC:1.14.15.20] | (RefSeq) heme oxygenase 1, chloroplastic-like (A)	ko00860: Porphyrin metabolism; ko01100: Metabolic pathways; ko01110: Biosynthesis of secondary metabolites	hypothetical protein CFC21_103902 [Triticum aestivum]	HMOX1_ORYSJ RecName: Full=Heme oxygenase 1, chloroplastic; EC=1.14.14.18 {ECO:0000250|UniProtKB:O48782}; AltName: Full=Protein PHOTOPERIODIC SENSITIVITY 5; Flags: Precursor;	A0A3B6SJQ0_WHEAT SubName: Full=Uncharacterized protein {ECO:0000313|EnsemblPlants:TraesCS7B02G277000.2};	Heme oxygenase	GO:0009507,chloroplast; GO:0004392,heme oxygenase (decyclizing) activity; GO:0046872,metal ion binding; GO:0006788,heme oxidation; GO:0010229,inflorescence development; GO:0009648,photoperiodism; GO:0048573,photoperiodism, flowering; GO:0015979,photosynthesis; GO:0003674,molecular_function; GO:0003824,catalytic activity; GO:0004497,monooxygenase activity; GO:0016491,oxidoreductase activity; GO:00…	PF01126.23:Heme oxygenase	--	--	--
novel.9064	0.5008	0.7011	0.4626	7.7197	8.5764	8.3009	34	43	29	466	515	515	3.9006	1.84559e-97	5.24182e-94	up	6B	247001632	247003170	-	--	--	--	--	uncharacterized protein LOC119323929 [Triticum dicoccoides]	--	A0A3B6FWK4_WHEAT SubName: Full=Uncharacterized protein {ECO:0000313|EnsemblPlants:TraesCS3B02G409900.1};	--	GO:0005681,spliceosomal complex; GO:0046540,U4/U6 x U5 tri-snRNP complex; GO:0005682,U5 snRNP; GO:0000398,mRNA splicing, via spliceosome; GO:0000375,RNA splicing, via transesterification reactions; GO:0000377,RNA splicing, via transesterification reactions with bulged adenosine as nucleophile; GO:0006139,nucleobase-containing compound metabolic process; GO:0006396,RNA processing; GO:0006397,mRNA …	--	--	--	--
TraesCS6D02G026500	32.3197	33.8629	33.2174	78.4601	78.7013	80.1153	3588	3396	3405	7745	7728	8128	1.26569	1.06321e-96	2.88842e-93	up	6D	10101171	10104340	-	TraesCS6D02G026500	--	K21351 sucrose:sucrose fructosyltransferase [EC:2.4.1.99] | (RefSeq) sucrose:sucrose 1-fructosyltransferase-like (A)	--	hypothetical protein CFC21_092960 [Triticum aestivum]	SST_FESAR RecName: Full=Sucrose:sucrose 1-fructosyltransferase; EC=2.4.1.99; AltName: Full=Sucrose 1(F)-fructosyltransferase; AltName: Full=Sucrose:sucrose 1(F)-beta-D-fructosyltransferase; Flags: Precursor;	A0A3B6Q930_WHEAT SubName: Full=Uncharacterized protein {ECO:0000313|EnsemblPlants:TraesCS6D02G026500.2};	Beta-fructofuranosidase (invertase)	GO:0005773,vacuole; GO:0004564,beta-fructofuranosidase activity; GO:0050306,sucrose 1F-fructosyltransferase activity; GO:0005975,carbohydrate metabolic process; GO:0003674,molecular_function; GO:0003824,catalytic activity; GO:0004553,hydrolase activity, hydrolyzing O-glycosyl compounds; GO:0016787,hydrolase activity; GO:0016798,hydrolase activity, acting on glycosyl bonds; GO:0016740,transferase …	PF00251.23:Glycosyl hydrolases family 32 N-terminal domain	--	--	--
novel.5083	1.0431	0.829	0.7097	8.0916	8.4972	8.3998	78	56	49	538	562	574	3.27945	5.78897e-96	1.50716e-92	up	3D	545050183	545051807	+	--	--	--	--	uncharacterized protein LOC119312068 [Triticum dicoccoides]	--	A0A446NIL4_TRITD SubName: Full=Uncharacterized protein {ECO:0000313|EMBL:VAH61899.1};	--	--	--	--	--	--
TraesCS3B02G428200	2.2431	2.1652	2.2155	16.3062	16.9604	13.2737	125	109	114	808	836	676	2.82196	7.95213e-96	1.98752e-92	up	3B	667112076	667113352	-	TraesCS3B02G428200	--	--	--	dehydrin DHN4-like [Triticum dicoccoides]	DHN3_HORVU RecName: Full=Dehydrin DHN3; AltName: Full=B17;	A0A077S5J5_WHEAT SubName: Full=Uncharacterized protein {ECO:0000313|EMBL:CDM85326.1, ECO:0000313|EnsemblPlants:TraesCS3B02G428200.1};	--	GO:0009415,response to water; GO:0001101,response to acid chemical; GO:0008150,biological_process; GO:0009628,response to abiotic stimulus; GO:0010035,response to inorganic substance; GO:0042221,response to chemical; GO:0050896,response to stimulus; GO:1901700,response to oxygen-containing compound	PF00257.22:Dehydrin	--	--	--
novel.1566	0.0976	0.1656	0.162	3.3135	3.3898	3.4517	15	23	23	453	461	485	4.59989	5.06815e-95	1.21799e-91	up	2A	57898901	57902803	+	--	--	K17604 zinc finger SWIM domain-containing protein 3 | (RefSeq) protein FAR1-RELATED SEQUENCE 5-like (A)	--	protein FAR1-RELATED SEQUENCE 9-like [Aegilops tauschii subsp. strangulata]	FRS10_ARATH RecName: Full=Putative protein FAR1-RELATED SEQUENCE 10;	A0A7H4LLX1_WHEAT RecName: Full=Protein FAR1-RELATED SEQUENCE {ECO:0000256|RuleBase:RU367018};	--	GO:0008270,zinc ion binding; GO:0006355,regulation of DNA-templated transcription; GO:0003674,molecular_function; GO:0005488,binding; GO:0043167,ion binding; GO:0043169,cation binding; GO:0046872,metal ion binding; GO:0046914,transition metal ion binding; GO:0006139,nucleobase-containing compound metabolic process; GO:0006351,DNA-templated transcription; GO:0006725,cellular aromatic compound meta…	PF10551.12:MULE transposase domain	FAR1	TF	FAR1
TraesCS1A02G061100	137.605	135.28	136.709	44.6096	43.856	45.8299	2359	2095	2164	680	665	718	-1.59852	7.31042e-95	1.69179e-91	down	1A	41900965	41901385	+	TraesCS1A02G061100	--	--	--	hypothetical protein CFC21_000687 [Triticum aestivum]	--	A0A446IKW2_TRITD SubName: Full=Uncharacterized protein {ECO:0000313|EMBL:VAH01452.1};	--	--	--	--	--	--
novel.2872	7.8829	8.237	7.9803	1.7893	1.7443	1.6355	981	926	917	198	192	186	-2.21101	2.03362e-92	4.53816e-89	down	2D	48747159	48751252	-	--	--	K22418 11beta/17beta-hydroxysteroid dehydrogenase [EC:1.1.1.146 1.1.1.-] | (RefSeq) 11-beta-hydroxysteroid dehydrogenase A-like (A)	--	uncharacterized protein LOC109752137 isoform X1 [Aegilops tauschii subsp. strangulata]	HSDA_ARAHY RecName: Full=11-beta-hydroxysteroid dehydrogenase A {ECO:0000305}; EC=1.1.1.146 {ECO:0000250|UniProtKB:Q93W57}; AltName: Full=17-beta-hydroxysteroid dehydrogenase A {ECO:0000305}; EC=1.1.1.- {ECO:0000250|UniProtKB:Q93W57}; AltName: Full=Steroleosin-A {ECO:0000303|PubMed:25860789, ECO:0000312|EMBL:ABS28874.1, ECO:0000312|EMBL:ABX38844.1};	A0A453MKX8_AEGTS SubName: Full=Uncharacterized protein {ECO:0000313|EnsemblPlants:AET5Gv21223100.12};	Predicted dehydrogenase	GO:0016021,integral component of membrane; GO:0005811,lipid droplet; GO:0070524,11-beta-hydroxysteroid dehydrogenase (NADP+) activity; GO:0102196,cortisol dehydrogenase activity; GO:0003674,molecular_function; GO:0003824,catalytic activity; GO:0003845,11-beta-hydroxysteroid dehydrogenase [NAD(P)] activity; GO:0016229,steroid dehydrogenase activity; GO:0016491,oxidoreductase activity; GO:0016614,o…	--	--	--	--
TraesCS7A02G101900	11.4658	9.6538	10.7313	1.9535	2.1876	2.3241	1274	969	1101	193	215	236	-2.29058	3.56833e-90	7.6884e-87	down	7A	62824353	62827482	+	TraesCS7A02G101900	Purple acid phosphatase [Source:UniProtKB/TrEMBL%3BAcc:A0A1D6BZE2]	K22390 acid phosphatase type 7 | (RefSeq) nucleotide pyrophosphatase/phosphodiesterase-like (A)	--	nucleotide pyrophosphatase/phosphodiesterase-like [Triticum aestivum]	PPA27_ARATH RecName: Full=Probable inactive purple acid phosphatase 27; Flags: Precursor;	A0A3B6RD19_WHEAT RecName: Full=Purple acid phosphatase {ECO:0000256|RuleBase:RU361203}; EC=3.1.3.2 {ECO:0000256|RuleBase:RU361203};	Purple acid phosphatase	GO:0005576,extracellular region; GO:0003993,acid phosphatase activity; GO:0046872,metal ion binding; GO:0003674,molecular_function; GO:0003824,catalytic activity; GO:0016787,hydrolase activity; GO:0016788,hydrolase activity, acting on ester bonds; GO:0016791,phosphatase activity; GO:0042578,phosphoric ester hydrolase activity; GO:0005488,binding; GO:0043167,ion binding; GO:0043169,cation binding;…	PF17808.4:Fn3-like domain from Purple Acid Phosphatase	--	--	--
novel.7220	0.139	0.2242	0.2366	2.2245	2.4383	2.0601	35	51	55	498	543	474	3.50498	2.00751e-86	4.18125e-83	up	5A	649837550	649842704	-	--	--	K14948 polypyrimidine tract-binding protein 2 | (RefSeq) uncharacterized protein LOC123069754 (A)	--	uncharacterized protein LOC119357362 [Triticum dicoccoides]	M860_ARATH RecName: Full=Uncharacterized mitochondrial protein AtMg00860; AltName: Full=ORF158;	A0A453IXZ7_AEGTS RecName: Full=Reverse transcriptase domain-containing protein {ECO:0000259|PROSITE:PS50878};	FOG: Transposon-encoded proteins with TYA, reverse transcriptase, integrase domains in various combinations	GO:0005739,mitochondrion; GO:0005575,cellular_component; GO:0005622,intracellular anatomical structure; GO:0005737,cytoplasm; GO:0043226,organelle; GO:0043227,membrane-bounded organelle; GO:0043229,intracellular organelle; GO:0043231,intracellular membrane-bounded organelle; GO:0110165,cellular anatomical entity	PF17919.4:RNase H-like domain found in reverse transcriptase	--	--	--
TraesCS6D02G018400	17.0537	17.0962	17.9382	44.3697	46.9786	48.7582	1356	1228	1317	3137	3304	3543	1.43789	9.82174e-85	1.97968e-81	up	6D	7517093	7518875	-	TraesCS6D02G018400	--	K22588 acetylserotonin O-methyltransferase, plant [EC:2.1.1.4] | (RefSeq) acetylserotonin O-methyltransferase 1-like (A)	ko00380: Tryptophan metabolism; ko01100: Metabolic pathways; ko01110: Biosynthesis of secondary metabolites	acetylserotonin O-methyltransferase 1-like [Triticum aestivum]	ASMT1_ORYSJ RecName: Full=Acetylserotonin O-methyltransferase 1 {ECO:0000305}; Short=OsASMT1 {ECO:0000303|PubMed:24134674}; EC=2.1.1.4 {ECO:0000269|PubMed:21210840};	A0A3B6Q962_WHEAT SubName: Full=Uncharacterized protein {ECO:0000313|EnsemblPlants:TraesCS6D02G018400.1};	Hydroxyindole-O-methyltransferase and related SAM-dependent methyltransferases	GO:0005737,cytoplasm; GO:0017096,acetylserotonin O-methyltransferase activity; GO:0008171,O-methyltransferase activity; GO:0046983,protein dimerization activity; GO:0008757,S-adenosylmethionine-dependent methyltransferase activity; GO:0019438,aromatic compound biosynthetic process; GO:0030187,melatonin biosynthetic process; GO:0032259,methylation; GO:0003674,molecular_function; GO:0003824,catalyt…	PF00891.21:O-methyltransferase domain	--	--	--
TraesCS6D02G376400	13.641	18.4657	14.7453	1.6072	0.9988	1.5638	525	642	524	55	34	55	-3.47699	1.01773e-79	1.98725e-76	down	6D	459083188	459085040	-	TraesCS6D02G376400	--	--	--	uncharacterized protein LOC109740021 [Aegilops tauschii subsp. strangulata]	--	A0A453Q202_AEGTS SubName: Full=Uncharacterized protein {ECO:0000313|EnsemblPlants:AET6Gv20952600.2};	--	--	--	--	--	--
novel.5016	0.1146	0.1691	0.1241	6.8306	6.0029	5.9215	9	12	9	477	417	425	5.54083	2.96695e-79	5.61778e-76	up	3D	459482827	459484434	.	--	--	K03671 thioredoxin 1 | (RefSeq) thioredoxin-1-like (A)	--	Monothiol glutaredoxin-S7, chloroplastic [Triticum urartu]	--	M7Z5T8_TRIUA SubName: Full=Monothiol glutaredoxin-S7, chloroplastic {ECO:0000313|EMBL:EMS55352.1, ECO:0000313|EnsemblPlants:TRIUR3_04835-P1};	--	GO:0016021,integral component of membrane; GO:0097573,glutathione oxidoreductase activity; GO:0003674,molecular_function; GO:0003824,catalytic activity; GO:0015035,protein-disulfide reductase activity; GO:0015036,disulfide oxidoreductase activity; GO:0016491,oxidoreductase activity; GO:0016667,oxidoreductase activity, acting on a sulfur group of donors; GO:0140096,catalytic activity, acting on a …	--	--	--	--
novel.6375	8.5693	8.4408	7.6558	0.0397	0.0299	0.0676	971	864	801	4	3	7	-7.47258	4.93359e-78	9.06678e-75	down	4D	23278574	23282418	-	--	--	K03526 (E)-4-hydroxy-3-methylbut-2-enyl-diphosphate synthase [EC:1.17.7.1 1.17.7.3] | (RefSeq) 4-hydroxy-3-methylbut-2-en-1-yl diphosphate synthase (ferredoxin), chloroplastic-like (A)	ko00900: Terpenoid backbone biosynthesis; ko01100: Metabolic pathways; ko01110: Biosynthesis of secondary metabolites	unnamed protein product [Triticum turgidum subsp. durum]	ISPG_ORYSJ RecName: Full=4-hydroxy-3-methylbut-2-en-1-yl diphosphate synthase (ferredoxin), chloroplastic; EC=1.17.7.1; AltName: Full=1-hydroxy-2-methyl-2-(E)-butenyl 4-diphosphate synthase; Flags: Precursor;	N1R1T0_AEGTA SubName: Full=Uncharacterized protein {ECO:0000313|EMBL:EMT16837.1, ECO:0000313|EnsemblPlants:EMT16837};	--	GO:0009507,chloroplast; GO:0009570,chloroplast stroma; GO:0051539,4 iron, 4 sulfur cluster binding; GO:0046429,4-hydroxy-3-methylbut-2-en-1-yl diphosphate synthase activity; GO:0005506,iron ion binding; GO:0019288,isopentenyl diphosphate biosynthetic process, methylerythritol 4-phosphate pathway; GO:0016114,terpenoid biosynthetic process; GO:0003674,molecular_function; GO:0005488,binding; GO:0051…	--	--	--	--
novel.6679	4.344	4.1362	4.448	0.0205	0.0481	0.0465	715	615	676	3	7	7	-6.79918	2.06539e-76	3.68725e-73	down	4D	434985107	434997253	-	--	--	--	--	uncharacterized protein LOC109742777 [Aegilops tauschii subsp. strangulata]	--	A0A446WIB2_TRITD RecName: Full=DBD_Tnp_Mut domain-containing protein {ECO:0000259|Pfam:PF03108};	--	--	PF03108.18:MuDR family transposase	--	--	--
novel.9417	0.9408	0.8585	0.8472	3.9515	3.6674	3.2839	279	230	232	1042	962	890	2.05115	2.27919e-76	3.95591e-73	up	6B	653206038	653213613	-	--	--	K19861 benzyl alcohol O-benzoyltransferase [EC:2.3.1.196 2.3.1.232] | (RefSeq) benzyl alcohol O-benzoyltransferase-like (A)	--	uncharacterized mitochondrial protein AtMg00810-like [Aegilops tauschii subsp. strangulata]	M810_ARATH RecName: Full=Uncharacterized mitochondrial protein AtMg00810; AltName: Full=ORF240b;	Q8W5M3_ORYSJ SubName: Full=Retrotransposon protein, putative, unclassified {ECO:0000313|EMBL:AAP51877.1};	FOG: Transposon-encoded proteins with TYA, reverse transcriptase, integrase domains in various combinations	GO:0005739,mitochondrion; GO:0005575,cellular_component; GO:0005622,intracellular anatomical structure; GO:0005737,cytoplasm; GO:0043226,organelle; GO:0043227,membrane-bounded organelle; GO:0043229,intracellular organelle; GO:0043231,intracellular membrane-bounded organelle; GO:0110165,cellular anatomical entity	--	--	--	--
TraesCS6D02G026400	21.9463	20.0423	21.1846	48.4446	50.5838	50.1088	2714	2239	2419	5327	5533	5663	1.2491	3.25889e-76	5.50347e-73	up	6D	10066078	10069418	-	TraesCS6D02G026400	--	K21351 sucrose:sucrose fructosyltransferase [EC:2.4.1.99] | (RefSeq) sucrose:sucrose 1-fructosyltransferase-like (A)	--	sucrose:sucrose 1-fructosyltransferase-like [Triticum aestivum]	SST_FESAR RecName: Full=Sucrose:sucrose 1-fructosyltransferase; EC=2.4.1.99; AltName: Full=Sucrose 1(F)-fructosyltransferase; AltName: Full=Sucrose:sucrose 1(F)-beta-D-fructosyltransferase; Flags: Precursor;	A0A3B6QAU1_WHEAT SubName: Full=Uncharacterized protein {ECO:0000313|EnsemblPlants:TraesCS6D02G026400.1};	Beta-fructofuranosidase (invertase)	GO:0005773,vacuole; GO:0004564,beta-fructofuranosidase activity; GO:0050306,sucrose 1F-fructosyltransferase activity; GO:0005975,carbohydrate metabolic process; GO:0003674,molecular_function; GO:0003824,catalytic activity; GO:0004553,hydrolase activity, hydrolyzing O-glycosyl compounds; GO:0016787,hydrolase activity; GO:0016798,hydrolase activity, acting on glycosyl bonds; GO:0016740,transferase …	PF00251.23:Glycosyl hydrolases family 32 N-terminal domain	--	--	--
novel.3483	20.6473	25.534	25.3241	4.3397	4.7533	4.1279	717	801	812	134	146	131	-2.42456	9.93909e-76	1.6343e-72	down	3A	98508668	98510377	-	--	--	--	--	uncharacterized protein LOC119267340 isoform X1 [Triticum dicoccoides]	--	A0A453G628_AEGTS RecName: Full=Helitron_like_N domain-containing protein {ECO:0000259|Pfam:PF14214};	DNA helicase PIF1/RRM3	--	PF14214.9:Helitron helicase-like domain at N-terminus	--	--	--
TraesCS1A02G136400	7.4642	7.3088	6.5634	0.8129	0.9272	0.867	537	475	436	52	59	57	-3.02286	1.2918e-75	2.06967e-72	down	1A	216414924	216456832	-	TraesCS1A02G136400	E3 ubiquitin-protein ligase [Source:UniProtKB/TrEMBL%3BAcc:A0A341NKE1]	K04506 E3 ubiquitin-protein ligase SIAH1 [EC:2.3.2.27] | (RefSeq) E3 ubiquitin-protein ligase SINAT5-like (A)	ko04120: Ubiquitin mediated proteolysis	E3 ubiquitin-protein ligase SINAT5-like [Hordeum vulgare subsp. vulgare]	SINA3_ARATH RecName: Full=E3 ubiquitin-protein ligase SINAT3 {ECO:0000305}; EC=2.3.2.27 {ECO:0000269|PubMed:32786047}; AltName: Full=RING-type E3 ubiquitin transferase SINAT3 {ECO:0000305}; AltName: Full=Seven in absentia homolog 3 {ECO:0000305};	A0A452Y8N9_AEGTS RecName: Full=RING-type E3 ubiquitin transferase {ECO:0000256|ARBA:ARBA00012483}; EC=2.3.2.27 {ECO:0000256|ARBA:ARBA00012483};	Zn finger protein	GO:0005776,autophagosome; GO:0005737,cytoplasm; GO:0012505,endomembrane system; GO:0005771,multivesicular body; GO:0061630,ubiquitin protein ligase activity; GO:0008270,zinc ion binding; GO:0006511,ubiquitin-dependent protein catabolic process; GO:0003674,molecular_function; GO:0003824,catalytic activity; GO:0004842,ubiquitin-protein transferase activity; GO:0016740,transferase activity; GO:00197…	PF03145.19:Seven in absentia protein family	--	--	--
TraesCS3B02G552000	10.7124	12.3685	12.0851	2.4937	2.5232	2.3948	744	776	775	154	155	152	-2.23557	1.66168e-75	2.59571e-72	down	3B	786723984	786725914	-	TraesCS3B02G552000	--	K02948 small subunit ribosomal protein S11 | (RefSeq) probable ribosomal protein S11, mitochondrial (A)	ko03010: Ribosome	probable ribosomal protein S11, mitochondrial [Triticum aestivum]	RT11_ARATH RecName: Full=Probable ribosomal protein S11, mitochondrial {ECO:0000305}; Short=MRP-S11; Short=S11mt; AltName: Full=Protein NUCLEAR FUSION DEFECTIVE 3, mitochondrial {ECO:0000303|PubMed:16698901}; Flags: Precursor;	A0A446QFV1_TRITD SubName: Full=Uncharacterized protein {ECO:0000313|EMBL:VAH85474.1};	--	GO:0005763,mitochondrial small ribosomal subunit; GO:0048027,mRNA 5'-UTR binding; GO:0070181,small ribosomal subunit rRNA binding; GO:0003735,structural constituent of ribosome; GO:0000741,karyogamy; GO:0000462,maturation of SSU-rRNA from tricistronic rRNA transcript (SSU-rRNA, 5.8S rRNA, LSU-rRNA); GO:0010197,polar nucleus fusion; GO:0000028,ribosomal small subunit assembly; GO:0006412,translati…	PF00411.22:Ribosomal protein S11	--	--	--
novel.9400	2.1529	2.3009	2.0947	8.1938	8.2866	6.7275	492	475	442	1665	1675	1405	1.83562	4.46794e-75	6.80914e-72	up	6B	641868027	641875809	-	--	--	K10257 acyl-lipid omega-3 desaturase [EC:1.14.19.25 1.14.19.35 1.14.19.36] | (RefSeq) omega-3 fatty acid desaturase, chloroplastic-like (A)	--	formin-like protein 3 [Aegilops tauschii subsp. strangulata]	FAD3C_BRANA RecName: Full=Omega-3 fatty acid desaturase, chloroplastic; EC=1.14.19.-; Flags: Precursor; Fragment;	A0A453PQN6_AEGTS SubName: Full=Uncharacterized protein {ECO:0000313|EnsemblPlants:AET6Gv20827100.7};	--	GO:0031969,chloroplast membrane; GO:0016717,oxidoreductase activity, acting on paired donors, with oxidation of a pair of donors resulting in the reduction of molecular oxygen to two molecules of water; GO:0006636,unsaturated fatty acid biosynthetic process; GO:0003674,molecular_function; GO:0003824,catalytic activity; GO:0016491,oxidoreductase activity; GO:0016705,oxidoreductase activity, acting…	--	--	--	--
TraesCS6D02G102400	3.421	4.2169	3.872	11.5293	12.21	11.4115	599	667	626	1795	1891	1826	1.62239	1.57086e-72	2.33699e-69	up	6D	65636993	65645573	-	TraesCS6D02G102400	--	K12446 L-arabinokinase [EC:2.7.1.46] | (RefSeq) L-arabinokinase-like (A)	ko00520: Amino sugar and nucleotide sugar metabolism; ko01100: Metabolic pathways; ko01250: Biosynthesis of nucleotide sugars	L-arabinokinase [Aegilops tauschii subsp. strangulata]	ARAK_ARATH RecName: Full=L-arabinokinase; Short=AtISA1; EC=2.7.1.46;	A0A453NA90_AEGTS SubName: Full=Uncharacterized protein {ECO:0000313|EnsemblPlants:AET6Gv20291200.12};	Galactokinase	GO:0005829,cytosol; GO:0016021,integral component of membrane; GO:0009506,plasmodesma; GO:0005524,ATP binding; GO:0009702,L-arabinokinase activity; GO:0019566,arabinose metabolic process; GO:0006012,galactose metabolic process; GO:0000166,nucleotide binding; GO:0003674,molecular_function; GO:0005488,binding; GO:0017076,purine nucleotide binding; GO:0030554,adenyl nucleotide binding; GO:0032553,ri…	PF00288.29:GHMP kinases N terminal domain	--	--	--
TraesCS6D02G026600	10.5588	11.267	11.756	27.5366	28.6959	27.598	1248	1203	1283	2894	3000	2981	1.33039	2.47545e-72	3.59712e-69	up	6D	10118909	10122447	-	TraesCS6D02G026600	--	K21351 sucrose:sucrose fructosyltransferase [EC:2.4.1.99] | (RefSeq) sucrose:sucrose 1-fructosyltransferase-like (A)	--	sucrose:sucrose 1-fructosyltransferase-like [Triticum aestivum]	SST_FESAR RecName: Full=Sucrose:sucrose 1-fructosyltransferase; EC=2.4.1.99; AltName: Full=Sucrose 1(F)-fructosyltransferase; AltName: Full=Sucrose:sucrose 1(F)-beta-D-fructosyltransferase; Flags: Precursor;	A0A3B6QBR1_WHEAT SubName: Full=Uncharacterized protein {ECO:0000313|EnsemblPlants:TraesCS6D02G026600.2};	Beta-fructofuranosidase (invertase)	GO:0005773,vacuole; GO:0004564,beta-fructofuranosidase activity; GO:0050306,sucrose 1F-fructosyltransferase activity; GO:0005975,carbohydrate metabolic process; GO:0003674,molecular_function; GO:0003824,catalytic activity; GO:0004553,hydrolase activity, hydrolyzing O-glycosyl compounds; GO:0016787,hydrolase activity; GO:0016798,hydrolase activity, acting on glycosyl bonds; GO:0016740,transferase …	PF00251.23:Glycosyl hydrolases family 32 N-terminal domain	--	--	--
novel.3505	0.1999	0.1572	0.1823	2.011	2.3071	2.1006	38	27	32	340	388	365	3.57899	4.24556e-72	6.02908e-69	up	3A	125439129	125446591	+	--	--	K22825 non-structural maintenance of chromosomes element 4 | (RefSeq) non-structural maintenance of chromosomes element 4 homolog A-like (A)	--	hypothetical protein [Triticum aestivum]	NSE4A_ARATH RecName: Full=Non-structural maintenance of chromosomes element 4 homolog A; Short=Non-SMC element 4 homolog A;	B6Z266_WHEAT SubName: Full=Uncharacterized protein {ECO:0000313|EMBL:ACJ22505.1};	Uncharacterized conserved protein	GO:0000791,euchromatin; GO:0005634,nucleus; GO:0030915,Smc5-Smc6 complex; GO:0006310,DNA recombination; GO:0006281,DNA repair; GO:0006139,nucleobase-containing compound metabolic process; GO:0006259,DNA metabolic process; GO:0006725,cellular aromatic compound metabolic process; GO:0006807,nitrogen compound metabolic process; GO:0008150,biological_process; GO:0008152,metabolic process; GO:0009987,…	--	--	--	--
novel.5714	0.0973	0.097	0.1475	3.8414	4.0597	3.8973	10	9	14	351	369	366	5.12294	6.70339e-72	9.30788e-69	up	4B	50447848	50453218	-	--	--	K10807 ribonucleoside-diphosphate reductase subunit M1 [EC:1.17.4.1] | (RefSeq) uncharacterized protein LOC123153637 (A)	ko00230: Purine metabolism; ko00240: Pyrimidine metabolism; ko00480: Glutathione metabolism; ko01100: Metabolic pathways; ko01232: Nucleotide metabolism	uncharacterized protein LOC123090957 isoform X2 [Triticum aestivum]	--	A0A446SE88_TRITD SubName: Full=Uncharacterized protein {ECO:0000313|EMBL:VAI09412.1};	--	--	--	--	--	--
TraesCS1A02G137800	9.5891	9.6343	8.706	2.6668	2.4231	1.9175	1472	1336	1234	364	329	269	-1.98561	7.26215e-72	9.86452e-69	down	1A	224802356	224827275	+	TraesCS1A02G137800	--	K11855 ubiquitin carboxyl-terminal hydrolase 36/42 [EC:3.4.19.12] | (RefSeq) ubiquitin carboxyl-terminal hydrolase 15-like (A)	--	hypothetical protein CFC21_001467 [Triticum aestivum]	UBP9_ARATH RecName: Full=Ubiquitin carboxyl-terminal hydrolase 9; EC=3.4.19.12; AltName: Full=Deubiquitinating enzyme 9; Short=AtUBP9; AltName: Full=Ubiquitin thioesterase 9; AltName: Full=Ubiquitin-specific-processing protease 9;	A0A3B5XXC4_WHEAT RecName: Full=Ubiquitin carboxyl-terminal hydrolase {ECO:0000256|RuleBase:RU366025}; EC=3.4.19.12 {ECO:0000256|RuleBase:RU366025};	Ubiquitin C-terminal hydrolase	GO:0004843,cysteine-type deubiquitinase activity; GO:0016579,protein deubiquitination; GO:0006511,ubiquitin-dependent protein catabolic process; GO:0003674,molecular_function; GO:0003824,catalytic activity; GO:0008233,peptidase activity; GO:0008234,cysteine-type peptidase activity; GO:0016787,hydrolase activity; GO:0019783,ubiquitin-like protein peptidase activity; GO:0101005,deubiquitinase activ…	PF00443.32:Ubiquitin carboxyl-terminal hydrolase	--	--	--
TraesCS5B02G410800	10.506	10.518	8.8627	3.0582	2.662	2.6325	1642	1485	1279	425	368	376	-1.82918	1.47391e-71	1.95949e-68	down	5B	586351895	586356267	-	TraesCS5B02G410800	Eukaryotic translation initiation factor 3 subunit C [Source:UniProtKB/TrEMBL%3BAcc:W5FI26]	K03252 translation initiation factor 3 subunit C | (RefSeq) eukaryotic translation initiation factor 3 subunit C-like isoform X1 (A)	--	eukaryotic translation initiation factor 3 subunit C-like isoform X1 [Triticum aestivum]	EIF3C_MEDTR RecName: Full=Eukaryotic translation initiation factor 3 subunit C {ECO:0000255|HAMAP-Rule:MF_03002}; Short=eIF3c {ECO:0000255|HAMAP-Rule:MF_03002}; AltName: Full=Eukaryotic translation initiation factor 3 subunit 8 {ECO:0000255|HAMAP-Rule:MF_03002}; AltName: Full=eIF3 p110 {ECO:0000255|HAMAP-Rule:MF_03002};	A0A3B6LU38_WHEAT RecName: Full=Eukaryotic translation initiation factor 3 subunit C {ECO:0000256|HAMAP-Rule:MF_03002}; Short=eIF3c {ECO:0000256|HAMAP-Rule:MF_03002}; AltName: Full=Eukaryotic translation initiation factor 3 subunit 8 {ECO:0000256|HAMAP-Rule:MF_03002}; AltName: Full=eIF3 p110 {ECO:0000256|HAMAP-Rule:MF_03002};	Translation initiation factor 3, subunit c (eIF-3c)	GO:0016282,eukaryotic 43S preinitiation complex; GO:0033290,eukaryotic 48S preinitiation complex; GO:0005852,eukaryotic translation initiation factor 3 complex; GO:0003723,RNA binding; GO:0003743,translation initiation factor activity; GO:0031369,translation initiation factor binding; GO:0001732,formation of cytoplasmic translation initiation complex; GO:0003674,molecular_function; GO:0003676,nuc…	PF05470.15:Eukaryotic translation initiation factor 3 subunit 8 N-terminus	--	--	--
TraesCS6D02G015400	24.8957	24.0658	26.5826	73.5372	62.6531	74.7366	1633	1426	1610	4289	3635	4480	1.49142	5.09901e-71	6.63764e-68	up	6D	6342582	6344284	-	TraesCS6D02G015400	--	K23050 phenylcoumaran benzylic ether reductase [EC:1.3.1.-] | (RefSeq) isoflavone reductase homolog IRL-like (A)	--	isoflavone reductase homolog IRL-like [Triticum aestivum]	IFRH_MAIZE RecName: Full=Isoflavone reductase homolog IRL {ECO:0000303|PubMed:8597660}; EC=1.3.1.- {ECO:0000250|UniProtKB:P52579};	A0A3B6QBE3_WHEAT RecName: Full=NmrA domain-containing protein {ECO:0000259|Pfam:PF05368};	--	GO:0005737,cytoplasm; GO:0070402,NADPH binding; GO:0016491,oxidoreductase activity; GO:0010438,cellular response to sulfur starvation; GO:0000166,nucleotide binding; GO:0003674,molecular_function; GO:0005488,binding; GO:0036094,small molecule binding; GO:0043167,ion binding; GO:0043168,anion binding; GO:0050661,NADP binding; GO:0097159,organic cyclic compound binding; GO:1901265,nucleoside phosph…	PF05368.16:NmrA-like family	--	--	--
TraesCS3B02G546500	2.0139	2.6009	2.8475	25.3542	22.1361	25.8935	36	42	47	403	350	423	3.31339	7.67133e-71	9.78235e-68	up	3B	783121052	783121417	+	TraesCS3B02G546500	--	--	--	uncharacterized protein LOC123066671 [Triticum aestivum]	--	A0A077S803_WHEAT SubName: Full=Uncharacterized protein {ECO:0000313|EMBL:CDM86532.1, ECO:0000313|EnsemblPlants:TraesCS3B02G546500.1.cds1};	--	GO:0005576,extracellular region; GO:0005575,cellular_component; GO:0110165,cellular anatomical entity	PF05498.14:Rapid ALkalinization Factor (RALF)	--	--	--
TraesCS6D02G018500	4.0329	3.5001	4.148	13.4992	14.2045	13.3825	338	265	321	1006	1053	1025	1.82342	9.07096e-71	1.13358e-67	up	6D	7551848	7553694	+	TraesCS6D02G018500	--	K17212 bisdemethoxycurcumin synthase [EC:2.3.1.211] | (RefSeq) bisdemethoxycurcumin synthase-like (A)	ko00945: Stilbenoid, diarylheptanoid and gingerol biosynthesis; ko01110: Biosynthesis of secondary metabolites	bisdemethoxycurcumin synthase [Aegilops tauschii subsp. strangulata]	CUS_ORYSJ RecName: Full=Bisdemethoxycurcumin synthase; EC=2.3.1.211; AltName: Full=Curcuminoid synthase;	A0A453MQI1_AEGTS SubName: Full=Uncharacterized protein {ECO:0000313|EnsemblPlants:AET6Gv20036900.1};	--	GO:0016747,acyltransferase activity, transferring groups other than amino-acyl groups; GO:0102452,bisdemethoxycurcumin synthase activity; GO:0042802,identical protein binding; GO:0009813,flavonoid biosynthetic process; GO:0030639,polyketide biosynthetic process; GO:0003674,molecular_function; GO:0003824,catalytic activity; GO:0016740,transferase activity; GO:0016746,acyltransferase activity; GO:0…	PF00195.22:Chalcone and stilbene synthases, N-terminal domain	--	--	--
TraesCS6D02G092200	408.952	342.701	382.803	910.639	1013.1	949.681	17437	13200	15071	34525	38208	37005	1.35062	1.65745e-70	2.03067e-67	up	6D	57852174	57853892	-	TraesCS6D02G092200	--	--	--	hypothetical protein CFC21_091638 [Triticum aestivum]	PRP4_ARATH RecName: Full=Proline-rich protein 4; Short=AtPRP4; Flags: Precursor;	A0A3B6QB66_WHEAT SubName: Full=Uncharacterized protein {ECO:0000313|EnsemblPlants:TraesCS6D02G092200.1};	--	GO:0005576,extracellular region; GO:0005575,cellular_component; GO:0110165,cellular anatomical entity	PF01190.20:Pollen protein Ole e 1 like	--	--	--
TraesCS6D02G058200	13.0137	13.9121	13.5067	32.359	32.8713	29.8699	1896	1831	1817	4192	4236	3977	1.24432	8.92959e-70	1.07299e-66	up	6D	27520417	27527535	-	TraesCS6D02G058200	--	--	--	uncharacterized protein LOC123143304 [Triticum aestivum]	--	A0A3B6QBX3_WHEAT SubName: Full=Uncharacterized protein {ECO:0000313|EnsemblPlants:TraesCS6D02G058200.1};	--	--	PF07676.15:WD40-like Beta Propeller Repeat	--	--	--
TraesCS3D02G266000	13.9013	12.9514	13.5225	0.2122	0.4267	0.3097	442	372	397	6	12	9	-5.40262	1.11171e-68	1.31065e-65	down	3D	368950870	368951520	-	TraesCS3D02G266000	Histone H3 [Source:UniProtKB/TrEMBL%3BAcc:A0A1D5WFY4]	K11253 histone H3 | (RefSeq) histone H3.2-like (A)	--	Histone H2A/H2B/H3, partial [Arabidopsis thaliana x Arabidopsis arenosa]	H32_MEDSA RecName: Full=Histone H3.2; AltName: Full=Histone H3.1; AltName: Full=Major histone H3;	A0A453FCQ5_AEGTS RecName: Full=Histone domain-containing protein {ECO:0000259|Pfam:PF00125};	Histones H3 and H4	GO:0000786,nucleosome; GO:0005634,nucleus; GO:0003677,DNA binding; GO:0046982,protein heterodimerization activity; GO:0030527,structural constituent of chromatin; GO:0003674,molecular_function; GO:0003676,nucleic acid binding; GO:0005488,binding; GO:0097159,organic cyclic compound binding; GO:1901363,heterocyclic compound binding; GO:0005515,protein binding; GO:0046983,protein dimerization activi…	PF00125.27:Core histone H2A/H2B/H3/H4	--	--	--
TraesCS7A02G046300	0.3152	0.3768	0.355	4.6932	5.3594	4.1801	25	27	26	331	376	303	3.77799	1.34691e-66	1.55852e-63	up	7A	20980629	20982252	+	TraesCS7A02G046300	--	K13457 disease resistance protein RPM1 | (RefSeq) disease resistance protein RPM1-like (A)	ko04626: Plant-pathogen interaction	disease resistance protein RPM1-like [Triticum dicoccoides]	RPM1_ARATH RecName: Full=Disease resistance protein RPM1 {ECO:0000303|PubMed:7638602}; AltName: Full=Resistance to Pseudomonas syringae protein 3 {ECO:0000303|PubMed:9861059}; AltName: Full=Resistance to Pseudomonas syringae pv. Maculicola protein 1 {ECO:0000303|PubMed:7638602};	A0A446WYE4_TRITD SubName: Full=Uncharacterized protein {ECO:0000313|EMBL:VAI69045.1};	Apoptotic ATPase	GO:0012505,endomembrane system; GO:0019897,extrinsic component of plasma membrane; GO:0005886,plasma membrane; GO:0043531,ADP binding; GO:0005524,ATP binding; GO:0000166,nucleotide binding; GO:0009626,plant-type hypersensitive response; GO:0003674,molecular_function; GO:0005488,binding; GO:0017076,purine nucleotide binding; GO:0030554,adenyl nucleotide binding; GO:0032553,ribonucleotide binding; …	PF00931.25:NB-ARC domain	--	--	--
novel.5751	0.0354	0.0392	0.023	1.6712	1.532	1.235	10	10	6	420	383	319	5.51625	2.49644e-66	2.83613e-63	up	4B	90754328	90760243	+	--	--	K03231 elongation factor 1-alpha | (RefSeq) elongation factor 1-alpha isoform X1 (A)	ko03013: Nucleocytoplasmic transport	putative non-LTR retroelement reverse transcriptase [Oryza sativa Japonica Group]	RNHX1_ARATH RecName: Full=Putative ribonuclease H protein At1g65750; EC=3.1.26.4;	Q9FW98_ORYSJ SubName: Full=Putative non-LTR retroelement reverse transcriptase {ECO:0000313|EMBL:AAG13524.1};	FOG: Reverse transcriptase	GO:0046872,metal ion binding; GO:0003676,nucleic acid binding; GO:0004523,RNA-DNA hybrid ribonuclease activity; GO:0003674,molecular_function; GO:0005488,binding; GO:0043167,ion binding; GO:0043169,cation binding; GO:0097159,organic cyclic compound binding; GO:1901363,heterocyclic compound binding; GO:0003824,catalytic activity; GO:0004518,nuclease activity; GO:0004519,endonuclease activity; GO:0…	PF00078.30:Reverse transcriptase (RNA-dependent DNA polymerase)	--	--	--
novel.11471	3.2434	3.2424	2.9633	0.2491	0.4281	0.2189	454	410	383	31	53	28	-3.39143	3.46761e-66	3.86911e-63	down	7D	244776325	244784293	+	--	--	K16732 Ase1/PRC1/MAP65 family protein | (RefSeq) 65-kDa microtubule-associated protein 3-like (A)	--	unnamed protein product [Triticum turgidum subsp. durum]	--	A0A453FC31_AEGTS SubName: Full=Uncharacterized protein {ECO:0000313|EnsemblPlants:AET3Gv20638100.3};	--	GO:0008017,microtubule binding; GO:0000226,microtubule cytoskeleton organization; GO:0003674,molecular_function; GO:0005488,binding; GO:0005515,protein binding; GO:0008092,cytoskeletal protein binding; GO:0015631,tubulin binding; GO:0006996,organelle organization; GO:0007010,cytoskeleton organization; GO:0007017,microtubule-based process; GO:0008150,biological_process; GO:0009987,cellular process…	--	--	--	--
TraesCS6D02G130500	106.043	101.691	109.125	212.064	217.727	214.688	9737	8435	9252	17314	17683	18015	1.03433	3.65118e-66	4.00246e-63	up	6D	97012601	97015783	+	TUBB3	Tubulin beta-3 chain [Source:UniProtKB/Swiss-Prot%3BAcc:Q9ZRB0]	K07375 tubulin beta | (RefSeq) tubulin beta-3 chain (A)	ko04145: Phagosome	tubulin beta-3 chain-like [Triticum dicoccoides]	TBB3_WHEAT RecName: Full=Tubulin beta-3 chain; AltName: Full=Beta-3-tubulin;	A0A453NGW2_AEGTS RecName: Full=Tubulin beta chain {ECO:0000256|RuleBase:RU000352};	Beta tubulin	GO:0005737,cytoplasm; GO:0005874,microtubule; GO:0005525,GTP binding; GO:0005200,structural constituent of cytoskeleton; GO:0000226,microtubule cytoskeleton organization; GO:0007017,microtubule-based process; GO:0000278,mitotic cell cycle; GO:0000166,nucleotide binding; GO:0003674,molecular_function; GO:0005488,binding; GO:0017076,purine nucleotide binding; GO:0019001,guanyl nucleotide binding; G…	PF00091.28:Tubulin/FtsZ family, GTPase domain	--	--	--
TraesCS6D02G183800	6.8819	6.8349	6.6869	18.0207	19.4707	20.4186	603	541	541	1404	1509	1635	1.51534	3.74754e-66	4.03726e-63	up	6D	225143763	225158739	+	TraesCS6D02G183800	--	--	--	GDSL esterase/lipase At5g45910 isoform X1 [Aegilops tauschii subsp. strangulata]	GDL83_ARATH RecName: Full=GDSL esterase/lipase At5g45910; EC=3.1.1.-; AltName: Full=Extracellular lipase At5g45910; Flags: Precursor;	A0A453NXJ0_AEGTS SubName: Full=Uncharacterized protein {ECO:0000313|EnsemblPlants:AET6Gv20535000.4};	--	GO:0005576,extracellular region; GO:0016788,hydrolase activity, acting on ester bonds; GO:0016042,lipid catabolic process; GO:0003674,molecular_function; GO:0003824,catalytic activity; GO:0016787,hydrolase activity; GO:0006629,lipid metabolic process; GO:0008150,biological_process; GO:0008152,metabolic process; GO:0009056,catabolic process; GO:0044238,primary metabolic process; GO:0071704,organic…	PF00657.25:GDSL-like Lipase/Acylhydrolase	--	--	--
TraesCS1A02G137000	9.656	8.6603	9.4473	0.0295	0.0149	0.0144	1470	1191	1328	4	2	2	-8.87686	1.19169e-65	1.24712e-62	down	1A	219894326	219900551	-	TraesCS1A02G137000	--	K12591 exosome complex exonuclease RRP6 [EC:3.1.13.-] | (RefSeq) protein RRP6-like 2 (A)	ko03018: RNA degradation	protein RRP6-like 2 [Triticum aestivum]	RP6L2_ARATH RecName: Full=Protein RRP6-like 2 {ECO:0000303|PubMed:18285452}; Short=AtRRP6L2 {ECO:0000303|PubMed:18285452};	A0A3B5XXC1_WHEAT RecName: Full=HRDC domain-containing protein {ECO:0000259|PROSITE:PS50967};	Exosome 3'-5' exoribonuclease complex, subunit PM/SCL-100 (Rrp6)	GO:0005737,cytoplasm; GO:0000176,nuclear exosome (RNase complex); GO:0005730,nucleolus; GO:0005634,nucleus; GO:0000175,3'-5'-exoribonuclease activity; GO:0000166,nucleotide binding; GO:0003727,single-stranded RNA binding; GO:0000467,exonucleolytic trimming to generate mature 3'-end of 5.8S rRNA from tricistronic rRNA transcript (SSU-rRNA, 5.8S rRNA, LSU-rRNA); GO:0080188,gene silencing by RNA-dir…	PF01612.23:3'-5' exonuclease	--	--	--
novel.10764	0.2931	0.1521	0.1488	3.4411	3.045	3.6288	32	15	15	334	294	362	4.08401	1.19754e-65	1.24712e-62	up	7B	234388749	234391750	-	--	--	K03687 molecular chaperone GrpE | (RefSeq) protein GrpE-like (A)	--	uncharacterized protein LOC119312068 [Triticum dicoccoides]	--	A0A446NIL4_TRITD SubName: Full=Uncharacterized protein {ECO:0000313|EMBL:VAH61899.1};	--	--	--	--	--	--
TraesCS1A02G137900	7.8986	8.6735	7.6371	2.0561	2.4159	2.0785	998	990	891	231	270	240	-1.87549	1.45143e-65	1.48674e-62	down	1A	225507558	225517408	-	TraesCS1A02G137900	--	K12603 CCR4-NOT transcription complex subunit 6 [EC:3.1.13.4] | (RefSeq) carbon catabolite repressor protein 4 homolog 1-like (A)	ko03018: RNA degradation	carbon catabolite repressor protein 4 homolog 1-like [Triticum aestivum]	CCR4A_ARATH RecName: Full=Carbon catabolite repressor protein 4 homolog 1; Short=CCR4 homolog 1; EC=3.1.13.4;	T1NHG9_TRIUA RecName: Full=Endo/exonuclease/phosphatase domain-containing protein {ECO:0000259|Pfam:PF03372};	Glucose-repressible alcohol dehydrogenase transcriptional effector CCR4 and related proteins	GO:0030014,CCR4-NOT complex; GO:0005737,cytoplasm; GO:0005634,nucleus; GO:0000932,P-body; GO:0000175,3'-5'-exoribonuclease activity; GO:0046872,metal ion binding; GO:0004535,poly(A)-specific ribonuclease activity; GO:0003723,RNA binding; GO:0006397,mRNA processing; GO:0000289,nuclear-transcribed mRNA poly(A) tail shortening; GO:0019252,starch biosynthetic process; GO:0005986,sucrose biosynthetic …	PF03372.26:Endonuclease/Exonuclease/phosphatase family	--	--	--
TraesCS1A02G137200	3.6885	4.0758	3.5516	0.4823	0.7385	0.6065	559	558	497	65	99	84	-2.61989	2.16003e-64	2.17689e-61	down	1A	221695704	221708351	+	TraesCS1A02G137200	Starch synthase%2C chloroplastic/amyloplastic [Source:UniProtKB/TrEMBL%3BAcc:A0A1D5RP98]	K00703 starch synthase [EC:2.4.1.21] | (RefSeq) soluble starch synthase 2-1, chloroplastic/amyloplastic-like isoform X1 (A)	ko00500: Starch and sucrose metabolism; ko01100: Metabolic pathways; ko01110: Biosynthesis of secondary metabolites	soluble starch synthase 2-1, chloroplastic/amyloplastic-like isoform X3 [Triticum aestivum]	SSY21_ORYSJ RecName: Full=Soluble starch synthase 2-1, chloroplastic/amyloplastic; EC=2.4.1.21; AltName: Full=Soluble starch synthase II-1; Flags: Precursor;	A0A452YAP0_AEGTS RecName: Full=Starch synthase, chloroplastic/amyloplastic {ECO:0000256|RuleBase:RU361232}; EC=2.4.1.- {ECO:0000256|RuleBase:RU361232};	--	GO:0009501,amyloplast; GO:0009507,chloroplast; GO:0033201,alpha-1,4-glucan synthase activity; GO:0004373,glycogen (starch) synthase activity; GO:0009011,starch synthase activity; GO:0019252,starch biosynthetic process; GO:0003674,molecular_function; GO:0003824,catalytic activity; GO:0016740,transferase activity; GO:0016757,glycosyltransferase activity; GO:0016758,hexosyltransferase activity; GO:0…	PF08323.14:Starch synthase catalytic domain	--	--	--
TraesCS6D02G173400	9.8966	9.8796	9.9802	23.7425	24.3099	25.3866	886	799	825	1890	1925	2077	1.31368	3.48262e-64	3.45409e-61	up	6D	161972301	161978882	+	TraesCS6D02G173400	--	K02147 V-type H+-transporting ATPase subunit B | (RefSeq) V-type proton ATPase subunit B 2 (A)	ko00190: Oxidative phosphorylation; ko01100: Metabolic pathways; ko04145: Phagosome	V-type proton ATPase subunit B 2 [Hordeum vulgare]	VATB2_HORVU RecName: Full=V-type proton ATPase subunit B 2; Short=V-ATPase subunit B 2; AltName: Full=Vacuolar proton pump subunit B 2;	A0A453NSP2_AEGTS RecName: Full=Vacuolar proton pump subunit B {ECO:0000256|RuleBase:RU366021}; Short=V-ATPase subunit B {ECO:0000256|RuleBase:RU366021}; AltName: Full=Vacuolar proton pump subunit B {ECO:0000256|RuleBase:RU366021};	Vacuolar H+-ATPase V1 sector, subunit B	GO:0033180,proton-transporting V-type ATPase, V1 domain; GO:0005524,ATP binding; GO:0046961,proton-transporting ATPase activity, rotational mechanism; GO:0046034,ATP metabolic process; GO:0000166,nucleotide binding; GO:0003674,molecular_function; GO:0005488,binding; GO:0017076,purine nucleotide binding; GO:0030554,adenyl nucleotide binding; GO:0032553,ribonucleotide binding; GO:0032555,purine rib…	PF00006.28:ATP synthase alpha/beta family, nucleotide-binding domain	--	--	--
novel.6612	1.0867	0.7638	0.8593	8.0117	6.7474	9.0599	63	40	46	413	346	480	3.14067	5.43038e-64	5.30175e-61	up	4D	299136413	299137599	+	--	--	K03327 multidrug resistance protein, MATE family | (RefSeq) protein DETOXIFICATION 33-like (A)	--	unnamed protein product [Triticum turgidum subsp. durum]	DTX30_ARATH RecName: Full=Protein DETOXIFICATION 30 {ECO:0000303|PubMed:11739388}; Short=AtDTX30 {ECO:0000303|PubMed:11739388}; AltName: Full=Multidrug and toxic compound extrusion protein 30 {ECO:0000305}; Short=MATE protein 30 {ECO:0000305};	A0A446Q0I2_TRITD SubName: Full=Uncharacterized protein {ECO:0000313|EMBL:VAH80098.1};	Uncharacterized membrane protein, predicted efflux pump	GO:0016021,integral component of membrane; GO:0016020,membrane; GO:0005886,plasma membrane; GO:0005774,vacuolar membrane; GO:0015297,antiporter activity; GO:0022857,transmembrane transporter activity; GO:0042910,xenobiotic transmembrane transporter activity; GO:0010252,auxin homeostasis; GO:0009624,response to nematode; GO:1990961,xenobiotic detoxification by transmembrane export across the plasm…	--	--	--	--
novel.3099	1.0088	1.2239	1.11	5.2007	5.1095	4.8394	125	137	127	573	560	548	2.19269	3.11955e-63	2.9988e-60	up	2D	301360801	301372776	+	--	--	K11498 centromeric protein E | (RefSeq) kinesin-like protein KIN-7A (A)	--	unnamed protein product [Triticum turgidum subsp. durum]	POLR1_ARATH RecName: Full=Retrovirus-related Pol polyprotein from transposon RE1; AltName: Full=Retro element 1 {ECO:0000303|PubMed:10689195}; Short=AtRE1 {ECO:0000303|PubMed:10689195}; Includes: RecName: Full=Protease RE1; EC=3.4.23.-; Includes: RecName: Full=Reverse transcriptase RE1; EC=2.7.7.49; Includes: RecName: Full=Endonuclease RE1;	A0A446VD57_TRITD RecName: Full=Integrase catalytic domain-containing protein {ECO:0000259|PROSITE:PS50994};	FOG: Transposon-encoded proteins with TYA, reverse transcriptase, integrase domains in various combinations	GO:0004190,aspartic-type endopeptidase activity; GO:0004519,endonuclease activity; GO:0046872,metal ion binding; GO:0003676,nucleic acid binding; GO:0003964,RNA-directed DNA polymerase activity; GO:0015074,DNA integration; GO:0006310,DNA recombination; GO:0006508,proteolysis; GO:0003674,molecular_function; GO:0003824,catalytic activity; GO:0004175,endopeptidase activity; GO:0008233,peptidase acti…	PF07727.17:Reverse transcriptase (RNA-dependent DNA polymerase)	--	--	--
novel.6373	18.6704	18.8052	18.6395	5.5628	4.4004	5.1907	921	838	849	244	192	234	-1.87823	3.18102e-63	3.01156e-60	down	4D	20578448	20579925	+	--	--	--	--	uncharacterized protein LOC109778841 [Aegilops tauschii subsp. strangulata]	--	--	--	--	--	--	--	--
TraesCS6D02G183900	16.6129	20.1153	17.8221	49.5691	45.4539	44.3474	1695	1854	1679	4497	4102	4135	1.36417	6.16865e-63	5.75287e-60	up	6D	226020188	226024729	+	TraesCS6D02G183900	--	--	--	LOW QUALITY PROTEIN: cytosolic invertase 1 [Aegilops tauschii subsp. strangulata]	CINV1_ORYSJ RecName: Full=Cytosolic invertase 1 {ECO:0000303|PubMed:18317796}; Short=OsCYT-INV1 {ECO:0000303|PubMed:18317796}; EC=3.2.1.26 {ECO:0000269|PubMed:18317796};	A0A341XN98_WHEAT RecName: Full=Alkaline/neutral invertase {ECO:0000256|RuleBase:RU367047}; EC=3.2.1.26 {ECO:0000256|RuleBase:RU367047};	--	GO:0005829,cytosol; GO:0033926,glycopeptide alpha-N-acetylgalactosaminidase activity; GO:0004575,sucrose alpha-glucosidase activity; GO:0010311,lateral root formation; GO:0009555,pollen development; GO:0080022,primary root development; GO:0048510,regulation of timing of transition from vegetative to reproductive phase; GO:0005987,sucrose catabolic process; GO:0003674,molecular_function; GO:000382…	PF12899.10:Alkaline and neutral invertase	--	--	--
novel.9074	0.6441	0.7255	0.6547	3.8632	3.2129	3.1962	114	116	107	608	503	517	2.35451	1.69835e-62	1.56058e-59	up	6B	261667630	261672313	+	--	--	--	--	uncharacterized protein LOC123110580 [Triticum aestivum]	--	M7Z0P0_TRIUA SubName: Full=Uncharacterized protein {ECO:0000313|EMBL:EMS53477.1, ECO:0000313|EnsemblPlants:TRIUR3_00676-P1};	--	--	--	--	--	--
novel.8432	0.0349	0.0214	0.0503	1.4852	2.0096	1.2713	9	5	12	341	459	300	5.48877	1.27426e-61	1.15393e-58	up	6A	53934262	53939548	.	--	--	K21398 natural resistance-associated macrophage protein 2 | (RefSeq) metal transporter NRAT1-like (A)	--	unknown [Triticum aestivum]	M860_ARATH RecName: Full=Uncharacterized mitochondrial protein AtMg00860; AltName: Full=ORF158;	F1C3E6_WHEAT RecName: Full=Reverse transcriptase domain-containing protein {ECO:0000259|PROSITE:PS50878};	FOG: Transposon-encoded proteins with TYA, reverse transcriptase, integrase domains in various combinations	GO:0005739,mitochondrion; GO:0005575,cellular_component; GO:0005622,intracellular anatomical structure; GO:0005737,cytoplasm; GO:0043226,organelle; GO:0043227,membrane-bounded organelle; GO:0043229,intracellular organelle; GO:0043231,intracellular membrane-bounded organelle; GO:0110165,cellular anatomical entity	PF17919.4:RNase H-like domain found in reverse transcriptase	--	--	--
novel.198	4.3737	4.7245	4.3932	0.7784	0.7716	0.6416	455	444	422	72	71	61	-2.61247	3.11994e-61	2.78495e-58	down	1A	222916152	222919421	+	--	--	--	--	uncharacterized protein LOC123043734 isoform X2 [Triticum aestivum]	--	A0A453CPS0_AEGTS SubName: Full=Uncharacterized protein {ECO:0000313|EnsemblPlants:AET2Gv20916300.9};	--	--	--	--	--	--
TraesCS6D02G147100	3.9186	3.8197	3.9727	12.1559	11.3217	11.6488	360	317	337	993	920	978	1.59462	3.90372e-60	3.43549e-57	up	6D	119278221	119286844	+	TraesCS6D02G147100	--	--	--	hypothetical protein CFC21_092198 [Triticum aestivum]	--	A0A3B6QEX5_WHEAT SubName: Full=Uncharacterized protein {ECO:0000313|EnsemblPlants:TraesCS6D02G147100.2};	--	GO:0016787,hydrolase activity; GO:0003674,molecular_function; GO:0003824,catalytic activity	PF01464.23:Transglycosylase SLT domain	--	--	--
novel.81	87.809	67.1993	73.2122	18.4451	20.3787	24.5602	3298	2280	2539	616	677	843	-1.83804	1.13791e-59	9.87513e-57	down	1A	41875301	41876326	+	--	--	--	--	uncharacterized protein LOC119362078 [Triticum dicoccoides]	--	M8A2E5_TRIUA SubName: Full=Uncharacterized protein {ECO:0000313|EMBL:EMS54559.1, ECO:0000313|EnsemblPlants:TRIUR3_26553-P1};	--	--	--	--	--	--
novel.9592	1.9627	1.7478	1.5844	6.0763	6.829	6.3718	271	218	202	746	834	804	1.87271	1.28102e-59	1.09649e-56	up	6D	68021135	68025830	+	--	--	K15166 mediator of RNA polymerase II transcription subunit 23 | (RefSeq) mediator of RNA polymerase II transcription subunit 23-like (A)	--	uncharacterized protein LOC123072569 [Triticum aestivum]	--	A0A453NEQ0_AEGTS SubName: Full=Uncharacterized protein {ECO:0000313|EnsemblPlants:AET6Gv20346600.3};	--	--	--	--	--	--
TraesCS4B02G155600	10.1062	10.0966	9.6624	21.5361	22.7419	20.6674	2082	1879	1838	3945	4144	3891	1.13087	1.65468e-59	1.39717e-56	up	4B	278413317	278424710	-	TraesCS4B02G155600	--	K22530 ATPase family AAA domain-containing protein 1 [EC:3.6.1.-] | (RefSeq) outer mitochondrial transmembrane helix translocase-like isoform X1 (A)	--	uncharacterized protein LOC123091986 [Triticum aestivum]	FIGL1_ARATH RecName: Full=ATPase family AAA domain-containing protein FIGL1 {ECO:0000305}; AltName: Full=AAA-ATPase FIDGETIN-LIKE 1 {ECO:0000303|PubMed:26161528}; EC=3.6.4.- {ECO:0000305};	A0A3B6IQD2_WHEAT RecName: Full=AAA domain-containing protein {ECO:0000259|SMART:SM00382};	AAA+-type ATPase	GO:0005634,nucleus; GO:0005524,ATP binding; GO:0016887,ATP hydrolysis activity; GO:0006310,DNA recombination; GO:0006281,DNA repair; GO:0045128,negative regulation of reciprocal meiotic recombination; GO:0000166,nucleotide binding; GO:0003674,molecular_function; GO:0005488,binding; GO:0017076,purine nucleotide binding; GO:0030554,adenyl nucleotide binding; GO:0032553,ribonucleotide binding; GO:00…	PF00004.32:ATPase family associated with various cellular activities (AAA)	--	--	--
novel.6447	2.2854	2.5905	2.6531	0.1144	0.1062	0.1713	292	299	313	13	12	20	-4.24912	2.24007e-58	1.86625e-55	down	4D	108900708	108904068	-	--	--	K17604 zinc finger SWIM domain-containing protein 3 | (RefSeq) protein FAR1-RELATED SEQUENCE 9-like (A)	--	protein FAR1-RELATED SEQUENCE 5-like isoform X3 [Triticum aestivum]	FHY3_ARATH RecName: Full=Protein FAR-RED ELONGATED HYPOCOTYL 3;	A0A7H4LLX1_WHEAT RecName: Full=Protein FAR1-RELATED SEQUENCE {ECO:0000256|RuleBase:RU367018};	--	GO:0005634,nucleus; GO:0001228,DNA-binding transcription activator activity, RNA polymerase II-specific; GO:0003700,DNA-binding transcription factor activity; GO:0008270,zinc ion binding; GO:0007623,circadian rhythm; GO:1900056,negative regulation of leaf senescence; GO:0042753,positive regulation of circadian rhythm; GO:0045893,positive regulation of DNA-templated transcription; GO:0010017,red o…	PF10551.12:MULE transposase domain	--	--	--
TraesCS1A02G136200	9.4638	10.3237	9.1573	3.2754	3.4343	2.7209	1511	1489	1350	465	485	397	-1.60796	7.08382e-58	5.82402e-55	down	1A	213902550	213933580	+	TraesCS1A02G136200	SLOMO [Source:Projected from Arabidopsis thaliana (AT4G33210) UniProtKB/TrEMBL%3BAcc:A0A178V148]	--	--	F-box/LRR-repeat protein 15-like isoform X1 [Triticum aestivum]	FBL15_ARATH RecName: Full=F-box/LRR-repeat protein 15;	A0A3B5XXL2_WHEAT RecName: Full=F-box domain-containing protein {ECO:0000259|SMART:SM00256};	Leucine rich repeat proteins, some proteins contain F-box	GO:0019005,SCF ubiquitin ligase complex; GO:0010252,auxin homeostasis; GO:1905393,plant organ formation; GO:0031146,SCF-dependent proteasomal ubiquitin-dependent protein catabolic process; GO:0008150,biological_process; GO:0042592,homeostatic process; GO:0048878,chemical homeostasis; GO:0065007,biological regulation; GO:0065008,regulation of biological quality; GO:0009653,anatomical structure mor…	PF12937.10:F-box-like	--	--	--
TraesCS1A02G129400	18.6253	17.7469	17.7359	7.3671	7.9375	7.5881	2377	2046	2090	836	896	885	-1.23096	9.24612e-57	7.50305e-54	down	1A	165171992	165179858	-	TraesCS1A02G129400	DNA helicase [Source:UniProtKB/TrEMBL%3BAcc:A0A341NK55]	K02542 DNA replication licensing factor MCM6 [EC:5.6.2.3] | (RefSeq) DNA replication licensing factor MCM6-like (A)	ko03030: DNA replication	hypothetical protein CFC21_001381 [Triticum aestivum]	MCM6_ORYSJ RecName: Full=DNA replication licensing factor MCM6; EC=3.6.4.12; AltName: Full=Minichromosome maintenance protein 6; Short=OsMCM6;	A0A3B5XXA7_WHEAT RecName: Full=DNA replication licensing factor MCM6 {ECO:0000256|RuleBase:RU368064}; EC=3.6.4.12 {ECO:0000256|RuleBase:RU368064};	DNA replication licensing factor, MCM6 component	GO:0042555,MCM complex; GO:0005634,nucleus; GO:0005524,ATP binding; GO:0016887,ATP hydrolysis activity; GO:0003678,DNA helicase activity; GO:0046872,metal ion binding; GO:0003697,single-stranded DNA binding; GO:0006270,DNA replication initiation; GO:0006268,DNA unwinding involved in DNA replication; GO:0000727,double-strand break repair via break-induced replication; GO:1902969,mitotic DNA replic…	PF00493.26:MCM P-loop domain	--	--	--
novel.6483	4.7204	3.5152	3.9103	0.0116	0.0077	0.0075	1378	927	1054	3	2	2	-8.81663	3.09982e-56	2.48319e-53	down	4D	139576618	139582594	.	--	--	--	--	putative retrotransposon protein [Phyllostachys edulis]	M860_ARATH RecName: Full=Uncharacterized mitochondrial protein AtMg00860; AltName: Full=ORF158;	A0A453NRT9_AEGTS SubName: Full=Uncharacterized protein {ECO:0000313|EnsemblPlants:AET6Gv20459200.3};	FOG: Transposon-encoded proteins with TYA, reverse transcriptase, integrase domains in various combinations	GO:0005739,mitochondrion; GO:0005575,cellular_component; GO:0005622,intracellular anatomical structure; GO:0005737,cytoplasm; GO:0043226,organelle; GO:0043227,membrane-bounded organelle; GO:0043229,intracellular organelle; GO:0043231,intracellular membrane-bounded organelle; GO:0110165,cellular anatomical entity	PF17919.4:RNase H-like domain found in reverse transcriptase	--	--	--
TraesCS1A02G132400	84.7668	93.9547	85.1628	37.7859	32.7154	32.8806	2364	2367	2193	937	807	838	-1.34153	3.22416e-56	2.55011e-53	down	1A	179535750	179537296	-	TraesCS1A02G132400	Histone H2A [Source:UniProtKB/TrEMBL%3BAcc:A0A0C4BKM5]	K11251 histone H2A | (RefSeq) probable histone H2A variant 2 (A)	--	probable histone H2A variant 2 [Aegilops tauschii subsp. strangulata]	H2AV2_ORYSJ RecName: Full=Probable histone H2A variant 2;	A0A0C4BKM5_WHEAT RecName: Full=Histone H2A {ECO:0000256|RuleBase:RU003767};	Histone 2A	GO:0000786,nucleosome; GO:0005634,nucleus; GO:0003677,DNA binding; GO:0046982,protein heterodimerization activity; GO:0030527,structural constituent of chromatin; GO:0003674,molecular_function; GO:0003676,nucleic acid binding; GO:0005488,binding; GO:0097159,organic cyclic compound binding; GO:1901363,heterocyclic compound binding; GO:0005515,protein binding; GO:0046983,protein dimerization activi…	PF00125.27:Core histone H2A/H2B/H3/H4	--	--	--
novel.3135	4.0157	3.9057	3.6066	1.3364	1.3262	1.4036	1318	1158	1093	390	385	421	-1.4931	4.09367e-56	3.19736e-53	down	2D	344556181	344569154	+	--	--	K05387 glutamate receptor, ionotropic, plant | (RefSeq) glutamate receptor 2.9-like (A)	--	uncharacterized protein LOC119358354 [Triticum dicoccoides]	--	A0A453BT99_AEGTS SubName: Full=Uncharacterized protein {ECO:0000313|EnsemblPlants:AET2Gv20624900.3};	--	--	PF13456.9:Reverse transcriptase-like	--	--	--
TraesCS6D02G141700	20.1714	18.3019	19.496	40.3842	41.9578	40.7756	2129	1745	1900	3790	3917	3933	1.09639	4.49662e-55	3.46873e-52	up	6D	111058423	111063853	-	TraesCS6D02G141700	4-coumarate:coenzyme A ligase%2C Lignin biosynthesis%2C Defense against woundin [Source: Projected from Oryza sativa (Os02g0177600)]	K01904 4-coumarate--CoA ligase [EC:6.2.1.12] | (RefSeq) 4-coumarate--CoA ligase 3-like (A)	ko00130: Ubiquinone and other terpenoid-quinone biosynthesis; ko00940: Phenylpropanoid biosynthesis; ko01100: Metabolic pathways; ko01110: Biosynthesis of secondary metabolites	4-coumarate--CoA ligase 3 [Aegilops tauschii subsp. strangulata]	4CL3_ORYSJ RecName: Full=4-coumarate--CoA ligase 3 {ECO:0000303|PubMed:18627494}; Short=4CL 3 {ECO:0000303|PubMed:18627494}; Short=Os4CL3 {ECO:0000303|PubMed:18627494}; EC=6.2.1.12 {ECO:0000269|PubMed:21807887, ECO:0000269|PubMed:23246835}; AltName: Full=4-coumaroyl-CoA synthase 3 {ECO:0000305};	A0A453NII6_AEGTS SubName: Full=Uncharacterized protein {ECO:0000313|EnsemblPlants:AET6Gv20389500.1};	Acyl-CoA synthetase	GO:0016207,4-coumarate-CoA ligase activity; GO:0005524,ATP binding; GO:0016405,CoA-ligase activity; GO:0106290,trans-cinnamate-CoA ligase activity; GO:0009698,phenylpropanoid metabolic process; GO:0003674,molecular_function; GO:0003824,catalytic activity; GO:0016874,ligase activity; GO:0016877,ligase activity, forming carbon-sulfur bonds; GO:0016878,acid-thiol ligase activity; GO:0000166,nucleoti…	PF00501.31:AMP-binding enzyme	--	--	--
novel.9662	3.1499	3.0858	3.1548	8.4723	8.4855	8.1442	452	400	418	1081	1077	1068	1.42842	4.84307e-55	3.69042e-52	up	6D	132303108	132309519	+	--	--	K16732 Ase1/PRC1/MAP65 family protein | (RefSeq) uncharacterized protein LOC123171105 (A)	--	uncharacterized protein LOC119358262 [Triticum dicoccoides]	--	M8B2V7_TRIUA SubName: Full=Uncharacterized protein {ECO:0000313|EMBL:EMS67904.1, ECO:0000313|EnsemblPlants:TRIUR3_00410-P1};	--	--	--	--	--	--
TraesCS6D02G116200	19.5196	20.8505	19.8533	40.6493	39.2148	39.8719	2596	2505	2438	4807	4613	4846	1.00196	2.54795e-54	1.91815e-51	up	6D	82574265	82586278	+	TraesCS6D02G116200	--	K10527 enoyl-CoA hydratase/3-hydroxyacyl-CoA dehydrogenase [EC:4.2.1.17 1.1.1.35 1.1.1.211] | (RefSeq) peroxisomal fatty acid beta-oxidation multifunctional protein-like (A)	ko00071: Fatty acid degradation; ko00592: alpha-Linolenic acid metabolism; ko01100: Metabolic pathways; ko01110: Biosynthesis of secondary metabolites; ko01212: Fatty acid metabolism	peroxisomal fatty acid beta-oxidation multifunctional protein [Aegilops tauschii subsp. strangulata]	MFP_ORYSJ RecName: Full=Peroxisomal fatty acid beta-oxidation multifunctional protein; Short=MFP; Includes: RecName: Full=Enoyl-CoA hydratase/3-2-trans-enoyl-CoA isomerase/3-hydroxybutyryl-CoA epimerase; EC=4.2.1.17; EC=5.1.2.3; EC=5.3.3.8; Includes: RecName: Full=3-hydroxyacyl-CoA dehydrogenase; EC=1.1.1.35;	A0A453NCV4_AEGTS SubName: Full=Uncharacterized protein {ECO:0000313|EnsemblPlants:AET6Gv20332000.1};	Hydroxyacyl-CoA dehydrogenase/enoyl-CoA hydratase	GO:0005874,microtubule; GO:0005777,peroxisome; GO:0018812,3-hydroxyacyl-CoA dehydratase activity; GO:0003857,3-hydroxyacyl-CoA dehydrogenase activity; GO:0008692,3-hydroxybutyryl-CoA epimerase activity; GO:0004165,delta(3)-delta(2)-enoyl-CoA isomerase activity; GO:0004300,enoyl-CoA hydratase activity; GO:0008017,microtubule binding; GO:0003729,mRNA binding; GO:0070403,NAD+ binding; GO:0006635,fat…	PF02737.21:3-hydroxyacyl-CoA dehydrogenase, NAD binding domain	--	--	--
TraesCS6D02G127100	30.1811	33.2543	33.2682	70.5895	65.0054	70.5435	2360	2349	2402	4908	4496	5041	1.10258	2.38606e-53	1.77489e-50	up	6D	90922421	90924935	+	TraesCS6D02G127100	Peroxidase [Source:UniProtKB/TrEMBL%3BAcc:A0A1D6BFK7]	K00430 peroxidase [EC:1.11.1.7] | (RefSeq) peroxidase P7-like (A)	ko00940: Phenylpropanoid biosynthesis; ko01100: Metabolic pathways; ko01110: Biosynthesis of secondary metabolites	predicted protein, partial [Hordeum vulgare subsp. vulgare]	PER52_ARATH RecName: Full=Peroxidase 52; Short=Atperox P52; EC=1.11.1.7; AltName: Full=ATP49; Flags: Precursor;	F2D1Q5_HORVV RecName: Full=Peroxidase {ECO:0000256|RuleBase:RU362060}; EC=1.11.1.7 {ECO:0000256|RuleBase:RU362060}; Flags: Fragment;	--	GO:0048046,apoplast; GO:0005794,Golgi apparatus; GO:0009505,plant-type cell wall; GO:0020037,heme binding; GO:0046872,metal ion binding; GO:0004601,peroxidase activity; GO:0042744,hydrogen peroxide catabolic process; GO:0009809,lignin biosynthetic process; GO:1901430,positive regulation of syringal lignin biosynthetic process; GO:0006979,response to oxidative stress; GO:0010089,xylem development;…	PF00141.26:Peroxidase	--	--	--
TraesCS2D02G551600	2.5716	2.3292	2.3453	0.0138	0.0556	0.0337	418	342	352	2	8	5	-6.12651	2.47391e-53	1.81859e-50	down	2D	627165153	627170588	-	TraesCS2D02G551600	--	--	--	phytosulfokine receptor 1-like [Triticum aestivum]	PSKR1_ARATH RecName: Full=Phytosulfokine receptor 1 {ECO:0000303|PubMed:16829587}; Short=AtPSKR1; EC=2.7.11.1 {ECO:0000269|PubMed:21504901}; EC=4.6.1.2 {ECO:0000269|PubMed:21504901}; AltName: Full=Guanylate cyclase {ECO:0000303|PubMed:21504901}; AltName: Full=Phytosulfokine LRR receptor kinase 1; AltName: Full=Protein serine-threonine kinase {ECO:0000303|PubMed:21504901}; Flags: Precursor;	A0A3B6DMP0_WHEAT RecName: Full=LRRNT_2 domain-containing protein {ECO:0000259|Pfam:PF08263};	--	GO:0016021,integral component of membrane; GO:0005886,plasma membrane; GO:0005524,ATP binding; GO:0004383,guanylate cyclase activity; GO:0001653,peptide receptor activity; GO:0004672,protein kinase activity; GO:0106310,protein serine kinase activity; GO:0004674,protein serine/threonine kinase activity; GO:0045087,innate immune response; GO:0006468,protein phosphorylation; GO:0031347,regulation of…	PF13855.9:Leucine rich repeat	--	--	--
TraesCS6D02G030400	31.3697	28.9343	30.4895	60.1323	59.8805	61.2069	3052	2543	2739	5202	5153	5442	1.00696	7.87407e-53	5.72097e-50	up	6D	11890682	11893982	-	TraesCS6D02G030400	Protein KINESIN LIGHT CHAIN-RELATED 1 [Source:Projected from Arabidopsis thaliana (AT4G10840) UniProtKB/Swiss-Prot%3BAcc:O81629]	--	--	protein KINESIN LIGHT CHAIN-RELATED 1 [Aegilops tauschii subsp. strangulata]	KLCR1_ARATH RecName: Full=Protein KINESIN LIGHT CHAIN-RELATED 1 {ECO:0000303|PubMed:23204523};	A0A453MSF6_AEGTS SubName: Full=Uncharacterized protein {ECO:0000313|EnsemblPlants:AET6Gv20059200.1};	Kinesin light chain	GO:0005737,cytoplasm; GO:0005829,cytosol; GO:0005874,microtubule; GO:0005575,cellular_component; GO:0005622,intracellular anatomical structure; GO:0110165,cellular anatomical entity; GO:0005856,cytoskeleton; GO:0015630,microtubule cytoskeleton; GO:0043226,organelle; GO:0043228,non-membrane-bounded organelle; GO:0043229,intracellular organelle; GO:0043232,intracellular non-membrane-bounded organel…	PF13424.9:Tetratricopeptide repeat	--	--	--
TraesCS6D02G255600	9.065	8.3981	9.5101	1.6459	2.0599	2.3368	607	508	588	98	122	143	-2.14726	1.30917e-51	9.40258e-49	down	6D	360748819	360752182	-	TraesCS6D02G255600	--	--	--	hypothetical protein CFC21_093359 [Triticum aestivum]	--	A0A3B6QJ69_WHEAT SubName: Full=Uncharacterized protein {ECO:0000313|EnsemblPlants:TraesCS6D02G255600.1};	--	GO:0032196,transposition; GO:0008150,biological_process; GO:0009987,cellular process	--	--	--	--
TraesCS1A02G137700	20.2439	22.0977	23.312	8.689	7.8802	8.6505	1580	1558	1680	603	544	617	-1.36967	1.42686e-51	1.01314e-48	down	1A	223937889	223949190	-	TraesCS1A02G137700	--	--	--	tobamovirus multiplication protein 2A-like [Triticum aestivum]	TOM2A_ARATH RecName: Full=Tobamovirus multiplication protein 2A; Short=AtTOM2A;	A0A3B5XXP0_WHEAT SubName: Full=Uncharacterized protein {ECO:0000313|EnsemblPlants:TraesCS1A02G137700.2};	--	GO:0005794,Golgi apparatus; GO:0016021,integral component of membrane; GO:0016020,membrane; GO:0005634,nucleus; GO:0000325,plant-type vacuole; GO:0009705,plant-type vacuole membrane; GO:0009506,plasmodesma; GO:0043621,protein self-association; GO:0046786,viral replication complex formation and maintenance; GO:0003674,molecular_function; GO:0005488,binding; GO:0005515,protein binding; GO:0008150,b…	PF00335.23:Tetraspanin family	--	--	--
TraesCS2A02G573900	0.4786	0.5629	0.5993	4.1882	4.9373	5.5643	32	34	37	249	292	340	3.1765	1.63324267513165E-51	1.14664646419018E-48	up	2A	769144844	769146212	+	TraesCS2A02G573900	Peroxidase [Source:UniProtKB/TrEMBL%3BAcc:W5AS89]	K00430 peroxidase [EC:1.11.1.7] | (RefSeq) peroxidase 12 (A)	ko00940: Phenylpropanoid biosynthesis; ko01100: Metabolic pathways; ko01110: Biosynthesis of secondary metabolites	peroxidase 12-like [Triticum dicoccoides]	PER2_HORVU RecName: Full=Peroxidase 2; EC=1.11.1.7; Flags: Fragment;	A0A446LP27_TRITD RecName: Full=Peroxidase {ECO:0000256|RuleBase:RU362060}; EC=1.11.1.7 {ECO:0000256|RuleBase:RU362060};	--	GO:0020037,heme binding; GO:0046872,metal ion binding; GO:0004601,peroxidase activity; GO:0042744,hydrogen peroxide catabolic process; GO:0006979,response to oxidative stress; GO:0003674,molecular_function; GO:0005488,binding; GO:0046906,tetrapyrrole binding; GO:0097159,organic cyclic compound binding; GO:1901363,heterocyclic compound binding; GO:0043167,ion binding; GO:0043169,cation binding; GO…	PF00141.26:Peroxidase	--	--	--
TraesCS4D02G107100	2.8632	2.7525	2.4807	0.3729	0.6361	0.4672	570	495	456	66	112	85	-2.44593	2.4638e-51	1.71054e-48	down	4D	85335780	85342635	+	TraesCS4D02G107100	--	K13216 nuclear inhibitor of protein phosphatase 1 [EC:3.1.4.-] | (RefSeq) protein phosphatase 1 regulatory inhibitor subunit PPP1R8 homolog (A)	--	uncharacterized protein LOC123096381 [Triticum aestivum]	PS1_ARATH RecName: Full=FHA domain-containing protein PS1 {ECO:0000305}; AltName: Full=Protein PARALLEL SPINDLE 1 {ECO:0000303|PubMed:19043546}; Short=AtPS1 {ECO:0000303|PubMed:19043546};	A0A3B6JFP8_WHEAT RecName: Full=FHA domain-containing protein {ECO:0000259|PROSITE:PS50006};	Anion exchanger adaptor protein Kanadaptin, contains FHA domain	GO:0031965,nuclear membrane; GO:0051321,meiotic cell cycle; GO:0009555,pollen development; GO:0000003,reproduction; GO:0007049,cell cycle; GO:0008150,biological_process; GO:0009987,cellular process; GO:0022414,reproductive process; GO:0007275,multicellular organism development; GO:0032501,multicellular organismal process; GO:0032502,developmental process; GO:0048229,gametophyte development; GO:00…	PF13638.9:PIN domain	--	--	--
TraesCS6D02G099100	18.936	18.3416	19.0064	39.6831	40.2367	41.1085	1120	980	1038	2087	2105	2222	1.11461	5.03757e-51	3.45899e-48	up	6D	62270381	62272380	+	TraesCS6D02G099100	--	K19892 glucan endo-1,3-beta-glucosidase 4 [EC:3.2.1.39] | (RefSeq) glucan endo-1,3-beta-glucosidase 1-like (A)	ko00500: Starch and sucrose metabolism; ko01100: Metabolic pathways	PLASMODESMATA CALLOSE-BINDING PROTEIN 2 [Aegilops tauschii subsp. strangulata]	PDCB2_ARATH RecName: Full=PLASMODESMATA CALLOSE-BINDING PROTEIN 2; Short=AtPDCB2; AltName: Full=Glucan endo-1,3-beta-glucosidase-like protein 3; Flags: Precursor;	A0A453N9H3_AEGTS RecName: Full=X8 domain-containing protein {ECO:0000259|SMART:SM00768};	--	GO:0031225,anchored component of membrane; GO:0046658,anchored component of plasma membrane; GO:0009506,plasmodesma; GO:0001872,(1->3)-beta-D-glucan binding; GO:0030247,polysaccharide binding; GO:0009408,response to heat; GO:0003674,molecular_function; GO:0005488,binding; GO:0030246,carbohydrate binding; GO:0006950,response to stress; GO:0008150,biological_process; GO:0009266,response to temperat…	PF07983.16:X8 domain	--	--	--
TraesCS1A02G136500	4.0949	4.5029	4.0907	0.0204	0.0308	0.0596	451	448	416	2	3	6	-6.82	6.81983e-51	4.63185e-48	down	1A	217610380	217613638	-	TraesCS1A02G136500	ABC1K3 [Source:Projected from Arabidopsis thaliana (AT1G79600) UniProtKB/TrEMBL%3BAcc:A0A178WNJ7]	K08869 aarF domain-containing kinase | (RefSeq) protein ACTIVITY OF BC1 COMPLEX KINASE 3, chloroplastic-like (A)	--	protein ACTIVITY OF BC1 COMPLEX KINASE 3, chloroplastic-like [Triticum aestivum]	AB1K3_ARATH RecName: Full=Protein ACTIVITY OF BC1 COMPLEX KINASE 3, chloroplastic {ECO:0000303|PubMed:23673981}; Short=ABC1-LIKE KINASE 3 {ECO:0000303|PubMed:23673981}; EC=2.7.-.- {ECO:0000255|PROSITE-ProRule:PRU00159}; EC=2.7.11.1 {ECO:0000269|PubMed:23632854}; AltName: Full=Protein REPRESSOR OF BDR1 {ECO:0000303|PubMed:25882344}; Flags: Precursor;	A0A3B5XXL7_WHEAT RecName: Full=Protein kinase domain-containing protein {ECO:0000259|PROSITE:PS50011};	Predicted unusual protein kinase	GO:0009507,chloroplast; GO:0005739,mitochondrion; GO:0010287,plastoglobule; GO:0005524,ATP binding; GO:0004672,protein kinase activity; GO:0106310,protein serine kinase activity; GO:0004674,protein serine/threonine kinase activity; GO:0006995,cellular response to nitrogen starvation; GO:0009658,chloroplast organization; GO:0080177,plastoglobule organization; GO:0006468,protein phosphorylation; GO…	PF03109.19:ABC1 atypical kinase-like domain	--	--	--
TraesCS6D02G065900	15.2351	15.4443	14.6683	34.0812	32.1785	35.3082	1009	924	897	2007	1885	2137	1.17373	7.24469e-51	4.8675e-48	up	6D	32296642	32299935	+	TraesCS6D02G065900	Gamma-glutamylcyclotransferase [Source:UniProtKB/TrEMBL%3BAcc:A0A1D6DLA3]	K22596 gamma-glutamylcyclotransferase, plant [EC:4.3.2.9] | (RefSeq) gamma-glutamylcyclotransferase 2-2-like (A)	ko00480: Glutathione metabolism; ko01100: Metabolic pathways	gamma-glutamylcyclotransferase 2-2-like [Triticum aestivum]	GCT22_ARATH RecName: Full=Gamma-glutamylcyclotransferase 2-2 {ECO:0000305}; Short=AtGGCT2;2 {ECO:0000303|PubMed:25716890}; EC=4.3.2.9 {ECO:0000269|PubMed:25716890}; AltName: Full=Gamma-glutamyl cyclotransferase 2;2 {ECO:0000303|PubMed:25716890};	A0A453N0Y4_AEGTS RecName: Full=Gamma-glutamylcyclotransferase {ECO:0000256|RuleBase:RU363081}; EC=4.3.2.9 {ECO:0000256|RuleBase:RU363081};	Predicted cation transporter	GO:0005737,cytoplasm; GO:0003839,gamma-glutamylcyclotransferase activity; GO:0006751,glutathione catabolic process; GO:0003674,molecular_function; GO:0003824,catalytic activity; GO:0016829,lyase activity; GO:0016840,carbon-nitrogen lyase activity; GO:0016842,amidine-lyase activity; GO:0006518,peptide metabolic process; GO:0006575,cellular modified amino acid metabolic process; GO:0006749,glutathi…	PF04752.15:ChaC-like protein	--	--	--
novel.8221	1.4492	1.169	1.2958	5.0222	4.8328	4.1121	258	188	213	795	761	669	1.84284	1.15687e-50	7.68997e-48	up	5D	396432797	396438869	-	--	--	--	--	unnamed protein product [Triticum turgidum subsp. durum]	--	A0A453L948_AEGTS SubName: Full=Uncharacterized protein {ECO:0000313|EnsemblPlants:AET5Gv20678600.6};	Chromatin remodeling protein HARP/SMARCAL1, DEAD-box superfamily	--	PF00176.26:SNF2-related domain	--	--	--
novel.2989	5.2424	4.9473	3.8688	0.313	0.4546	0.3723	339	289	231	18	26	22	-3.61504	2.18274e-50	1.43564e-47	down	2D	181586393	181587716	.	--	--	--	--	WW domain-binding protein 11-like [Triticum aestivum]	--	A0A453BBG5_AEGTS SubName: Full=Uncharacterized protein {ECO:0000313|EnsemblPlants:AET2Gv20447700.1};	--	--	PF04147.15:Nop14-like family	--	--	--
TraesCS6D02G311900	4.3325	5.533	3.7937	0.7027	0.6253	0.3811	423	488	342	61	54	34	-2.98989	3.6706e-50	2.3891e-47	down	6D	421472099	421475051	-	TraesCS6D02G311900	--	K19355 mannan endo-1,4-beta-mannosidase [EC:3.2.1.78] | (RefSeq) putative mannan endo-1,4-beta-mannosidase 9 (A)	ko00051: Fructose and mannose metabolism; ko01100: Metabolic pathways	putative mannan endo-1,4-beta-mannosidase 9 [Triticum aestivum]	MAN9_ORYSJ RecName: Full=Putative mannan endo-1,4-beta-mannosidase 9; EC=3.2.1.78; AltName: Full=Beta-mannanase 9; AltName: Full=Endo-beta-1,4-mannanase 9; AltName: Full=OsMANP; AltName: Full=OsMan9; Flags: Precursor;	A0A453PR65_AEGTS RecName: Full=Mannan endo-1,4-beta-mannosidase {ECO:0000256|ARBA:ARBA00012706}; EC=3.2.1.78 {ECO:0000256|ARBA:ARBA00012706};	--	GO:0005576,extracellular region; GO:0016985,mannan endo-1,4-beta-mannosidase activity; GO:0071704,organic substance metabolic process; GO:0003674,molecular_function; GO:0003824,catalytic activity; GO:0004553,hydrolase activity, hydrolyzing O-glycosyl compounds; GO:0004567,beta-mannosidase activity; GO:0015923,mannosidase activity; GO:0016787,hydrolase activity; GO:0016798,hydrolase activity, acti…	PF00150.21:Cellulase (glycosyl hydrolase family 5)	--	--	--
TraesCS4B02G155000	11.3034	11.6419	12.1745	33.8528	27.9228	32.1	546	508	543	1454	1193	1417	1.42892	2.16376e-49	1.39382e-46	up	4B	275997461	276000157	+	TraesCS4B02G155000	--	--	--	dormancy-associated protein homolog 3-like [Triticum dicoccoides]	DRMH3_ARATH RecName: Full=Dormancy-associated protein homolog 3 {ECO:0000305}; AltName: Full=DRM1 homolog 3 {ECO:0000305};	A0A446S3E9_TRITD SubName: Full=Uncharacterized protein {ECO:0000313|EMBL:VAI05643.1};	--	--	PF05564.15:Dormancy/auxin associated protein	--	--	--
TraesCSU02G113500	4.9408	5.1183	5.7465	14.3888	13.4215	13.0744	514	481	552	1331	1235	1243	1.38157	4.33342e-49	2.76295e-46	up	Un	97473524	97479283	+	TraesCSU02G113500	--	K01184 polygalacturonase [EC:3.2.1.15] | (RefSeq) polygalacturonase ADPG2-like (A)	ko00040: Pentose and glucuronate interconversions; ko01100: Metabolic pathways	probable polygalacturonase At1g80170 [Triticum aestivum]	PGLR5_ARATH RecName: Full=Probable polygalacturonase At1g80170; Short=PG; EC=3.2.1.15; AltName: Full=Pectinase At1g80170; Flags: Precursor;	A0A3B6U647_WHEAT SubName: Full=Uncharacterized protein {ECO:0000313|EnsemblPlants:TraesCSU02G113500.1};	--	GO:0005576,extracellular region; GO:0004650,polygalacturonase activity; GO:0005975,carbohydrate metabolic process; GO:0071555,cell wall organization; GO:0003674,molecular_function; GO:0003824,catalytic activity; GO:0004553,hydrolase activity, hydrolyzing O-glycosyl compounds; GO:0016787,hydrolase activity; GO:0016798,hydrolase activity, acting on glycosyl bonds; GO:0008150,biological_process; GO:…	PF00295.20:Glycosyl hydrolases family 28	--	--	--
novel.6705	4.6233	4.4734	4.1318	0.0293	0.0295	0.0285	532	465	439	3	3	3	-7.23328	6.99035e-48	4.36785e-45	down	4D	462624674	462632233	+	--	--	K15283 solute carrier family 35, member E1 | (RefSeq) phosphoenolpyruvate/phosphate translocator 3, chloroplastic-like (A)	--	unnamed protein product [Triticum turgidum subsp. durum]	LTL1_ARATH RecName: Full=GDSL esterase/lipase LTL1; EC=3.1.1.-; AltName: Full=Extracellular lipase LTL1; AltName: Full=Lithium-tolerant lipase 1; Short=AtLTL1; Short=Li-tolerant lipase 1; Flags: Precursor;	A0A446W1S1_TRITD SubName: Full=Uncharacterized protein {ECO:0000313|EMBL:VAI54027.1};	--	GO:0005576,extracellular region; GO:0016788,hydrolase activity, acting on ester bonds; GO:0042538,hyperosmotic salinity response; GO:0016042,lipid catabolic process; GO:0010226,response to lithium ion; GO:0009751,response to salicylic acid; GO:0003674,molecular_function; GO:0003824,catalytic activity; GO:0016787,hydrolase activity; GO:0006950,response to stress; GO:0006970,response to osmotic str…	PF00657.25:GDSL-like Lipase/Acylhydrolase	--	--	--
novel.4640	13.2055	14.3947	11.0652	1.0446	1.735	0.6187	327	322	253	23	38	14	-3.50244	2.36121e-47	1.46077e-44	down	3B	810591806	810592407	-	--	--	--	--	sporozoite surface protein 2-like [Triticum dicoccoides]	--	A0A453GU79_AEGTS SubName: Full=Uncharacterized protein {ECO:0000313|EnsemblPlants:AET3Gv21208800.2};	--	--	--	--	--	--
novel.8964	0.032	0.0709	0.111	1.549	1.4993	1.6684	5	10	16	215	207	238	4.49052	6.80765e-47	4.17029e-44	up	6B	149040608	149046841	-	--	--	--	--	hypothetical protein TRIUR3_21754 [Triticum urartu]	--	A0A453BTF8_AEGTS SubName: Full=Uncharacterized protein {ECO:0000313|EnsemblPlants:AET2Gv20625000.38};	--	--	--	--	--	--
TraesCS7A02G046400	0.0741	0.0164	0.0802	4.9485	5.7786	5.9658	5	1	5	297	345	368	6.60397	9.55567e-47	5.79686e-44	up	7A	20982479	20983950	+	TraesCS7A02G046400	--	K13457 disease resistance protein RPM1 | (RefSeq) disease resistance protein RPM1-like (A)	ko04626: Plant-pathogen interaction	hypothetical protein CFC21_095434 [Triticum aestivum]	RPM1_ARATH RecName: Full=Disease resistance protein RPM1 {ECO:0000303|PubMed:7638602}; AltName: Full=Resistance to Pseudomonas syringae protein 3 {ECO:0000303|PubMed:9861059}; AltName: Full=Resistance to Pseudomonas syringae pv. Maculicola protein 1 {ECO:0000303|PubMed:7638602};	A0A3B6RBC4_WHEAT SubName: Full=Uncharacterized protein {ECO:0000313|EnsemblPlants:TraesCS7A02G046400.1.cds1};	Apoptotic ATPase	GO:0012505,endomembrane system; GO:0019897,extrinsic component of plasma membrane; GO:0005886,plasma membrane; GO:0043531,ADP binding; GO:0005524,ATP binding; GO:0000166,nucleotide binding; GO:0009626,plant-type hypersensitive response; GO:0003674,molecular_function; GO:0005488,binding; GO:0017076,purine nucleotide binding; GO:0030554,adenyl nucleotide binding; GO:0032553,ribonucleotide binding; …	PF13855.9:Leucine rich repeat	--	--	--
TraesCS7D02G115400	61.3003	54.1366	60.9456	24.8991	25.4838	24.3276	1988	1586	1825	718	731	721	-1.2298	2.38025e-46	1.43007e-43	down	7D	70904738	70905401	-	TraesCS7D02G115400	Histone H3 [Source:UniProtKB/TrEMBL%3BAcc:A0A077RTJ8]	K11253 histone H3 | (RefSeq) histone H3.2-like (A)	--	histone H3.2-like, partial [Triticum aestivum]	H32_MEDSA RecName: Full=Histone H3.2; AltName: Full=Histone H3.1; AltName: Full=Major histone H3;	A0A453QSG2_AEGTS RecName: Full=Histone domain-containing protein {ECO:0000259|Pfam:PF00125};	Histones H3 and H4	GO:0000786,nucleosome; GO:0005634,nucleus; GO:0003677,DNA binding; GO:0046982,protein heterodimerization activity; GO:0030527,structural constituent of chromatin; GO:0003674,molecular_function; GO:0003676,nucleic acid binding; GO:0005488,binding; GO:0097159,organic cyclic compound binding; GO:1901363,heterocyclic compound binding; GO:0005515,protein binding; GO:0046983,protein dimerization activi…	PF00125.27:Core histone H2A/H2B/H3/H4	--	--	--
novel.4504	0.0208	0.0153	0.0075	5.2216	5.6951	5.1411	3	2	1	671	728	679	8.5198	7.42177e-46	4.41659e-43	up	3B	670154836	670158801	-	--	--	K17604 zinc finger SWIM domain-containing protein 3 | (RefSeq) protein FAR1-RELATED SEQUENCE 5-like (A)	--	protein FAR1-RELATED SEQUENCE 5-like isoform X1 [Triticum dicoccoides]	FRS5_ARATH RecName: Full=Protein FAR1-RELATED SEQUENCE 5;	A0A5J9T3L9_9POAL RecName: Full=SWIM-type domain-containing protein {ECO:0000259|PROSITE:PS50966};	--	GO:0005634,nucleus; GO:0008270,zinc ion binding; GO:0006355,regulation of DNA-templated transcription; GO:0003674,molecular_function; GO:0005488,binding; GO:0043167,ion binding; GO:0043169,cation binding; GO:0046872,metal ion binding; GO:0046914,transition metal ion binding; GO:0006139,nucleobase-containing compound metabolic process; GO:0006351,DNA-templated transcription; GO:0006725,cellular ar…	PF10551.12:MULE transposase domain	FAR1	TF	FAR1
TraesCS5D02G330300	24.0479	26.5249	25.8881	11.5051	9.5948	10.3586	1669	1663	1659	710	589	657	-1.27077	6.14936e-45	3.62487e-42	down	5D	421661493	421663197	+	TraesCS5D02G330300	Peroxidase [Source:UniProtKB/TrEMBL%3BAcc:A0A1D5ZL43]	K00430 peroxidase [EC:1.11.1.7] | (RefSeq) peroxidase 40-like (A)	ko00940: Phenylpropanoid biosynthesis; ko01100: Metabolic pathways; ko01110: Biosynthesis of secondary metabolites	peroxidase 40-like [Triticum aestivum]	PER40_ARATH RecName: Full=Peroxidase 40; Short=Atperox P40; EC=1.11.1.7; Flags: Precursor;	A0A3B6MVE6_WHEAT RecName: Full=Peroxidase {ECO:0000256|RuleBase:RU362060}; EC=1.11.1.7 {ECO:0000256|RuleBase:RU362060};	--	GO:0005576,extracellular region; GO:0020037,heme binding; GO:0046872,metal ion binding; GO:0004601,peroxidase activity; GO:0042744,hydrogen peroxide catabolic process; GO:0006979,response to oxidative stress; GO:0003674,molecular_function; GO:0005488,binding; GO:0046906,tetrapyrrole binding; GO:0097159,organic cyclic compound binding; GO:1901363,heterocyclic compound binding; GO:0043167,ion bindi…	PF00141.26:Peroxidase	--	--	--
TraesCS5B02G448300	19.3413	16.727	18.7921	4.4467	6.0077	4.5194	768	600	689	157	211	164	-1.86448	6.93261e-45	4.04838e-42	down	5B	620582667	620583592	-	TraesCS5B02G448300	--	--	--	hypothetical protein CFC21_074056 [Triticum aestivum]	--	A0A3B6LV46_WHEAT RecName: Full=DUF1618 domain-containing protein {ECO:0000259|Pfam:PF07762};	--	--	PF07762.17:Protein of unknown function (DUF1618)	--	--	--
novel.7460	0.3991	0.3148	0.2864	2.0984	1.726	1.7415	80	57	53	374	306	319	2.48157	3.90029e-44	2.25654e-41	up	5B	217626515	217630694	+	--	--	--	--	uncharacterized protein LOC123144676 [Triticum aestivum]	--	--	--	--	--	--	--	--
novel.5557	4.7837	4.6899	4.2768	1.3647	1.475	1.4276	682	604	563	173	186	186	-1.67799	5.40257e-44	3.09701e-41	down	4A	615218805	615222616	-	--	--	--	--	unnamed protein product [Triticum turgidum subsp. durum]	TRA1_MAIZE RecName: Full=Putative AC transposase; AltName: Full=ORFA;	A0A446RDF7_TRITD RecName: Full=BED-type domain-containing protein {ECO:0000259|PROSITE:PS50808};	Tam3-transposase (Ac family)	GO:0003677,DNA binding; GO:0046983,protein dimerization activity; GO:0006310,DNA recombination; GO:0032196,transposition; GO:0003674,molecular_function; GO:0003676,nucleic acid binding; GO:0005488,binding; GO:0097159,organic cyclic compound binding; GO:1901363,heterocyclic compound binding; GO:0005515,protein binding; GO:0006139,nucleobase-containing compound metabolic process; GO:0006259,DNA met…	PF05699.17:hAT family C-terminal dimerisation region	--	--	--
novel.6248	3.5106	3.6749	3.2178	0.0467	0.0094	0.0272	423	400	358	5	1	3	-6.95275	7.02325e-44	3.98946e-41	down	4B	580887121	580891005	-	--	--	K18811 cyclin D5, plant | (RefSeq) cyclin-D5-2-like (A)	--	uncharacterized protein LOC119291639 isoform X1 [Triticum dicoccoides]	CCD52_ORYSJ RecName: Full=Cyclin-D5-2; AltName: Full=G1/S-specific cyclin-D5-2; Short=CycD5;2;	A0A453A5T3_AEGTS RecName: Full=Cyclin N-terminal domain-containing protein {ECO:0000259|Pfam:PF00134};	G1/S-specific cyclin D	GO:0000307,cyclin-dependent protein kinase holoenzyme complex; GO:0005737,cytoplasm; GO:0005634,nucleus; GO:0016538,cyclin-dependent protein serine/threonine kinase regulator activity; GO:0051301,cell division; GO:0044772,mitotic cell cycle phase transition; GO:0000079,regulation of cyclin-dependent protein serine/threonine kinase activity; GO:0003674,molecular_function; GO:0019207,kinase regulat…	--	--	--	--
novel.11674	3.7707	4.1449	3.8929	0.644	1.006	0.5881	428	425	408	65	101	61	-2.3906	9.09818e-44	5.08589e-41	down	7D	527733043	527736928	-	--	--	--	--	uncharacterized protein LOC119338176 [Triticum dicoccoides]	--	A0A446XRL5_TRITD RecName: Full=DUF659 domain-containing protein {ECO:0000259|Pfam:PF04937};	--	--	PF04937.18:Protein of unknown function (DUF 659)	--	--	--
novel.9757	1.2502	1.6407	1.2943	4.2136	4.2314	3.8115	318	377	304	953	952	886	1.56235	9.11624e-44	5.08589e-41	up	6D	225590947	225614789	-	--	--	K19861 benzyl alcohol O-benzoyltransferase [EC:2.3.1.196 2.3.1.232] | (RefSeq) benzyl alcohol O-benzoyltransferase-like (A)	--	unnamed protein product [Triticum turgidum subsp. durum]	POLX_TOBAC RecName: Full=Retrovirus-related Pol polyprotein from transposon TNT 1-94; Includes: RecName: Full=Protease; EC=3.4.23.-; Includes: RecName: Full=Reverse transcriptase; EC=2.7.7.49; Includes: RecName: Full=Endonuclease;	A0A446P200_TRITD SubName: Full=Uncharacterized protein {ECO:0000313|EMBL:VAH68362.1};	FOG: Transposon-encoded proteins with TYA, reverse transcriptase, integrase domains in various combinations	GO:0004190,aspartic-type endopeptidase activity; GO:0004519,endonuclease activity; GO:0003676,nucleic acid binding; GO:0003964,RNA-directed DNA polymerase activity; GO:0008270,zinc ion binding; GO:0015074,DNA integration; GO:0006508,proteolysis; GO:0003674,molecular_function; GO:0003824,catalytic activity; GO:0004175,endopeptidase activity; GO:0008233,peptidase activity; GO:0016787,hydrolase acti…	PF07727.17:Reverse transcriptase (RNA-dependent DNA polymerase)	--	--	--
TraesCS1D02G136600	7.4166	10.743	7.3059	33.009	29.08	30.5631	188	246	171	744	652	708	1.87664	1.10551e-43	6.113e-41	up	1D	182581159	182581772	+	TraesCS1D02G136600	--	--	--	uncharacterized protein LOC123167067 [Triticum aestivum]	--	A0A3B5ZRJ9_WHEAT RecName: Full=GRF-type domain-containing protein {ECO:0000259|Pfam:PF06839};	--	GO:0016021,integral component of membrane; GO:0008270,zinc ion binding; GO:0003674,molecular_function; GO:0005488,binding; GO:0043167,ion binding; GO:0043169,cation binding; GO:0046872,metal ion binding; GO:0046914,transition metal ion binding; GO:0005575,cellular_component; GO:0016020,membrane; GO:0031224,intrinsic component of membrane; GO:0110165,cellular anatomical entity	PF06839.15:GRF zinc finger	--	--	--
novel.7326	0.0901	0.0997	0.1236	1.2222	1.3644	1.5243	15	15	19	181	201	232	3.72808	3.32984e-43	1.8251e-40	up	5B	49500828	49507538	+	--	--	--	--	unnamed protein product [Triticum turgidum subsp. durum]	--	A0A453SET0_AEGTS SubName: Full=Uncharacterized protein {ECO:0000313|EnsemblPlants:AET7Gv20912800.3};	--	--	--	--	--	--
TraesCS7A02G050000	0.0678	0.1126	0.0918	4.3842	5.0014	3.9875	4	6	5	230	261	215	5.63987	3.80768e-43	2.06886e-40	up	7A	23236502	23238699	-	TraesCS7A02G050000	--	--	--	hypothetical protein CFC21_095471 [Triticum aestivum]	--	A0A3B6R7N2_WHEAT SubName: Full=Uncharacterized protein {ECO:0000313|EnsemblPlants:TraesCS7A02G050000.1};	--	--	PF20241.1:Domain of unknown function (DUF6598)	--	--	--
TraesCS6D02G127200	7.6395	8.3692	7.8452	16.4715	16.7871	16.873	869	860	824	1666	1689	1754	1.08239	1.12822e-42	6.07724e-40	up	6D	91041044	91045750	+	TraesCS6D02G127200	Hexosyltransferase [Source:UniProtKB/TrEMBL%3BAcc:W5H2Z0]	K20855 beta-1,3-galactosyltransferase 1/2/3/4/5/7/8 [EC:2.4.1.-] | (RefSeq) probable beta-1,3-galactosyltransferase 2 (A)	--	probable beta-1,3-galactosyltransferase 2 [Aegilops tauschii subsp. strangulata]	B3GT2_ARATH RecName: Full=Probable beta-1,3-galactosyltransferase 2; EC=2.4.1.-;	W5H2Z0_WHEAT RecName: Full=Hexosyltransferase {ECO:0000256|RuleBase:RU363063}; EC=2.4.1.- {ECO:0000256|RuleBase:RU363063};	Galactosyltransferases	GO:0005794,Golgi apparatus; GO:0000139,Golgi membrane; GO:0016021,integral component of membrane; GO:0008378,galactosyltransferase activity; GO:0016757,glycosyltransferase activity; GO:0008194,UDP-glycosyltransferase activity; GO:0006486,protein glycosylation; GO:0003674,molecular_function; GO:0003824,catalytic activity; GO:0016740,transferase activity; GO:0016758,hexosyltransferase activity; GO:…	PF01762.24:Galactosyltransferase	--	--	--
TraesCS3D02G061500	0.6989	0.6088	0.6204	3.7755	3.614	3.3851	61	48	50	293	279	270	2.48981	1.30903e-42	6.99091e-40	up	3D	26681594	26683879	+	TraesCS3D02G061500	--	K13223 indole-2-monooxygenase [EC:1.14.14.153] | (RefSeq) indole-2-monooxygenase-like (A)	ko00402: Benzoxazinoid biosynthesis; ko01110: Biosynthesis of secondary metabolites	indole-2-monooxygenase-like [Triticum aestivum]	C71C4_MAIZE RecName: Full=indole-2-monooxygenase; EC=1.14.14.153 {ECO:0000269|PubMed:9235894}; AltName: Full=Cytochrome P450 71C4; AltName: Full=Protein benzoxazineless 2;	A0A3B6GQK8_WHEAT SubName: Full=Uncharacterized protein {ECO:0000313|EnsemblPlants:TraesCS3D02G061500.1};	Cytochrome P450 CYP2 subfamily	GO:0016021,integral component of membrane; GO:0016020,membrane; GO:0020037,heme binding; GO:0036190,indole-2-monooxygenase activity; GO:0005506,iron ion binding; GO:0016709,oxidoreductase activity, acting on paired donors, with incorporation or reduction of molecular oxygen, NAD(P)H as one donor, and incorporation of one atom of oxygen; GO:0003674,molecular_function; GO:0005488,binding; GO:004690…	PF00067.25:Cytochrome P450	--	--	--
TraesCS6D02G075000	8.2569	8.669	9.1938	19.9069	18.9618	20.8514	640	607	658	1372	1300	1477	1.20388	1.3477e-42	7.13644e-40	up	6D	38772565	38775913	-	TraesCS6D02G075000	--	K16276 zinc finger protein-like protein | (RefSeq) zinc finger protein BRUTUS-like (A)	--	E3 ubiquitin-protein ligase MIEL1 isoform X1 [Aegilops tauschii subsp. strangulata]	BTS_ARATH RecName: Full=Zinc finger protein BRUTUS {ECO:0000303|PubMed:20675571}; AltName: Full=Protein EMBRYO DEFECTIVE 2454 {ECO:0000303|PubMed:20675571};	A0A453N2Z2_AEGTS SubName: Full=Uncharacterized protein {ECO:0000313|EnsemblPlants:AET6Gv20205500.2};	Zn-finger protein	GO:0016021,integral component of membrane; GO:0005634,nucleus; GO:0005506,iron ion binding; GO:0016874,ligase activity; GO:0061630,ubiquitin protein ligase activity; GO:0008270,zinc ion binding; GO:0071456,cellular response to hypoxia; GO:0010106,cellular response to iron ion starvation; GO:0060586,multicellular organismal iron ion homeostasis; GO:0016567,protein ubiquitination; GO:0006511,ubiqui…	PF13639.9:Ring finger domain	--	--	--
TraesCS6D02G042500	79.7471	77.818	73.3037	221.149	160.69	196.384	2076	1830	1762	5119	3700	4672	1.33457	1.4647e-42	7.69077e-40	up	6D	17317492	17318092	+	TraesCS6D02G042500	--	--	--	hypothetical protein CFC21_091106 [Triticum aestivum]	--	M8BYT0_AEGTA SubName: Full=Uncharacterized protein {ECO:0000313|EMBL:EMT08103.1, ECO:0000313|EnsemblPlants:EMT08103};	--	--	--	--	--	--
TraesCS1D02G018100	9.1757	8.9823	8.1421	21.4565	21.9479	19.206	631	558	517	1312	1335	1207	1.26096	9.01136e-42	4.65344e-39	up	1D	7905554	7907154	-	TraesCS1D02G018100	--	K23877 xyloglucan O-acetyltransferase | (RefSeq) protein ALTERED XYLOGLUCAN 4-like (A)	--	protein trichome birefringence-like 8 [Triticum aestivum]	TBL8_ARATH RecName: Full=Protein trichome birefringence-like 8;	A0A3B5ZMI5_WHEAT RecName: Full=PMR5N domain-containing protein {ECO:0000259|Pfam:PF14416};	--	GO:0005794,Golgi apparatus; GO:0016021,integral component of membrane; GO:0016413,O-acetyltransferase activity; GO:0003674,molecular_function; GO:0003824,catalytic activity; GO:0008374,O-acyltransferase activity; GO:0016407,acetyltransferase activity; GO:0016740,transferase activity; GO:0016746,acyltransferase activity; GO:0016747,acyltransferase activity, transferring groups other than amino-acy…	PF13839.9:GDSL/SGNH-like Acyl-Esterase family found in Pmr5 and Cas1p	--	--	--
TraesCS2A02G153300	7.247	7.5083	7.4066	17.6773	16.5934	19.3709	515	482	486	1117	1043	1258	1.28605	1.22906e-41	6.29479e-39	up	2A	101377495	101379963	+	TraesCS2A02G153300	--	K07025 putative hydrolase of the HAD superfamily | (RefSeq) uncharacterized protein LOC123187832 (A)	--	uncharacterized protein LOC123187832 [Triticum aestivum]	--	A0A3B6ATX6_WHEAT SubName: Full=Uncharacterized protein {ECO:0000313|EnsemblPlants:TraesCS2A02G153300.1};	Haloacid dehalogenase-like hydrolase	--	PF13419.9:Haloacid dehalogenase-like hydrolase	--	--	--
TraesCS5B02G524200	1.7883	1.6189	1.5368	0.0896	0.0819	0.0238	247	202	196	11	10	3	-4.66115	1.28381e-41	6.52175e-39	down	5B	684752539	684756693	-	TraesCS5B02G524200	--	K08955 ATP-dependent metalloprotease [EC:3.4.24.-] | (RefSeq) ATP-dependent zinc metalloprotease FTSH 5, mitochondrial-like isoform X1 (A)	--	hypothetical protein CFC21_074839 [Triticum aestivum]	FTSH5_ORYSJ RecName: Full=ATP-dependent zinc metalloprotease FTSH 5, mitochondrial; Short=OsFTSH5; EC=3.4.24.-; Flags: Precursor;	A0A3B6LXH8_WHEAT RecName: Full=AAA domain-containing protein {ECO:0000259|SMART:SM00382};	AAA+-type ATPase containing the peptidase M41 domain	GO:0009534,chloroplast thylakoid; GO:0016020,membrane; GO:0005739,mitochondrion; GO:0005524,ATP binding; GO:0016887,ATP hydrolysis activity; GO:0004176,ATP-dependent peptidase activity; GO:0046872,metal ion binding; GO:0004222,metalloendopeptidase activity; GO:0006508,proteolysis; GO:0000166,nucleotide binding; GO:0003674,molecular_function; GO:0005488,binding; GO:0017076,purine nucleotide bindin…	PF01434.21:Peptidase family M41	--	--	--
TraesCS7A02G046200	0.0165	0.0182	0.0357	21.5803	19.8305	21.3941	1	1	2	1164	1064	1186	9.81971	1.61794e-41	8.15285e-39	up	7A	20967814	20969055	+	TraesCS7A02G046200	--	K13457 disease resistance protein RPM1 | (RefSeq) disease resistance protein RPM1-like (A)	ko04626: Plant-pathogen interaction	hypothetical protein CFC21_095432 [Triticum aestivum]	RPM1_ARATH RecName: Full=Disease resistance protein RPM1 {ECO:0000303|PubMed:7638602}; AltName: Full=Resistance to Pseudomonas syringae protein 3 {ECO:0000303|PubMed:9861059}; AltName: Full=Resistance to Pseudomonas syringae pv. Maculicola protein 1 {ECO:0000303|PubMed:7638602};	A0A3B6R806_WHEAT SubName: Full=Uncharacterized protein {ECO:0000313|EnsemblPlants:TraesCS7A02G046200.1.cds1};	Apoptotic ATPase	GO:0012505,endomembrane system; GO:0019897,extrinsic component of plasma membrane; GO:0005886,plasma membrane; GO:0043531,ADP binding; GO:0005524,ATP binding; GO:0000166,nucleotide binding; GO:0009626,plant-type hypersensitive response; GO:0003674,molecular_function; GO:0005488,binding; GO:0017076,purine nucleotide binding; GO:0030554,adenyl nucleotide binding; GO:0032553,ribonucleotide binding; …	PF13855.9:Leucine rich repeat	--	--	--
novel.4928	1.7566	1.5301	1.4596	5.1235	4.6491	4.3044	305	240	234	791	714	683	1.57665	2.00389e-41	1.00169e-38	up	3D	349659314	349666561	-	--	--	K08873 serine/threonine-protein kinase SMG1 [EC:2.7.11.1] | (RefSeq) uncharacterized protein LOC123096059 (A)	ko03015: mRNA surveillance pathway	uncharacterized protein LOC123078822 isoform X1 [Triticum aestivum]	RNHX1_ARATH RecName: Full=Putative ribonuclease H protein At1g65750; EC=3.1.26.4;	A0A8I6YGI2_HORVV RecName: Full=Reverse transcriptase domain-containing protein {ECO:0000259|PROSITE:PS50878};	FOG: Reverse transcriptase	GO:0046872,metal ion binding; GO:0003676,nucleic acid binding; GO:0004523,RNA-DNA hybrid ribonuclease activity; GO:0003674,molecular_function; GO:0005488,binding; GO:0043167,ion binding; GO:0043169,cation binding; GO:0097159,organic cyclic compound binding; GO:1901363,heterocyclic compound binding; GO:0003824,catalytic activity; GO:0004518,nuclease activity; GO:0004519,endonuclease activity; GO:0…	PF00098.26:Zinc knuckle	--	--	--
TraesCS6B02G388600	15.9912	13.6432	15.3529	0.1225	0.0103	0.1092	1762	1358	1562	12	1	11	-7.52581	2.06179e-41	1.02245e-38	down	6B	663840537	663846052	-	TraesCS6B02G388600	Carboxypeptidase [Source:UniProtKB/TrEMBL%3BAcc:A0A1D6ARF4]	K16297 serine carboxypeptidase-like clade II [EC:3.4.16.-] | (RefSeq) serine carboxypeptidase 24-like (A)	--	serine carboxypeptidase 24-like [Triticum aestivum]	SCP24_ARATH RecName: Full=Serine carboxypeptidase 24; EC=3.4.16.6; AltName: Full=Bri1 suppressor 1; AltName: Full=Carboxypeptidase D; AltName: Full=Serine carboxypeptidase II; Contains: RecName: Full=Serine carboxypeptidase 24 chain A; AltName: Full=Serine carboxypeptidase II chain A; Contains: RecName: Full=Serine carboxypeptidase 24 chain B; AltName: Full=Serine carboxypeptidase II chain B; Fla…	A0A3B6PTQ3_WHEAT RecName: Full=Carboxypeptidase {ECO:0000256|RuleBase:RU361156}; EC=3.4.16.- {ECO:0000256|RuleBase:RU361156};	Serine carboxypeptidases (lysosomal cathepsin A)	GO:0005615,extracellular space; GO:0004185,serine-type carboxypeptidase activity; GO:0009742,brassinosteroid mediated signaling pathway; GO:0006508,proteolysis; GO:0003674,molecular_function; GO:0003824,catalytic activity; GO:0004180,carboxypeptidase activity; GO:0008233,peptidase activity; GO:0008236,serine-type peptidase activity; GO:0008238,exopeptidase activity; GO:0016787,hydrolase activity;…	PF00450.25:Serine carboxypeptidase	--	--	--
TraesCS4D02G070400	0.1812	0.2124	0.2078	2.5052	2.6389	2.0177	17	18	18	209	219	173	3.58678	2.74568e-41	1.35087e-38	up	4D	45699317	45705080	-	TraesCS4D02G070400	RBR-type E3 ubiquitin transferase [Source:UniProtKB/TrEMBL%3BAcc:A0A341UD61]	K11968 ariadne-1 [EC:2.3.2.31] | (RefSeq) probable E3 ubiquitin-protein ligase ARI1 isoform X1 (A)	--	probable E3 ubiquitin-protein ligase ARI1 [Aegilops tauschii subsp. strangulata]	ARI1_ARATH RecName: Full=Probable E3 ubiquitin-protein ligase ARI1; EC=2.3.2.31 {ECO:0000250|UniProtKB:Q9Y4X5}; AltName: Full=ARIADNE-like protein ARI1; AltName: Full=Protein ariadne homolog 1; AltName: Full=RING-type E3 ubiquitin transferase ARI1 {ECO:0000305};	M8BQ45_AEGTA RecName: Full=RBR-type E3 ubiquitin transferase {ECO:0000256|ARBA:ARBA00012251}; EC=2.3.2.31 {ECO:0000256|ARBA:ARBA00012251};	Predicted E3 ubiquitin ligase	GO:0005737,cytoplasm; GO:0000151,ubiquitin ligase complex; GO:0046872,metal ion binding; GO:0031624,ubiquitin conjugating enzyme binding; GO:0061630,ubiquitin protein ligase activity; GO:0032436,positive regulation of proteasomal ubiquitin-dependent protein catabolic process; GO:0000209,protein polyubiquitination; GO:0006511,ubiquitin-dependent protein catabolic process; GO:0003674,molecular_func…	PF19422.2:Ariadne domain	--	--	--
TraesCS5A02G179700	14.7035	13.3694	14.7465	29.592	31.3936	31.9774	879	722	814	1573	1660	1747	1.1281	3.53269e-41	1.7245e-38	up	5A	377938675	377941231	+	TraesCS5A02G179700	--	K16812 targeting protein for Xklp2 | (RefSeq) protein TPX2-like isoform X1 (A)	--	protein TPX2-like [Triticum dicoccoides]	MDP60_ARATH RecName: Full=Microtubule-destabilizing protein 60 {ECO:0000303|PubMed:29167353, ECO:0000303|PubMed:31638649};	A0A446T1T1_TRITD RecName: Full=TPX2 domain-containing protein {ECO:0000259|Pfam:PF06886};	--	GO:0005737,cytoplasm; GO:0072686,mitotic spindle; GO:0005880,nuclear microtubule; GO:0008017,microtubule binding; GO:0030295,protein kinase activator activity; GO:0043622,cortical microtubule organization; GO:0007019,microtubule depolymerization; GO:0090307,mitotic spindle assembly; GO:0060236,regulation of mitotic spindle organization; GO:1905421,regulation of plant organ morphogenesis; GO:00097…	PF06886.14:Targeting protein for Xklp2 (TPX2) domain	--	--	--
novel.9401	1.9317	1.8528	1.9039	4.8657	5.4389	4.6421	367	318	334	822	914	806	1.40331	7.71441e-41	3.7079e-38	up	6B	641878011	641884697	-	--	--	K03097 casein kinase II subunit alpha [EC:2.7.11.1] | (RefSeq) casein kinase II subunit alpha-2-like isoform X1 (A)	ko03008: Ribosome biogenesis in eukaryotes; ko04712: Circadian rhythm - plant	uncharacterized protein LOC123139506 [Triticum aestivum]	--	A0A453A8G5_AEGTS SubName: Full=Uncharacterized protein {ECO:0000313|EnsemblPlants:AET2Gv20025700.1};	--	--	--	--	--	--
novel.5017	4.4518	4.0784	4.9461	0.4316	0.4773	0.4619	232	192	238	20	22	22	-3.28752	1.80614e-40	8.54961e-38	down	3D	459489522	459490761	-	--	--	--	--	--	--	--	--	--	--	--	--	--
TraesCS6D02G103800	18.6488	15.88	15.4733	35.2485	37.7446	37.1027	1287	990	986	2163	2304	2340	1.14807	3.3778e-40	1.58691e-37	up	6D	67514509	67517291	+	TraesCS6D02G103800	Purple acid phosphatase [Source:UniProtKB/TrEMBL%3BAcc:A0A341XK39]	K22390 acid phosphatase type 7 | (RefSeq) purple acid phosphatase 18-like (A)	--	hypothetical protein CFC21_091748 [Triticum aestivum]	PPA18_ARATH RecName: Full=Purple acid phosphatase 18; EC=3.1.3.2; Flags: Precursor;	A0A3B6QB89_WHEAT RecName: Full=Purple acid phosphatase {ECO:0000256|RuleBase:RU361203}; EC=3.1.3.2 {ECO:0000256|RuleBase:RU361203};	Purple acid phosphatase	GO:0005576,extracellular region; GO:0003993,acid phosphatase activity; GO:0046872,metal ion binding; GO:0003674,molecular_function; GO:0003824,catalytic activity; GO:0016787,hydrolase activity; GO:0016788,hydrolase activity, acting on ester bonds; GO:0016791,phosphatase activity; GO:0042578,phosphoric ester hydrolase activity; GO:0005488,binding; GO:0043167,ion binding; GO:0043169,cation binding;…	PF00149.31:Calcineurin-like phosphoesterase	--	--	--
TraesCS5D02G184300	13.9523	12.9016	14.1072	28.9029	34.3136	35.8469	753	629	703	1387	1638	1768	1.2842	1.46234e-39	6.71861e-37	up	5D	285677840	285680880	+	TraesCS5D02G184300	--	K16812 targeting protein for Xklp2 | (RefSeq) protein TPX2-like isoform X1 (A)	--	protein TPX2 [Aegilops tauschii subsp. strangulata]	MDP60_ARATH RecName: Full=Microtubule-destabilizing protein 60 {ECO:0000303|PubMed:29167353, ECO:0000303|PubMed:31638649};	G8XQY2_WHEAT SubName: Full=Uncharacterized protein SSR {ECO:0000313|EMBL:ACH97120.1};	--	GO:0005737,cytoplasm; GO:0072686,mitotic spindle; GO:0005880,nuclear microtubule; GO:0008017,microtubule binding; GO:0030295,protein kinase activator activity; GO:0043622,cortical microtubule organization; GO:0007019,microtubule depolymerization; GO:0090307,mitotic spindle assembly; GO:0060236,regulation of mitotic spindle organization; GO:1905421,regulation of plant organ morphogenesis; GO:00097…	PF06886.14:Targeting protein for Xklp2 (TPX2) domain	--	--	--
novel.226	0.1857	0.1874	0.1834	1.4618	1.3831	1.2072	34	31	31	238	224	202	2.874	1.55586e-39	7.09608e-37	up	1A	255845590	255849338	.	--	--	K01534 Zn2+/Cd2+-exporting ATPase [EC:7.2.2.12 7.2.2.21] | (RefSeq) cadmium/zinc-transporting ATPase HMA2-like isoform X1 (A)	--	uncharacterized protein LOC109781315 [Aegilops tauschii subsp. strangulata]	--	A0A453T2N0_AEGTS RecName: Full=Reverse transcriptase domain-containing protein {ECO:0000259|PROSITE:PS50878};	FOG: Reverse transcriptase	GO:0003824,catalytic activity; GO:0003674,molecular_function	PF00078.30:Reverse transcriptase (RNA-dependent DNA polymerase)	--	--	--
TraesCS6D02G154000	5.5204	5.3421	5.1309	11.2392	11.7264	10.357	1065	931	914	1928	2001	1826	1.06877	1.75745e-39	7.95744e-37	up	6D	128251214	128260311	+	TraesCS6D02G154000	--	--	--	uncharacterized protein LOC123144214 [Triticum aestivum]	--	A0A3B6QD95_WHEAT SubName: Full=Uncharacterized protein {ECO:0000313|EnsemblPlants:TraesCS6D02G154000.1};	SOK1 kinase belonging to the STE20/SPS1/GC kinase family	--	PF05794.16:T-complex protein 11	--	--	--
TraesCS4D02G030300	19.2916	16.2517	16.4089	0.0341	0.0343	0	1272	968	999	2	2	0	-9.57375	2.21584e-39	9.96074e-37	down	4D	13744321	13748912	+	TraesCS4D02G030300	--	--	--	uncharacterized protein LOC123095756 [Triticum aestivum]	--	A0A3B6JFA6_WHEAT RecName: Full=DUF1618 domain-containing protein {ECO:0000259|Pfam:PF07762};	--	--	PF07762.17:Protein of unknown function (DUF1618)	--	--	--
novel.11267	101.197	107.644	99.9574	51.0429	43.3044	51.9745	3786	3638	3453	1698	1433	1777	-1.0669	2.79751e-39	1.24419e-36	down	7D	18911975	18914244	-	--	--	--	--	uncharacterized protein LOC109768471 [Aegilops tauschii subsp. strangulata]	--	D3K1B4_WHEAT SubName: Full=Ozone-responsive stress-related protein {ECO:0000313|EMBL:ADB92599.1, ECO:0000313|EnsemblPlants:TraesCS4A02G445300.1};	--	--	PF06592.16:Protein of unknown function (DUF1138)	--	--	--
TraesCS6D02G062500	7.4301	7.8971	5.9689	18.8701	17.0189	19.5016	577	554	428	1303	1169	1384	1.3897	2.8076e-39	1.24419e-36	up	6D	29111106	29116632	+	TraesCS6D02G062500	--	K03012 DNA-directed RNA polymerase II subunit RPB4 | (RefSeq) DNA-directed RNA polymerases IV and V subunit 4-like isoform X1 (A)	ko03020: RNA polymerase	hypothetical protein CFC21_091307 [Triticum aestivum]	NRPD4_ARATH RecName: Full=DNA-directed RNA polymerases IV and V subunit 4; AltName: Full=Protein RNA-DIRECTED DNA METHYLATION 2; AltName: Full=RNA polymerase II, Rpb4, core protein;	A0A3B6QAC1_WHEAT RecName: Full=RPOL4c domain-containing protein {ECO:0000259|SMART:SM00657};	RNA polymerase II, fourth largest subunit	GO:0005634,nucleus; GO:0000418,RNA polymerase IV complex; GO:0000419,RNA polymerase V complex; GO:0000166,nucleotide binding; GO:0010426,DNA methylation on cytosine within a CHH sequence; GO:0035194,post-transcriptional gene silencing by RNA; GO:0003674,molecular_function; GO:0005488,binding; GO:0036094,small molecule binding; GO:0097159,organic cyclic compound binding; GO:1901265,nucleoside phos…	PF03874.19:RNA polymerase Rpb4	--	--	--
TraesCS2D02G275700	3.1788	4.1839	3.6324	13.2585	12.0834	12.9003	127	151	134	471	427	471	1.81171	3.61459e-39	1.59052e-36	up	2D	345251782	345252694	+	TraesCS2D02G275700	--	--	--	uncharacterized protein LOC123049314 [Triticum aestivum]	--	A0A3B6DDD9_WHEAT RecName: Full=GRF-type domain-containing protein {ECO:0000259|Pfam:PF06839};	--	GO:0016021,integral component of membrane; GO:0008270,zinc ion binding; GO:0003674,molecular_function; GO:0005488,binding; GO:0043167,ion binding; GO:0043169,cation binding; GO:0046872,metal ion binding; GO:0046914,transition metal ion binding; GO:0005575,cellular_component; GO:0016020,membrane; GO:0031224,intrinsic component of membrane; GO:0110165,cellular anatomical entity	PF06839.15:GRF zinc finger	--	--	--
TraesCS6D02G161400	8.4131	9.0607	9.5274	20.9479	18.6026	20.0798	701	682	733	1552	1371	1529	1.15377	6.59409e-39	2.84753e-36	up	6D	139932128	139934848	+	TraesCS6D02G161400	--	--	--	class E vacuolar protein-sorting machinery protein HSE1-like [Triticum aestivum]	--	A0A3B6QFF0_WHEAT SubName: Full=Uncharacterized protein {ECO:0000313|EnsemblPlants:TraesCS6D02G161400.1};	--	GO:0005886,plasma membrane; GO:0005575,cellular_component; GO:0016020,membrane; GO:0071944,cell periphery; GO:0110165,cellular anatomical entity	PF05627.14:Cleavage site for pathogenic type III effector avirulence factor Avr	--	--	--
TraesCS6D02G048300	99.896	82.1876	94.661	178.335	203.05	191.691	10285	7644	8999	16326	18491	18036	1.05996	6.60795e-39	2.84753e-36	up	6D	23075148	23077733	-	TraesCS6D02G048300	Catalase [Source:UniProtKB/TrEMBL%3BAcc:F1DKC1]	K03781 catalase [EC:1.11.1.6] | (RefSeq) catalase isozyme 2 (A)	ko00380: Tryptophan metabolism; ko00630: Glyoxylate and dicarboxylate metabolism; ko01100: Metabolic pathways; ko01110: Biosynthesis of secondary metabolites; ko01200: Carbon metabolism; ko04016: MAPK signaling pathway - plant; ko04146: Peroxisome	catalase isozyme 2 [Aegilops tauschii subsp. strangulata]	CATA2_HORVU RecName: Full=Catalase isozyme 2; EC=1.11.1.6;	F1DKC1_WHEAT RecName: Full=Catalase {ECO:0000256|ARBA:ARBA00012314, ECO:0000256|RuleBase:RU000498}; EC=1.11.1.6 {ECO:0000256|ARBA:ARBA00012314, ECO:0000256|RuleBase:RU000498};	Catalase	GO:0009514,glyoxysome; GO:0004096,catalase activity; GO:0020037,heme binding; GO:0046872,metal ion binding; GO:0042744,hydrogen peroxide catabolic process; GO:0009628,response to abiotic stimulus; GO:0009725,response to hormone; GO:0000302,response to reactive oxygen species; GO:0003674,molecular_function; GO:0003824,catalytic activity; GO:0004601,peroxidase activity; GO:0016209,antioxidant activ…	PF00199.22:Catalase	--	--	--
novel.9562	0.5711	0.5818	0.4895	2.1592	2.1904	1.6638	163	150	129	548	553	434	1.88181	7.06041e-39	3.02166e-36	up	6D	47948076	47953919	.	--	--	--	--	uncharacterized protein LOC100274541 isoform X1 [Zea mays]	RRPO_OENBE RecName: Full=RNA-directed DNA polymerase homolog; EC=2.7.7.48; AltName: Full=Reverse transcriptase homolog;	Q9FW76_ORYSJ SubName: Full=Putative gag-pol polyprotein {ECO:0000313|EMBL:AAG13508.1};	FOG: Transposon-encoded proteins with TYA, reverse transcriptase, integrase domains in various combinations	GO:0005739,mitochondrion; GO:0003968,RNA-directed 5'-3' RNA polymerase activity; GO:0003964,RNA-directed DNA polymerase activity; GO:0003674,molecular_function; GO:0003824,catalytic activity; GO:0016740,transferase activity; GO:0016772,transferase activity, transferring phosphorus-containing groups; GO:0016779,nucleotidyltransferase activity; GO:0034062,5'-3' RNA polymerase activity; GO:0097747,R…	PF03732.20:Retrotransposon gag protein	--	--	--
novel.6303	2.1256	1.554	1.8202	5.7038	6.2257	6.1447	215	142	170	513	557	568	1.72342	9.96859e-39	4.23726e-36	up	4B	633176333	633180471	-	--	--	--	--	hypothetical protein TRIUR3_32514 [Triticum urartu]	--	M8AME1_TRIUA SubName: Full=Uncharacterized protein {ECO:0000313|EMBL:EMS62034.1, ECO:0000313|EnsemblPlants:TRIUR3_32514-P1};	--	--	--	--	--	--
novel.4706	1.7264	1.4057	1.2053	5.6162	6.5815	8.0562	121	89	78	350	408	516	2.23112	1.6855e-38	7.06824e-36	up	3D	60523850	60525284	-	--	--	--	--	uncharacterized protein LOC123074980 [Triticum aestivum]	--	M8C9N6_AEGTA RecName: Full=3'-5' exonuclease domain-containing protein {ECO:0000259|Pfam:PF01612};	--	GO:0008408,3'-5' exonuclease activity; GO:0003676,nucleic acid binding; GO:0003674,molecular_function; GO:0003824,catalytic activity; GO:0004518,nuclease activity; GO:0004527,exonuclease activity; GO:0016787,hydrolase activity; GO:0016788,hydrolase activity, acting on ester bonds; GO:0005488,binding; GO:0097159,organic cyclic compound binding; GO:1901363,heterocyclic compound binding	--	--	--	--
TraesCS5B02G440400	10.7192	10.7773	10.3735	3.6276	3.2465	3.0131	545	495	487	164	146	140	-1.67899	2.28201e-38	9.50595e-36	down	5B	612670351	612673613	+	TraesCS5B02G440400	--	--	--	PITH domain-containing protein At3g04780-like [Triticum aestivum]	PITH1_ARATH RecName: Full=PITH domain-containing protein At3g04780;	A0A453M289_AEGTS RecName: Full=PITH domain-containing protein {ECO:0000259|PROSITE:PS51532};	Thioredoxin-like protein	GO:0005829,cytosol; GO:0005575,cellular_component; GO:0005622,intracellular anatomical structure; GO:0005737,cytoplasm; GO:0110165,cellular anatomical entity	PF06201.16:PITH domain	--	--	--
novel.9999	1.0679	0.5481	0.7991	4.4874	4.4013	3.6756	110	51	76	411	401	346	2.38139	2.43063e-38	1.0058e-35	up	7A	20205467	20207575	.	--	--	--	--	uncharacterized protein LOC123147192 [Triticum aestivum]	--	A0A453ADB2_AEGTS SubName: Full=Uncharacterized protein {ECO:0000313|EnsemblPlants:AET2Gv20076300.1};	--	GO:0003676,nucleic acid binding; GO:0008270,zinc ion binding; GO:0003674,molecular_function; GO:0005488,binding; GO:0097159,organic cyclic compound binding; GO:1901363,heterocyclic compound binding; GO:0043167,ion binding; GO:0043169,cation binding; GO:0046872,metal ion binding; GO:0046914,transition metal ion binding	--	--	--	--
TraesCS5B02G454600	8.201	8.3373	9.0026	1.2548	1.293	1.8925	294	270	298	40	41	62	-2.51116	2.73693e-38	1.11774e-35	down	5B	628280959	628284329	-	TraesCS5B02G454600	--	--	--	unnamed protein product [Triticum turgidum subsp. durum]	KNOSB_ORYSJ RecName: Full=Homeobox protein knotted-1-like 11; AltName: Full=Homeobox protein HOS59;	A0A453T5U1_AEGTS SubName: Full=Uncharacterized protein {ECO:0000313|EnsemblPlants:AET7Gv21255100.7};	Transcription factor MEIS1 and related HOX domain proteins	GO:0005634,nucleus; GO:0000981,DNA-binding transcription factor activity, RNA polymerase II-specific; GO:0000978,RNA polymerase II cis-regulatory region sequence-specific DNA binding; GO:0006357,regulation of transcription by RNA polymerase II; GO:0003674,molecular_function; GO:0003700,DNA-binding transcription factor activity; GO:0140110,transcription regulator activity; GO:0000976,transcription…	PF05920.14:Homeobox KN domain	HB-other	TF	HB->HB-other
novel.9414	3.4625	4.0212	3.1972	0.0338	0.0453	0.011	346	363	295	3	4	1	-6.88965	2.80136e-38	1.13662e-35	down	6B	652374256	652379256	-	--	--	K00472 prolyl 4-hydroxylase [EC:1.14.11.2] | (RefSeq) probable prolyl 4-hydroxylase 3 (A)	ko00330: Arginine and proline metabolism; ko01100: Metabolic pathways	unnamed protein product [Triticum turgidum subsp. durum]	--	A0A446WNW0_TRITD SubName: Full=Uncharacterized protein {ECO:0000313|EMBL:VAI61837.1};	--	--	--	--	--	--
novel.1220	0.0843	0.1244	0.0913	6.2225	8.6686	9.435	3	4	3	197	273	307	6.36103	3.22291e-38	1.29923e-35	up	1D	182602492	182605826	+	--	--	--	--	uncharacterized protein LOC109755953 [Aegilops tauschii subsp. strangulata]	--	A0A453RSR4_AEGTS SubName: Full=Uncharacterized protein {ECO:0000313|EnsemblPlants:AET7Gv20681200.2};	--	GO:0016021,integral component of membrane; GO:0005575,cellular_component; GO:0016020,membrane; GO:0031224,intrinsic component of membrane; GO:0110165,cellular anatomical entity	--	--	--	--
TraesCS1A02G368900	2.9749	1.5497	1.9584	16.4662	13.9152	16.6596	51	24	31	251	211	261	2.85876	6.96569e-38	2.77225e-35	up	1A	546519495	546519940	+	TraesCS1A02G368900	--	--	--	uncharacterized protein LOC123180437 [Triticum aestivum]	--	A0A3B5Y595_WHEAT SubName: Full=Uncharacterized protein {ECO:0000313|EnsemblPlants:TraesCS1A02G368900.1};	--	--	PF06839.15:GRF zinc finger	--	--	--
TraesCS3B02G536000	3.3862	3.1791	3.6828	0.1607	0.0323	0.0156	237	201	238	10	2	1	-5.61686	1.69049e-37	6.56076e-35	down	3B	776028756	776033018	-	TraesCS3B02G536000	--	--	--	hypothetical protein CFC21_044294 [Triticum aestivum]	--	A0A3B6G0I5_WHEAT RecName: Full=DUF295 domain-containing protein {ECO:0000259|Pfam:PF03478};	--	--	PF03478.21:Protein of unknown function (DUF295)	--	--	--
TraesCS5B02G177500	15.1057	12.7529	14.5265	29.9241	32.9834	35.2893	830	633	737	1462	1603	1772	1.2216	2.31238e-37	8.91892e-35	up	5B	323881417	323884534	+	TraesCS5B02G177500	--	K16812 targeting protein for Xklp2 | (RefSeq) protein TPX2-like isoform X1 (A)	--	protein TPX2-like isoform X1 [Triticum aestivum]	MDP60_ARATH RecName: Full=Microtubule-destabilizing protein 60 {ECO:0000303|PubMed:29167353, ECO:0000303|PubMed:31638649};	A0A446U7D0_TRITD RecName: Full=TPX2 domain-containing protein {ECO:0000259|Pfam:PF06886};	--	GO:0005737,cytoplasm; GO:0072686,mitotic spindle; GO:0005880,nuclear microtubule; GO:0008017,microtubule binding; GO:0030295,protein kinase activator activity; GO:0043622,cortical microtubule organization; GO:0007019,microtubule depolymerization; GO:0090307,mitotic spindle assembly; GO:0060236,regulation of mitotic spindle organization; GO:1905421,regulation of plant organ morphogenesis; GO:00097…	PF06886.14:Targeting protein for Xklp2 (TPX2) domain	--	--	--
novel.9753	2.6883	2.525	2.6909	8.3372	7.2299	8.4536	198	168	183	546	471	569	1.61335	2.42019e-37	9.27748e-35	up	6D	224743147	224772239	+	--	--	K07607 peripherin | (RefSeq) uncharacterized protein LOC123040190 (A)	--	retrotransposon protein, putative, Ty3-gypsy subclass [Oryza sativa Japonica Group]	RRPO_OENBE RecName: Full=RNA-directed DNA polymerase homolog; EC=2.7.7.48; AltName: Full=Reverse transcriptase homolog;	A0A3B5ZPK1_WHEAT RecName: Full=RNase H type-1 domain-containing protein {ECO:0000259|PROSITE:PS50879};	FOG: Transposon-encoded proteins with TYA, reverse transcriptase, integrase domains in various combinations	GO:0005739,mitochondrion; GO:0003968,RNA-directed 5'-3' RNA polymerase activity; GO:0003964,RNA-directed DNA polymerase activity; GO:0003674,molecular_function; GO:0003824,catalytic activity; GO:0016740,transferase activity; GO:0016772,transferase activity, transferring phosphorus-containing groups; GO:0016779,nucleotidyltransferase activity; GO:0034062,5'-3' RNA polymerase activity; GO:0097747,R…	PF00078.30:Reverse transcriptase (RNA-dependent DNA polymerase)	--	--	--
TraesCS4B02G149200	2.9569	4.0172	3.0568	15.5693	14.132	16.0801	66	81	63	309	279	328	2.20453	3.33771e-37	1.27167e-34	up	4B	221190386	221193738	+	TraesCS4B02G149200	--	K10807 ribonucleoside-diphosphate reductase subunit M1 [EC:1.17.4.1] | (RefSeq) ribonucleoside-diphosphate reductase large subunit-like (A)	ko00230: Purine metabolism; ko00240: Pyrimidine metabolism; ko00480: Glutathione metabolism; ko01100: Metabolic pathways; ko01232: Nucleotide metabolism	uncharacterized protein LOC119295783 isoform X3 [Triticum dicoccoides]	RIR1_ARATH RecName: Full=Ribonucleoside-diphosphate reductase large subunit {ECO:0000303|PubMed:10542051}; EC=1.17.4.1; AltName: Full=Protein DEFECTIVE IN POLLEN DNA DEGRADATION 2 {ECO:0000303|PubMed:22239102}; AltName: Full=Ribonucleoside-diphosphate reductase R1 subunit {ECO:0000303|PubMed:10542051}; Short=AtRNR1;	A0A3B6INJ3_WHEAT SubName: Full=Uncharacterized protein {ECO:0000313|EnsemblPlants:TraesCS4B02G149200.1};	Ribonucleotide reductase, alpha subunit	GO:0005971,ribonucleoside-diphosphate reductase complex; GO:0005524,ATP binding; GO:0004748,ribonucleoside-diphosphate reductase activity, thioredoxin disulfide as acceptor; GO:0009202,deoxyribonucleoside triphosphate biosynthetic process; GO:0009263,deoxyribonucleotide biosynthetic process; GO:0006260,DNA replication; GO:0000166,nucleotide binding; GO:0003674,molecular_function; GO:0005488,bindi…	--	--	--	--
novel.5945	0.7944	0.8683	0.9148	3.7209	3.263	3.7194	79	78	84	329	287	338	2.06584	8.27462e-37	3.13352e-34	up	4B	274680082	274685129	+	--	--	--	--	leucine-rich repeat extensin-like protein 5 [Triticum aestivum]	--	T1M8M6_TRIUA SubName: Full=Uncharacterized protein {ECO:0000313|EnsemblPlants:TRIUR3_13914-P1};	--	--	PF00612.30:IQ calmodulin-binding motif	--	--	--
novel.6302	1.9687	3.2908	2.4093	11.2918	9.8602	9.5649	100	151	113	510	443	444	2.01707	9.68626e-37	3.646e-34	up	4B	631546916	631547955	.	--	--	K23719 nuclear mRNA export protein SAC3 | (RefSeq) SAC3 family protein C-like isoform X1 (A)	--	uncharacterized protein LOC123117538 [Triticum aestivum]	--	A0A446UUG5_TRITD SubName: Full=Uncharacterized protein {ECO:0000313|EMBL:VAI39306.1};	--	--	--	--	--	--
TraesCS1A02G137400	3.2188	3.5278	3.6476	0.863	0.5904	0.6415	302	299	316	72	49	55	-2.3006	1.5566e-36	5.78946e-34	down	1A	222347195	222369765	-	TraesCS1A02G137400	--	K10601 E3 ubiquitin-protein ligase synoviolin [EC:2.3.2.27] | (RefSeq) ERAD-associated E3 ubiquitin-protein ligase HRD1-like (A)	ko04120: Ubiquitin mediated proteolysis; ko04141: Protein processing in endoplasmic reticulum	RING finger and transmembrane domain-containing protein 2-like [Triticum aestivum]	HRD1B_ARATH RecName: Full=ERAD-associated E3 ubiquitin-protein ligase HRD1B {ECO:0000305}; Short=AtHrd1B {ECO:0000303|PubMed:21187394}; EC=2.3.2.27 {ECO:0000305}; AltName: Full=RING-type E3 ubiquitin transferase HRD1B {ECO:0000305};	A0A452Y8I2_AEGTS RecName: Full=RING-type domain-containing protein {ECO:0000259|PROSITE:PS50089};	Uncharacterized conserved protein	GO:0005789,endoplasmic reticulum membrane; GO:0016021,integral component of membrane; GO:0046872,metal ion binding; GO:0061630,ubiquitin protein ligase activity; GO:0030433,ubiquitin-dependent ERAD pathway; GO:0006511,ubiquitin-dependent protein catabolic process; GO:0003674,molecular_function; GO:0005488,binding; GO:0043167,ion binding; GO:0043169,cation binding; GO:0003824,catalytic activity; G…	PF13920.9:Zinc finger, C3HC4 type (RING finger)	--	--	--
TraesCS6D02G014400	19.128	20.0225	17.6333	40.3049	39.9987	42.096	625	591	532	1171	1156	1257	1.11863	4.06573e-36	1.48563e-33	up	6D	5987202	5987870	-	TraesCS6D02G014400	--	--	--	uncharacterized protein LOC123142960 [Triticum aestivum]	--	A0A3B6QB90_WHEAT SubName: Full=Uncharacterized protein {ECO:0000313|EnsemblPlants:TraesCS6D02G014400.1.cds1};	--	GO:0005634,nucleus; GO:0003729,mRNA binding; GO:0043484,regulation of RNA splicing; GO:0003674,molecular_function; GO:0003676,nucleic acid binding; GO:0003723,RNA binding; GO:0005488,binding; GO:0097159,organic cyclic compound binding; GO:1901363,heterocyclic compound binding; GO:0006139,nucleobase-containing compound metabolic process; GO:0006396,RNA processing; GO:0006725,cellular aromatic comp…	--	--	--	--
novel.11245	7.4884	7.2879	7.1767	0.0097	0.0097	0.0189	869	764	769	1	1	2	-9.14619	4.09098e-36	1.48617e-33	down	7D	1222708	1227603	+	--	--	--	--	uncharacterized protein LOC119368364 [Triticum dicoccoides]	PBL15_ARATH RecName: Full=Probable serine/threonine-protein kinase PBL15 {ECO:0000305}; EC=2.7.11.1 {ECO:0000305}; AltName: Full=PBS1-like protein 15 {ECO:0000303|PubMed:20413097};	A0A452ZX77_AEGTS SubName: Full=Uncharacterized protein {ECO:0000313|EnsemblPlants:AET1Gv20957700.1};	Serine/threonine protein kinase	GO:0005886,plasma membrane; GO:0005524,ATP binding; GO:0016301,kinase activity; GO:0106310,protein serine kinase activity; GO:0004674,protein serine/threonine kinase activity; GO:0006952,defense response; GO:0006468,protein phosphorylation; GO:1901141,regulation of lignin biosynthetic process; GO:0000166,nucleotide binding; GO:0003674,molecular_function; GO:0005488,binding; GO:0017076,purine nucl…	--	--	--	--
TraesCS7A02G053100	0.4624	0.6776	0.5078	2.2777	2.5327	2.2875	71	94	72	311	344	321	2.12162	4.1953e-36	1.51526e-33	up	7A	25750428	25755674	-	TraesCS7A02G053100	--	--	--	oligopeptide transporter 7-like [Triticum dicoccoides]	OPT7_ARATH RecName: Full=Oligopeptide transporter 7; Short=AtOPT7;	A0A3B6RBN4_WHEAT SubName: Full=Uncharacterized protein {ECO:0000313|EnsemblPlants:TraesCS7A02G053100.1};	Sexual differentiation process protein ISP4	GO:0005887,integral component of plasma membrane; GO:0016020,membrane; GO:0035673,oligopeptide transmembrane transporter activity; GO:0015031,protein transport; GO:0003674,molecular_function; GO:0005215,transporter activity; GO:0022857,transmembrane transporter activity; GO:0042887,amide transmembrane transporter activity; GO:1904680,peptide transmembrane transporter activity; GO:0006810,transpor…	PF03169.18:OPT oligopeptide transporter protein	--	--	--
TraesCS6B02G380900	0.4035	0.4702	0.437	2.4364	1.881	2.1924	57	60	57	306	235	283	2.32442	5.947e-36	2.13559e-33	up	6B	655888000	655892270	+	TraesCS6B02G380900	Glutamate receptor [Source:UniProtKB/TrEMBL%3BAcc:A0A341X600]	K05387 glutamate receptor, ionotropic, plant | (RefSeq) glutamate receptor 2.7-like (A)	--	hypothetical protein CFC21_089677 [Triticum aestivum]	GLR28_ARATH RecName: Full=Glutamate receptor 2.8; AltName: Full=Ligand-gated ion channel 2.8; Flags: Precursor;	A0A3B6PS18_WHEAT RecName: Full=Glutamate receptor {ECO:0000256|PIRNR:PIRNR037090};	Glutamate-gated kainate-type ion channel receptor subunit GluR5 and related subunits	GO:0016021,integral component of membrane; GO:0005886,plasma membrane; GO:0005262,calcium channel activity; GO:0008066,glutamate receptor activity; GO:0015276,ligand-gated ion channel activity; GO:0038023,signaling receptor activity; GO:0006816,calcium ion transport; GO:0019722,calcium-mediated signaling; GO:0071230,cellular response to amino acid stimulus; GO:0003674,molecular_function; GO:00052…	PF00497.23:Bacterial extracellular solute-binding proteins, family 3	--	--	--
novel.9422	1.5931	1.4778	1.5816	4.2221	4.3361	4.5761	216	181	198	509	520	567	1.50689	6.66492e-36	2.37972e-33	up	6B	658564408	658571140	-	--	--	--	--	uncharacterized protein LOC123138929 [Triticum aestivum]	--	A0A446K6Y3_TRITD SubName: Full=Uncharacterized protein {ECO:0000313|EMBL:VAH20976.1};	--	GO:0030244,cellulose biosynthetic process; GO:0009737,response to abscisic acid; GO:0000271,polysaccharide biosynthetic process; GO:0005975,carbohydrate metabolic process; GO:0005976,polysaccharide metabolic process; GO:0006073,cellular glucan metabolic process; GO:0008150,biological_process; GO:0008152,metabolic process; GO:0009058,biosynthetic process; GO:0009059,macromolecule biosynthetic proc…	--	--	--	--
novel.2523	2.302	2.4503	2.2973	5.0907	5.1593	4.719	624	600	575	1227	1237	1169	1.09682	9.20328e-36	3.26737e-33	up	2B	405327767	405335783	-	--	--	K14497 protein phosphatase 2C [EC:3.1.3.16] | (RefSeq) uncharacterized protein LOC123080441 isoform X1 (A)	ko04016: MAPK signaling pathway - plant; ko04075: Plant hormone signal transduction	hypothetical protein TRIUR3_18774 [Triticum urartu]	--	M7ZDJ6_TRIUA SubName: Full=Uncharacterized protein {ECO:0000313|EMBL:EMS58137.1, ECO:0000313|EnsemblPlants:TRIUR3_18774-P1};	--	--	--	--	--	--
novel.6374	1.9053	2.1627	2.0111	0.0653	0.0656	0.0212	197	202	192	6	6	2	-5.31818	1.08554e-35	3.83212e-33	down	4D	21033116	21035314	-	--	--	--	--	uncharacterized protein LOC123169143 isoform X2 [Triticum aestivum]	PLA21_ORYSJ RecName: Full=Probable phospholipase A2 homolog 1; EC=3.1.1.4; Flags: Precursor;	A0A3B6QPX4_WHEAT SubName: Full=Uncharacterized protein {ECO:0000313|EnsemblPlants:TraesCS6D02G404600.1};	--	GO:0005576,extracellular region; GO:0005509,calcium ion binding; GO:0047498,calcium-dependent phospholipase A2 activity; GO:0005543,phospholipid binding; GO:0050482,arachidonic acid secretion; GO:0016042,lipid catabolic process; GO:0006644,phospholipid metabolic process; GO:0009555,pollen development; GO:0009846,pollen germination; GO:0009860,pollen tube growth; GO:0003674,molecular_function; GO:…	--	--	--	--
novel.197	3.9431	3.6423	4.4146	0.6142	0.8585	0.8017	296	247	306	41	57	55	-2.38929	1.33127e-35	4.6732e-33	down	1A	222378959	222380495	.	--	--	--	--	uncharacterized protein LOC123055950 [Triticum aestivum]	--	--	--	--	--	--	--	--
novel.4639	13.4074	10.0137	7.3477	0.545	1.1871	0.8838	332	224	168	12	26	20	-3.54737	1.91972e-35	6.7012e-33	down	3B	810591292	810591798	+	--	--	--	--	--	--	--	--	--	--	--	--	--
TraesCS1A02G041400	32.8102	34.1618	31.6315	10.5359	11.0708	13.6838	774	728	689	221	231	295	-1.47086	2.32873e-35	8.03914e-33	down	1A	22656561	22657221	-	TraesCS1A02G041400	--	--	--	subtilisin-chymotrypsin inhibitor-2B-like [Triticum dicoccoides]	ICI2_HORVU RecName: Full=Subtilisin-chymotrypsin inhibitor-2A; Short=CI-2A;	A0A3B5XTU1_WHEAT SubName: Full=Uncharacterized protein {ECO:0000313|EnsemblPlants:TraesCS1A02G041400.1.cds1};	--	GO:0004867,serine-type endopeptidase inhibitor activity; GO:0009611,response to wounding; GO:0003674,molecular_function; GO:0004857,enzyme inhibitor activity; GO:0004866,endopeptidase inhibitor activity; GO:0030234,enzyme regulator activity; GO:0030414,peptidase inhibitor activity; GO:0061134,peptidase regulator activity; GO:0061135,endopeptidase regulator activity; GO:0098772,molecular function …	PF00280.21:Potato inhibitor I family	--	--	--
novel.7038	4.5211	3.8151	3.6321	0.2709	0.398	0.5677	244	186	181	13	19	28	-3.26176	3.18005e-35	1.09177e-32	down	5A	439767900	439771428	-	--	--	K01520 dUTP pyrophosphatase [EC:3.6.1.23] | (RefSeq) deoxyuridine 5'-triphosphate nucleotidohydrolase (A)	ko00240: Pyrimidine metabolism; ko01100: Metabolic pathways; ko01232: Nucleotide metabolism	hypothetical protein TRIUR3_23864 [Triticum urartu]	DUT_ORYSJ RecName: Full=Deoxyuridine 5'-triphosphate nucleotidohydrolase; Short=dUTPase; EC=3.6.1.23; AltName: Full=dUTP pyrophosphatase;	M7YZQ5_TRIUA SubName: Full=Uncharacterized protein {ECO:0000313|EMBL:EMS53137.1, ECO:0000313|EnsemblPlants:TRIUR3_23864-P1};	dUTPase	GO:0004170,dUTP diphosphatase activity; GO:0000287,magnesium ion binding; GO:0006226,dUMP biosynthetic process; GO:0046081,dUTP catabolic process; GO:0003674,molecular_function; GO:0003824,catalytic activity; GO:0016462,pyrophosphatase activity; GO:0016787,hydrolase activity; GO:0016817,hydrolase activity, acting on acid anhydrides; GO:0016818,hydrolase activity, acting on acid anhydrides, in pho…	--	--	--	--
novel.5931	1.2275	1.313	1.3294	0.0543	0.078	0.0226	178	172	178	7	10	3	-4.63998	3.63457e-35	1.241e-32	down	4B	255666519	255670042	-	--	--	--	--	zinc finger BED domain-containing protein RICESLEEPER 2-like [Triticum aestivum]	RSLE2_ORYSJ RecName: Full=Zinc finger BED domain-containing protein RICESLEEPER 2; AltName: Full=Transposase-like protein RICESLEEPER 2;	Q0JNH7_ORYSJ SubName: Full=Os01g0290300 protein {ECO:0000313|EMBL:BAF04701.2};	Tam3-transposase (Ac family)	GO:0005634,nucleus; GO:0003677,DNA binding; GO:0046872,metal ion binding; GO:0046983,protein dimerization activity; GO:0009791,post-embryonic development; GO:0003674,molecular_function; GO:0003676,nucleic acid binding; GO:0005488,binding; GO:0097159,organic cyclic compound binding; GO:1901363,heterocyclic compound binding; GO:0043167,ion binding; GO:0043169,cation binding; GO:0005515,protein bind…	PF05699.17:hAT family C-terminal dimerisation region	--	--	--
novel.11533	0.9741	0.8566	0.8676	3.2661	3.9935	3.3073	107	85	88	319	388	332	1.97753	3.88319e-35	1.31868e-32	up	7D	364115119	364121797	+	--	--	--	--	uncharacterized protein LOC120969474 [Aegilops tauschii subsp. strangulata]	--	M8CBV6_AEGTA SubName: Full=Uncharacterized protein {ECO:0000313|EMBL:EMT12593.1, ECO:0000313|EnsemblPlants:EMT12593};	--	--	--	--	--	--
TraesCS6D02G005300	9.0356	9.34	8.5673	18.6443	19.5463	16.143	1767	1650	1547	3242	3381	2885	1.02206	5.75838e-35	1.9449e-32	up	6D	2320839	2326861	-	TraesCS6D02G005300	--	K13475 R protein MLA10 | (RefSeq) disease resistance protein RGA5-like isoform X1 (A)	ko04626: Plant-pathogen interaction	disease resistance protein PIK6-NP-like [Triticum aestivum]	RGA5S_ORYSJ RecName: Full=Disease resistance protein RGA5 {ECO:0000305}; AltName: Full=Os11gRGA5 {ECO:0000312|EMBL:BAK39932.1};	A0A3B6Q8S7_WHEAT RecName: Full=AAA domain-containing protein {ECO:0000259|SMART:SM00382};	Apoptotic ATPase	GO:0043531,ADP binding; GO:0005524,ATP binding; GO:0006952,defense response; GO:0051707,response to other organism; GO:0000166,nucleotide binding; GO:0003674,molecular_function; GO:0005488,binding; GO:0017076,purine nucleotide binding; GO:0030554,adenyl nucleotide binding; GO:0032553,ribonucleotide binding; GO:0032555,purine ribonucleotide binding; GO:0032559,adenyl ribonucleotide binding; GO:003…	PF00931.25:NB-ARC domain	--	--	--
novel.8763	1.9535	1.7921	1.8065	4.4658	4.4783	4.1783	397	329	339	807	805	776	1.25	5.84702e-35	1.96422e-32	up	6A	573123593	573128970	-	--	--	K22804 structural maintenance of chromosomes protein 6 | (RefSeq) structural maintenance of chromosomes protein 6B-like (A)	--	uncharacterized protein LOC123128631 isoform X2 [Triticum aestivum]	--	A0A446VQT6_TRITD SubName: Full=Uncharacterized protein {ECO:0000313|EMBL:VAI50229.1};	--	--	--	--	--	--
novel.4947	2.7497	3.2011	3.5652	0.2613	0.2189	0.5509	213	224	255	18	15	39	-3.18919	6.43754e-35	2.15103e-32	down	3D	378214655	378216240	.	--	--	K17604 zinc finger SWIM domain-containing protein 3 | (RefSeq) protein FAR1-RELATED SEQUENCE 5-like (A)	--	uncharacterized protein LOC125536007 [Triticum urartu]	FRS12_ARATH RecName: Full=Protein FAR1-RELATED SEQUENCE 12;	A0A8I6Y249_HORVV RecName: Full=Protein FAR1-RELATED SEQUENCE {ECO:0000256|RuleBase:RU367018};	--	GO:0005634,nucleus; GO:0008270,zinc ion binding; GO:0006355,regulation of DNA-templated transcription; GO:0003674,molecular_function; GO:0005488,binding; GO:0043167,ion binding; GO:0043169,cation binding; GO:0046872,metal ion binding; GO:0046914,transition metal ion binding; GO:0006139,nucleobase-containing compound metabolic process; GO:0006351,DNA-templated transcription; GO:0006725,cellular ar…	--	FAR1	TF	FAR1
novel.2886	1.287	1.3705	1.3204	3.1782	3.195	3.0347	342	329	324	751	751	737	1.25255	7.74195e-35	2.57313e-32	up	2D	75407666	75414503	-	--	--	K01537 P-type Ca2+ transporter type 2C [EC:7.2.2.10] | (RefSeq) calcium-transporting ATPase 5, plasma membrane-type-like (A)	--	hypothetical protein CFC21_084835 [Triticum aestivum]	ACA5_ORYSJ RecName: Full=Calcium-transporting ATPase 5, plasma membrane-type {ECO:0000305}; Short=OsACA5 {ECO:0000303|PubMed:24286292}; EC=7.2.2.10 {ECO:0000305}; AltName: Full=Ca(2+)-ATPase isoform 5 {ECO:0000305}; AltName: Full=OsACA6 {ECO:0000303|PubMed:24128296};	A0A446VR27_TRITD SubName: Full=Uncharacterized protein {ECO:0000313|EMBL:VAI50313.1};	--	GO:0005887,integral component of plasma membrane; GO:0043231,intracellular membrane-bounded organelle; GO:0005886,plasma membrane; GO:0005524,ATP binding; GO:0016887,ATP hydrolysis activity; GO:0019829,ATPase-coupled cation transmembrane transporter activity; GO:0005516,calmodulin binding; GO:0046872,metal ion binding; GO:0005388,P-type calcium transporter activity; GO:0009409,response to cold; G…	--	--	--	--
novel.6092	3.1745	2.532	2.4021	0.1715	0.094	0.273	229	165	160	11	6	18	-3.89704	8.16908e-35	2.70072e-32	down	4B	413732450	413735554	+	--	--	K07466 replication factor A1 | (RefSeq) replication protein A 70 kDa DNA-binding subunit A-like isoform X1 (A)	ko03030: DNA replication; ko03420: Nucleotide excision repair; ko03430: Mismatch repair; ko03440: Homologous recombination	proline-rich receptor-like protein kinase PERK2 isoform X1 [Triticum aestivum]	--	A0A453BLX9_AEGTS SubName: Full=Uncharacterized protein {ECO:0000313|EnsemblPlants:AET2Gv20557500.28};	--	--	--	--	--	--
novel.9991	4.6822	4.4627	4.4005	0.0178	0.0718	0.0521	295	254	256	1	4	3	-6.56848	9.79066e-35	3.21979e-32	down	7A	17377388	17379339	-	--	--	--	--	hypothetical protein TRIUR3_04988 [Triticum urartu]	--	R7WBY6_AEGTA SubName: Full=Disease resistance protein RPM1 {ECO:0000313|EMBL:EMT19981.1, ECO:0000313|EnsemblPlants:EMT19981};	--	GO:0043531,ADP binding; GO:0006952,defense response; GO:0051707,response to other organism; GO:0000166,nucleotide binding; GO:0003674,molecular_function; GO:0005488,binding; GO:0017076,purine nucleotide binding; GO:0030554,adenyl nucleotide binding; GO:0032553,ribonucleotide binding; GO:0032555,purine ribonucleotide binding; GO:0032559,adenyl ribonucleotide binding; GO:0036094,small molecule bind…	--	--	--	--
TraesCS6D02G135000	7.8682	8.4846	8.0918	17.7943	15.6946	17.0906	734	715	697	1476	1295	1457	1.05976	2.37193e-34	7.52322e-32	up	6D	103000956	103004382	+	TraesCS6D02G135000	--	K13430 serine/threonine-protein kinase PBS1 [EC:2.7.11.1] | (RefSeq) probable serine/threonine-protein kinase PBL7 (A)	ko04626: Plant-pathogen interaction	probable receptor-like protein kinase At1g80640 [Aegilops tauschii subsp. strangulata]	Y1864_ARATH RecName: Full=Probable receptor-like protein kinase At1g80640; EC=2.7.11.1; Flags: Precursor;	A0A453NH52_AEGTS RecName: Full=Protein kinase domain-containing protein {ECO:0000259|PROSITE:PS50011};	Serine/threonine protein kinase	GO:0016021,integral component of membrane; GO:0005886,plasma membrane; GO:0005524,ATP binding; GO:0106310,protein serine kinase activity; GO:0004674,protein serine/threonine kinase activity; GO:0006468,protein phosphorylation; GO:0000166,nucleotide binding; GO:0003674,molecular_function; GO:0005488,binding; GO:0017076,purine nucleotide binding; GO:0030554,adenyl nucleotide binding; GO:0032553,rib…	PF00069.28:Protein kinase domain	--	--	--
TraesCS4B02G070300	100.18	92.5275	106.623	185.682	201.896	232.142	4751	3964	4669	7830	8469	10061	1.06007	3.99446e-34	1.24174e-31	up	4B	64611168	64612597	-	TraesCS4B02G070300	Auxin-repressed protein [Source:UniProtKB/TrEMBL%3BAcc:A0A0M3LQU0]	--	--	dormancy-associated protein 1 [Aegilops tauschii subsp. strangulata]	DRM1_PEA RecName: Full=Dormancy-associated protein 1 {ECO:0000303|PubMed:9684359}; Short=PsDRM1 {ECO:0000303|PubMed:9684359};	A0A453HCF6_AEGTS SubName: Full=Uncharacterized protein {ECO:0000313|EnsemblPlants:AET4Gv20144400.10};	--	--	PF05564.15:Dormancy/auxin associated protein	--	--	--
TraesCS4B02G155500	6.6974	7.0754	6.8891	18.4865	14.9192	15.929	438	418	416	1075	863	952	1.26603	1.01276e-33	3.07189e-31	up	4B	278411397	278412735	+	TraesCS4B02G155500	--	--	--	protein LURP-one-related 11-like [Triticum aestivum]	LOR11_ARATH RecName: Full=Protein LURP-one-related 11;	A0A446S3C9_TRITD SubName: Full=Uncharacterized protein {ECO:0000313|EMBL:VAI05625.1};	--	--	PF04525.15:LURP-one-related	--	--	--
TraesCS6D02G154200	4.4364	4.4052	4.1015	8.7684	8.672	8.5118	738	662	630	1297	1276	1294	1.01365	1.48366e-33	4.47849e-31	up	6D	129153265	129158645	-	TraesCS6D02G154200	--	K09955 uncharacterized protein | (RefSeq) uncharacterized protein LOC123144216 (A)	--	uncharacterized protein LOC123144216 [Triticum aestivum]	--	A0A3B6QF60_WHEAT SubName: Full=Uncharacterized protein {ECO:0000313|EnsemblPlants:TraesCS6D02G154200.3};	--	GO:0005975,carbohydrate metabolic process; GO:0008150,biological_process; GO:0008152,metabolic process; GO:0044238,primary metabolic process; GO:0071704,organic substance metabolic process	PF07944.15:Beta-L-arabinofuranosidase, GH127	--	--	--
TraesCS4A02G040600	10.5532	12.2493	10.4675	25.0813	22.6075	24.2542	618	648	566	1306	1171	1298	1.12387	1.66044e-33	4.98801e-31	up	4A	34026495	34027978	-	TraesCS4A02G040600	Homeodomain-leucine zipper transcription factor%2C Regulation of panicle exsertio [Source: Projected from Oryza sativa (Os03g0198600)]	K09338 homeobox-leucine zipper protein | (RefSeq) homeobox-leucine zipper protein HOX12-like (A)	--	homeobox-leucine zipper protein HOX12-like [Triticum dicoccoides]	HOX12_ORYSJ RecName: Full=Homeobox-leucine zipper protein HOX12; AltName: Full=HD-ZIP protein HOX12; AltName: Full=Homeodomain transcription factor HOX12; AltName: Full=OsHox12;	A0A446QM08_TRITD RecName: Full=Homeobox domain-containing protein {ECO:0000259|PROSITE:PS50071};	Transcription factor HEX, contains HOX and HALZ domains	GO:0005634,nucleus; GO:0000981,DNA-binding transcription factor activity, RNA polymerase II-specific; GO:0043565,sequence-specific DNA binding; GO:0045893,positive regulation of DNA-templated transcription; GO:0003674,molecular_function; GO:0003700,DNA-binding transcription factor activity; GO:0140110,transcription regulator activity; GO:0003676,nucleic acid binding; GO:0003677,DNA binding; GO:00…	PF00046.32:Homeodomain	HB-other	TF	HB->HB-other
TraesCS5D02G094400	61.2745	54.3866	61.9769	28.7291	26.9779	31.0536	2876	2306	2686	1199	1120	1332	-1.02385	2.02343e-33	6.04936e-31	down	5D	104112257	104113217	-	TraesCS5D02G094400	--	--	--	uncharacterized protein LOC109779831 [Aegilops tauschii subsp. strangulata]	--	A0A453JXP9_AEGTS SubName: Full=Uncharacterized protein {ECO:0000313|EnsemblPlants:AET5Gv20226300.1};	--	--	PF00314.20:Thaumatin family	--	--	--
novel.222	2.7056	2.5694	2.681	1.1647	1.136	0.9244	964	827	882	369	358	301	-1.29359	3.65364e-33	1.08196e-30	down	1A	251584990	251594518	-	--	--	--	--	uncharacterized protein LOC119268177 isoform X1 [Triticum dicoccoides]	--	T1LXT0_TRIUA RecName: Full=Transpos_assoc domain-containing protein {ECO:0000259|Pfam:PF13963};	--	--	PF02992.17:Transposase family tnp2	--	--	--
novel.10164	2.0402	2.2814	1.9292	0.0349	0.0234	0.0793	197	199	172	3	2	7	-5.48363	3.70804e-33	1.09289e-30	down	7A	214672868	214675550	-	--	--	--	--	uncharacterized protein LOC119341570 [Triticum dicoccoides]	--	N1R2M9_AEGTA SubName: Full=Uncharacterized protein {ECO:0000313|EMBL:EMT13672.1, ECO:0000313|EnsemblPlants:EMT13672};	--	--	--	--	--	--
novel.8271	15.6342	12.9801	15.1098	32.8076	40.1799	47.8959	604	453	539	1127	1373	1691	1.47698	7.5242e-33	2.18671e-30	up	5D	450164180	450164970	.	--	--	--	--	protein TsetseEP [Aegilops tauschii subsp. strangulata]	--	M8BNX3_AEGTA SubName: Full=Uncharacterized protein {ECO:0000313|EMBL:EMT23523.1, ECO:0000313|EnsemblPlants:EMT23523};	--	--	--	--	--	--
TraesCS6D02G015200	4.197	4.5079	4.226	10.8817	9.4772	9.8678	370	359	344	853	739	795	1.23566	8.86826e-33	2.56539e-30	up	6D	6319338	6321386	+	TraesCS6D02G015200	--	K05280 flavonoid 3'-monooxygenase [EC:1.14.14.82] | (RefSeq) flavonoid 3'-monooxygenase CYP75B4-like (A)	ko00941: Flavonoid biosynthesis; ko00944: Flavone and flavonol biosynthesis; ko01100: Metabolic pathways; ko01110: Biosynthesis of secondary metabolites	hypothetical protein CFC21_090803 [Triticum aestivum]	C75B4_ORYSJ RecName: Full=Flavonoid 3'-monooxygenase CYP75B4 {ECO:0000305}; EC=1.14.14.82 {ECO:0000269|PubMed:26082402}; AltName: Full=Chrysoeriol 5'-hydroxylase {ECO:0000303|PubMed:26082402}; AltName: Full=Cytochrome P450 75B4 {ECO:0000303|PubMed:26082402}; AltName: Full=Flavonoid 3'-hydroxylase CYP75B4 {ECO:0000303|PubMed:26082402};	A0A3B6Q8T2_WHEAT SubName: Full=Uncharacterized protein {ECO:0000313|EnsemblPlants:TraesCS6D02G015200.1};	Cytochrome P450 CYP2 subfamily	GO:0016021,integral component of membrane; GO:0016711,flavonoid 3'-monooxygenase activity; GO:0020037,heme binding; GO:0005506,iron ion binding; GO:0009813,flavonoid biosynthetic process; GO:0003674,molecular_function; GO:0003824,catalytic activity; GO:0004497,monooxygenase activity; GO:0016491,oxidoreductase activity; GO:0016705,oxidoreductase activity, acting on paired donors, with incorporatio…	PF00067.25:Cytochrome P450	--	--	--
TraesCS6D02G138400	5.1163	4.9285	4.8724	10.5034	11.0347	9.0733	1094	952	962	1997	2087	1773	1.04673	9.62942e-33	2.77274e-30	up	6D	106958633	106964456	-	TraesCS6D02G138400	Autophagy-related protein 11 [Source:Projected from Arabidopsis thaliana (AT4G30790) UniProtKB/Swiss-Prot%3BAcc:Q9SUG7]	K08330 autophagy-related protein 11 | (RefSeq) autophagy-related protein 11-like (A)	ko04136: Autophagy - other	autophagy-related protein 11-like [Triticum aestivum]	ATG11_ARATH RecName: Full=Autophagy-related protein 11 {ECO:0000303|PubMed:24563201};	A0A3B6QCE0_WHEAT SubName: Full=Uncharacterized protein {ECO:0000313|EnsemblPlants:TraesCS6D02G138400.2};	--	GO:1990316,Atg1/ULK1 kinase complex; GO:0005776,autophagosome; GO:0031410,cytoplasmic vesicle; GO:0019898,extrinsic component of membrane; GO:0034045,phagophore assembly site membrane; GO:0009506,plasmodesma; GO:0060090,molecular adaptor activity; GO:0042803,protein homodimerization activity; GO:0019901,protein kinase binding; GO:0000045,autophagosome assembly; GO:0006914,autophagy; GO:0000422,au…	PF04108.15:Autophagy protein ATG17-like domain	--	--	--
TraesCS6D02G128600	4.5885	4.7835	4.9212	10.2507	10.1235	9.7007	515	485	510	1023	1005	995	1.08371	1.1202e-32	3.21075e-30	up	6D	93527943	93535874	-	TraesCS6D02G128600	--	K05681 ATP-binding cassette, subfamily G (WHITE), member 2 | (RefSeq) ABC transporter G family member 25-like (A)	ko02010: ABC transporters	ABC transporter G family member 1 [Aegilops tauschii subsp. strangulata]	ABCG1_PETHY RecName: Full=ABC transporter G family member 1 {ECO:0000303|PubMed:22345641}; Short=ABC transporter ABCG.1 {ECO:0000303|PubMed:22345641}; Short=PhABCG1 {ECO:0000303|PubMed:22345641};	A0A3B6QEY0_WHEAT RecName: Full=ABC transporter domain-containing protein {ECO:0000259|PROSITE:PS50893};	Transporter, ABC superfamily (Breast cancer resistance protein)	GO:0016021,integral component of membrane; GO:0005886,plasma membrane; GO:0140359,ABC-type transporter activity; GO:0005524,ATP binding; GO:0010597,green leaf volatile biosynthetic process; GO:0055085,transmembrane transport; GO:0003674,molecular_function; GO:0005215,transporter activity; GO:0015399,primary active transmembrane transporter activity; GO:0022804,active transmembrane transporter act…	PF01061.27:ABC-2 type transporter	--	--	--
TraesCS1A02G136800	6.8043	6.1179	6.9023	0.0693	0.0174	0	442	359	414	4	1	0	-7.84024	1.46505e-32	4.16101e-30	down	1A	218522815	218529362	+	TraesCS1A02G136800	--	K07056 16S rRNA (cytidine1402-2'-O)-methyltransferase [EC:2.1.1.198] | (RefSeq) ribosomal RNA small subunit methyltransferase I-like isoform X1 (A)	--	ribosomal RNA small subunit methyltransferase I-like isoform X1 [Triticum dicoccoides]	--	A0A3B5XXK6_WHEAT RecName: Full=TP_methylase domain-containing protein {ECO:0000259|Pfam:PF00590};	--	GO:0005737,cytoplasm; GO:0008168,methyltransferase activity; GO:0032259,methylation; GO:0006364,rRNA processing; GO:0003674,molecular_function; GO:0003824,catalytic activity; GO:0016740,transferase activity; GO:0016741,transferase activity, transferring one-carbon groups; GO:0008150,biological_process; GO:0008152,metabolic process; GO:0006139,nucleobase-containing compound metabolic process; GO:0…	PF00590.23:Tetrapyrrole (Corrin/Porphyrin) Methylases	--	--	--
TraesCS4D02G170100	12.419	12.5169	13.3136	0	0.0712	0.023	592	539	586	0	3	1	-8.66331	2.14764e-32	6.07209e-30	down	4D	295432749	295435027	-	TraesCS4D02G170100	Ribosomal protein L19 [Source:UniProtKB/TrEMBL%3BAcc:A0A341UI75]	K02885 large subunit ribosomal protein L19e | (RefSeq) 60S ribosomal protein L19-1-like (A)	ko03010: Ribosome	hypothetical protein CFC21_061711 [Triticum aestivum]	RL192_ARATH RecName: Full=60S ribosomal protein L19-2;	N1R3S1_AEGTA RecName: Full=Ribosomal protein L19 {ECO:0000256|RuleBase:RU000574};	60s ribosomal protein L19	GO:0005829,cytosol; GO:0022625,cytosolic large ribosomal subunit; GO:0003729,mRNA binding; GO:0003723,RNA binding; GO:0003735,structural constituent of ribosome; GO:0006412,translation; GO:0003674,molecular_function; GO:0003676,nucleic acid binding; GO:0005488,binding; GO:0097159,organic cyclic compound binding; GO:1901363,heterocyclic compound binding; GO:0005198,structural molecule activity; GO…	PF01280.23:Ribosomal protein L19e	--	--	--
TraesCS6D02G028100	3.6282	3.5701	4.1279	10.263	8.8808	9.2237	297	264	312	747	643	690	1.33469	3.99391e-32	1.11409e-29	up	6D	10701755	10703771	-	TraesCS6D02G028100	--	K13436 pto-interacting protein 1 [EC:2.7.11.1] | (RefSeq) PTI1-like tyrosine-protein kinase 3 (A)	ko04626: Plant-pathogen interaction	salt tolerance receptor-like cytoplasmic kinase 1 [Triticum aestivum]	STRK1_ORYSI RecName: Full=Salt tolerance receptor-like cytoplasmic kinase 1 {ECO:0000305}; EC=2.7.12.1 {ECO:0000250|UniProtKB:Q7XR88}; AltName: Full=Receptor-like cytoplasmic kinase 154 {ECO:0000305}; Short=OsRLCK154 {ECO:0000305};	A0A453MS89_AEGTS RecName: Full=Protein kinase domain-containing protein {ECO:0000259|PROSITE:PS50011};	Serine/threonine protein kinase	GO:0005886,plasma membrane; GO:0005524,ATP binding; GO:0043621,protein self-association; GO:0106310,protein serine kinase activity; GO:0004674,protein serine/threonine kinase activity; GO:0004712,protein serine/threonine/tyrosine kinase activity; GO:0004713,protein tyrosine kinase activity; GO:0004714,transmembrane receptor protein tyrosine kinase activity; GO:0018108,peptidyl-tyrosine phosphoryl…	PF07714.20:Protein tyrosine and serine/threonine kinase	--	--	--
novel.9756	1.4959	1.1815	1.7044	4.5825	4.4922	4.2456	192	137	202	523	510	498	1.61237	4.11322e-32	1.14227e-29	up	6D	225777460	225781370	+	--	--	--	--	predicted protein [Hordeum vulgare subsp. vulgare]	--	A0A453HJP3_AEGTS SubName: Full=Uncharacterized protein {ECO:0000313|EnsemblPlants:AET4Gv20209200.7};	--	--	--	--	--	--
TraesCS5D02G146500	0.2767	0.2356	0.2075	2.0585	1.7205	2.2358	26	20	18	172	143	192	3.06948	5.57907e-32	1.53569e-29	up	5D	233043329	233049292	+	TraesCS5D02G146500	--	K24544 cytochrome P450 family 714 subfamily C | (RefSeq) cytochrome P450 714C3-like isoform X1 (A)	--	cytochrome P450 714C3-like [Aegilops tauschii subsp. strangulata]	C14C3_ORYSJ RecName: Full=Cytochrome P450 714C3; EC=1.14.-.-;	A0A453KD14_AEGTS SubName: Full=Uncharacterized protein {ECO:0000313|EnsemblPlants:AET5Gv20378300.5};	Cytochrome P450 CYP4/CYP19/CYP26 subfamilies	GO:0016021,integral component of membrane; GO:0020037,heme binding; GO:0005506,iron ion binding; GO:0004497,monooxygenase activity; GO:0016705,oxidoreductase activity, acting on paired donors, with incorporation or reduction of molecular oxygen; GO:0003674,molecular_function; GO:0005488,binding; GO:0046906,tetrapyrrole binding; GO:0097159,organic cyclic compound binding; GO:1901363,heterocyclic c…	PF00067.25:Cytochrome P450	--	--	--
novel.5527	4.8539	4.1485	4.0715	1.2443	0.807	1.1065	408	315	316	93	60	85	-2.03989	5.65395e-32	1.54948e-29	down	4A	588615245	588620188	+	--	--	--	--	uncharacterized protein LOC119287009 isoform X2 [Triticum dicoccoides]	--	A0A446PVZ4_TRITD RecName: Full=DUF1618 domain-containing protein {ECO:0000259|Pfam:PF07762};	--	--	PF07762.17:Protein of unknown function (DUF1618)	--	--	--
TraesCS3D02G357600	5.7039	6.5198	5.5737	14.355	13.8426	14.455	307	317	277	687	659	711	1.27238	6.37447e-32	1.73931e-29	up	3D	470884937	470888582	+	TraesCS3D02G357600	--	--	--	uncharacterized protein LOC109759277 [Aegilops tauschii subsp. strangulata]	--	A0A3B6H1T9_WHEAT SubName: Full=Uncharacterized protein {ECO:0000313|EnsemblPlants:TraesCS3D02G357600.1};	--	--	--	--	--	--
TraesCS6D02G069200	10.2264	9.8722	11.0517	23.6395	21.8661	22.2611	469	409	468	964	887	933	1.13127	1.13282e-31	3.03791e-29	up	6D	34583067	34584056	-	TraesCS6D02G069200	--	--	--	hypothetical protein CFC21_091375 [Triticum aestivum]	--	A0A3B6QC90_WHEAT SubName: Full=Uncharacterized protein {ECO:0000313|EnsemblPlants:TraesCS6D02G069200.1};	--	--	--	--	--	--
novel.3654	5.2223	5.8498	4.2867	0.839	0.4217	0.9297	252	255	191	36	18	41	-2.79607	1.32456e-31	3.52187e-29	down	3A	387309079	387310752	-	--	--	--	--	uncharacterized protein LOC123061404 isoform X2 [Triticum aestivum]	--	--	--	--	--	--	--	--
TraesCS1A02G005700	12.6227	10.4899	11.5249	4.8494	5.6738	4.9176	1733	1301	1461	592	689	617	-1.1563	1.50032e-31	3.97228e-29	down	1A	3377838	3383699	+	TraesCS1A02G005700	--	K10638 E3 ubiquitin-protein ligase UHRF1 [EC:2.3.2.27] | (RefSeq) E3 ubiquitin-protein ligase ORTHRUS 2-like (A)	--	E3 ubiquitin-protein ligase ORTHRUS 2-like [Triticum aestivum]	ORTH2_ARATH RecName: Full=E3 ubiquitin-protein ligase ORTHRUS 2; EC=2.3.2.27; AltName: Full=Protein VARIANT IN METHYLATION 1; AltName: Full=RING-type E3 ubiquitin transferase ORTHRUS 2 {ECO:0000305};	A0A446IH68_TRITD RecName: Full=RING-type E3 ubiquitin transferase {ECO:0000256|ARBA:ARBA00012483}; EC=2.3.2.27 {ECO:0000256|ARBA:ARBA00012483};	--	GO:0010369,chromocenter; GO:0005634,nucleus; GO:0003682,chromatin binding; GO:0010385,double-stranded methylated DNA binding; GO:0042393,histone binding; GO:0046872,metal ion binding; GO:0008327,methyl-CpG binding; GO:0010428,methyl-CpNpG binding; GO:0010429,methyl-CpNpN binding; GO:0061630,ubiquitin protein ligase activity; GO:0004842,ubiquitin-protein transferase activity; GO:0051301,cell divis…	PF02182.20:SAD/SRA domain	--	--	--
novel.5835	0.4079	0.2953	0.2719	2.6291	3.0155	2.7469	26	17	16	149	170	160	3.10794	1.8622e-31	4.90961e-29	up	4B	172790064	172791368	-	--	--	--	--	unnamed protein product [Triticum turgidum subsp. durum]	--	A0A446RZ89_TRITD SubName: Full=Uncharacterized protein {ECO:0000313|EMBL:VAI04218.1};	--	--	PF14087.9:Domain of unknown function (DUF4267)	--	--	--
TraesCS5A02G051900	27.1547	25.7351	26.9538	12.4218	12.133	13.0098	1126	964	1032	458	445	493	-1.07767	2.49363e-31	6.49217e-29	down	5A	47127026	47128390	-	TraesCS5A02G051900	Histone H2B [Source:UniProtKB/TrEMBL%3BAcc:A0A1D5YTI6]	K11252 histone H2B | (RefSeq) histone H2B.2-like (A)	--	histone H2B.2-like [Triticum dicoccoides]	H2B2_WHEAT RecName: Full=Histone H2B.2;	A0A446SPS0_TRITD RecName: Full=Histone H2B {ECO:0000256|RuleBase:RU000451};	Histone H2B	GO:0000786,nucleosome; GO:0005634,nucleus; GO:0003677,DNA binding; GO:0046982,protein heterodimerization activity; GO:0030527,structural constituent of chromatin; GO:0006334,nucleosome assembly; GO:0003674,molecular_function; GO:0003676,nucleic acid binding; GO:0005488,binding; GO:0097159,organic cyclic compound binding; GO:1901363,heterocyclic compound binding; GO:0005515,protein binding; GO:004…	PF00125.27:Core histone H2A/H2B/H3/H4	--	--	--
TraesCS6D02G178600	3.1238	2.4993	2.6797	8.2784	7.5004	8.4778	202	146	160	476	429	501	1.55449	2.68878e-31	6.94238e-29	up	6D	187204523	187205846	-	TraesCS6D02G178600	--	--	--	uncharacterized protein LOC109761622 [Aegilops tauschii subsp. strangulata]	--	A0A453NU73_AEGTS SubName: Full=Uncharacterized protein {ECO:0000313|EnsemblPlants:AET6Gv20484700.1};	--	--	PF12023.11:Domain of unknown function (DUF3511)	--	--	--
TraesCS6B02G048600	81.4899	68.8022	78.7151	32.2108	38.0195	37.6596	2794	2131	2492	982	1153	1180	-1.07598	2.70836e-31	6.96415e-29	down	6B	28516616	28517411	-	TraesCS6B02G048600	Histone H2A [Source:UniProtKB/TrEMBL%3BAcc:A0A1D6B1L3]	K11251 histone H2A | (RefSeq) histone H2A.1-like (A)	--	histone H2A.1-like [Triticum dicoccoides]	H2A1_WHEAT RecName: Full=Histone H2A.1; AltName: Full=wcH2A-9;	A0A453MUJ7_AEGTS RecName: Full=Histone H2A {ECO:0000256|RuleBase:RU003767};	Histone 2A	GO:0000786,nucleosome; GO:0005634,nucleus; GO:0003677,DNA binding; GO:0046982,protein heterodimerization activity; GO:0030527,structural constituent of chromatin; GO:0003674,molecular_function; GO:0003676,nucleic acid binding; GO:0005488,binding; GO:0097159,organic cyclic compound binding; GO:1901363,heterocyclic compound binding; GO:0005515,protein binding; GO:0046983,protein dimerization activi…	PF16211.8:C-terminus of histone H2A	--	--	--
TraesCS4D02G069100	88.0435	83.8896	91.0308	158.204	193.811	216.649	3023	2602	2886	4830	5886	6798	1.12319	4.47508e-31	1.12547e-28	up	4D	44542805	44546218	-	TraesCS4D02G069100	Auxin-repressed protein [Source:UniProtKB/TrEMBL%3BAcc:A0A0M3LQU0]	--	--	dormancy-associated protein 1 [Aegilops tauschii subsp. strangulata]	DRM1_PEA RecName: Full=Dormancy-associated protein 1 {ECO:0000303|PubMed:9684359}; Short=PsDRM1 {ECO:0000303|PubMed:9684359};	A0A453HCF6_AEGTS SubName: Full=Uncharacterized protein {ECO:0000313|EnsemblPlants:AET4Gv20144400.10};	--	--	PF05564.15:Dormancy/auxin associated protein	--	--	--
TraesCS6D02G162800	19.9642	23.6739	22.5821	55.9467	41.4604	49.4623	1643	1760	1716	4094	3018	3720	1.1598	4.48503e-31	1.12547e-28	up	6D	141926253	141931087	+	TraesCS6D02G162800	Cinnamyl alcohol dehydrogenase [Source:UniProtKB/TrEMBL%3BAcc:D7PGW0]	K00083 cinnamyl-alcohol dehydrogenase [EC:1.1.1.195] | (RefSeq) probable cinnamyl alcohol dehydrogenase (A)	ko00940: Phenylpropanoid biosynthesis; ko01100: Metabolic pathways; ko01110: Biosynthesis of secondary metabolites	probable cinnamyl alcohol dehydrogenase [Triticum aestivum]	CADH_LOLPR RecName: Full=Probable cinnamyl alcohol dehydrogenase; Short=CAD; EC=1.1.1.195;	D7PGW0_WHEAT SubName: Full=Cinnamyl alcohol dehydrogenase {ECO:0000313|EMBL:ADI59734.1, ECO:0000313|EnsemblPlants:TraesCS6D02G162800.1}; EC=1.1.1.195 {ECO:0000313|EMBL:ADI59734.1};	Alcohol dehydrogenase, class V	GO:0045551,cinnamyl-alcohol dehydrogenase activity; GO:0052747,sinapyl alcohol dehydrogenase activity; GO:0008270,zinc ion binding; GO:0009809,lignin biosynthetic process; GO:0003674,molecular_function; GO:0003824,catalytic activity; GO:0016491,oxidoreductase activity; GO:0016614,oxidoreductase activity, acting on CH-OH group of donors; GO:0016616,oxidoreductase activity, acting on the CH-OH grou…	PF08240.15:Alcohol dehydrogenase GroES-like domain	--	--	--
novel.9716	4.5701	4.485	4.2538	10.1967	10.2375	8.0454	1181	1047	1015	2343	2340	1900	1.10722	4.5469e-31	1.13643e-28	up	6D	176891832	176897959	+	--	--	--	--	hypothetical protein TRIUR3_09858 [Triticum urartu]	PT153_ARATH RecName: Full=Probable sugar phosphate/phosphate translocator At1g53660;	A0A453NU34_AEGTS SubName: Full=Uncharacterized protein {ECO:0000313|EnsemblPlants:AET6Gv20479200.5};	--	GO:0005794,Golgi apparatus; GO:0016021,integral component of membrane; GO:0015297,antiporter activity; GO:0008643,carbohydrate transport; GO:0003674,molecular_function; GO:0005215,transporter activity; GO:0015291,secondary active transmembrane transporter activity; GO:0022804,active transmembrane transporter activity; GO:0022857,transmembrane transporter activity; GO:0006810,transport; GO:0008150…	--	--	--	--
TraesCS6D02G028400	2.7247	3.3702	3.0837	7.8676	7.2158	6.1595	622	695	650	1597	1457	1285	1.22162	5.49816e-31	1.36871e-28	up	6D	10938006	10946634	+	TraesCS6D02G028400	--	K13457 disease resistance protein RPM1 | (RefSeq) disease resistance protein RPM1-like (A)	ko04626: Plant-pathogen interaction	disease resistance protein Pik-2-like [Triticum aestivum]	PIK2_ORYSJ RecName: Full=Disease resistance protein Pik-2 {ECO:0000305}; AltName: Full=Pik-2 blast resistance protein {ECO:0000312|EMBL:ADZ48538.1};	A0A3B6QAW4_WHEAT SubName: Full=Uncharacterized protein {ECO:0000313|EnsemblPlants:TraesCS6D02G028400.1};	Apoptotic ATPase	GO:0043531,ADP binding; GO:0005524,ATP binding; GO:0042742,defense response to bacterium; GO:0002758,innate immune response-activating signal transduction; GO:0009626,plant-type hypersensitive response; GO:0000166,nucleotide binding; GO:0003674,molecular_function; GO:0005488,binding; GO:0017076,purine nucleotide binding; GO:0030554,adenyl nucleotide binding; GO:0032553,ribonucleotide binding; GO:…	PF00931.25:NB-ARC domain	--	--	--
TraesCS6D02G053400	2.3103	2.0402	2.228	5.0578	5.0478	5.1058	356	284	317	693	688	719	1.21838	6.63928e-31	1.64622e-28	up	6D	25660649	25665598	+	TraesCS6D02G053400	--	K01303 acylaminoacyl-peptidase [EC:3.4.19.1] | (RefSeq) acylamino-acid-releasing enzyme 2-like (A)	--	acylamino-acid-releasing enzyme 2-like [Triticum aestivum]	AARE2_ORYSJ RecName: Full=Acylamino-acid-releasing enzyme 2 {ECO:0000305}; Short=AARE2 {ECO:0000305}; EC=3.4.19.1 {ECO:0000305};	A0A3B6QCH4_WHEAT RecName: Full=Acylaminoacyl-peptidase {ECO:0000256|ARBA:ARBA00012917}; EC=3.4.19.1 {ECO:0000256|ARBA:ARBA00012917};	Dipeptidyl aminopeptidase	GO:0005737,cytoplasm; GO:0004252,serine-type endopeptidase activity; GO:0006508,proteolysis; GO:0003674,molecular_function; GO:0003824,catalytic activity; GO:0004175,endopeptidase activity; GO:0008233,peptidase activity; GO:0008236,serine-type peptidase activity; GO:0016787,hydrolase activity; GO:0017171,serine hydrolase activity; GO:0140096,catalytic activity, acting on a protein; GO:0006807,nit…	PF19283.2:Acylamino-acid-releasing enzyme, N-terminal domain	--	--	--
novel.6556	6.1229	5.7341	5.5691	0	0.0071	0.0138	974	824	818	0	1	2	-9.68325	8.76965e-31	2.15733e-28	down	4D	220797122	220802866	+	--	--	K03327 multidrug resistance protein, MATE family | (RefSeq) protein DETOXIFICATION 32-like (A)	--	uncharacterized protein LOC123093813 isoform X2 [Triticum aestivum]	DTX29_ARATH RecName: Full=Protein DETOXIFICATION 29 {ECO:0000303|PubMed:11739388}; Short=AtDTX29 {ECO:0000303|PubMed:11739388}; AltName: Full=Multidrug and toxic compound extrusion protein 29 {ECO:0000305}; Short=MATE protein 29 {ECO:0000305};	A0A453HYZ5_AEGTS SubName: Full=Uncharacterized protein {ECO:0000313|EnsemblPlants:AET4Gv20364000.14};	Uncharacterized membrane protein, predicted efflux pump	GO:0016021,integral component of membrane; GO:0016020,membrane; GO:0000325,plant-type vacuole; GO:0005774,vacuolar membrane; GO:0005773,vacuole; GO:0015297,antiporter activity; GO:0022857,transmembrane transporter activity; GO:0042910,xenobiotic transmembrane transporter activity; GO:1990961,xenobiotic detoxification by transmembrane export across the plasma membrane; GO:0003674,molecular_functio…	PF02362.24:B3 DNA binding domain	--	--	--
TraesCS5B02G457600	3.0778	2.9151	2.7272	0.4072	0.1116	0.2701	187	160	153	22	6	15	-3.45527	1.74497e-30	4.24251e-28	down	5B	632146128	632150134	-	TraesCS5B02G457600	--	K16189 phytochrome-interacting factor 4 | (RefSeq) transcription factor PHYTOCHROME INTERACTING FACTOR-LIKE 13-like (A)	ko04075: Plant hormone signal transduction	transcription factor BHLH089-like [Triticum dicoccoides]	BH089_ORYSJ RecName: Full=Transcription factor BHLH089 {ECO:0000305}; AltName: Full=Basic helix-loop-helix protein 89 {ECO:0000303|PubMed:16896230}; Short=OsbHLH089 {ECO:0000303|PubMed:16896230}; AltName: Full=bHLH transcription factor bHLH089 {ECO:0000305};	A0A446URY1_TRITD RecName: Full=BHLH domain-containing protein {ECO:0000259|PROSITE:PS50888};	--	GO:0005634,nucleus; GO:0003677,DNA binding; GO:0003700,DNA-binding transcription factor activity; GO:0046983,protein dimerization activity; GO:0006355,regulation of DNA-templated transcription; GO:0003674,molecular_function; GO:0003676,nucleic acid binding; GO:0005488,binding; GO:0097159,organic cyclic compound binding; GO:1901363,heterocyclic compound binding; GO:0140110,transcription regulator …	PF00010.29:Helix-loop-helix DNA-binding domain	bHLH	TF	bHLH
TraesCS7B02G417000	0.3403	0.2825	0.2457	3.9228	4.3603	4.3133	12	9	8	123	136	139	3.86301	2.92386e-30	6.97307e-28	up	7B	685067744	685070114	+	TraesCS7B02G417000	--	--	--	hypothetical protein CFC21_105377 [Triticum aestivum]	--	A0A3B6STN1_WHEAT SubName: Full=Uncharacterized protein {ECO:0000313|EnsemblPlants:TraesCS7B02G417000.1.cds1};	--	--	--	--	--	--
TraesCS4D02G160100	2.1159	1.6314	1.4137	0.1065	0.1071	0.0691	201	140	124	9	9	6	-4.18455	2.97156e-30	7.05988e-28	down	4D	234395525	234397954	-	TraesCS4D02G160100	--	--	--	serine/threonine-protein phosphatase 7 long form homolog [Triticum aestivum]	PPP7L_ARATH RecName: Full=Serine/threonine-protein phosphatase 7 long form homolog; EC=3.1.3.16; AltName: Full=Protein MAIN-LIKE 3 {ECO:0000303|PubMed:24635680};	A0A3B6JJP5_WHEAT RecName: Full=PMD domain-containing protein {ECO:0000259|Pfam:PF10536};	--	GO:0005829,cytosol; GO:0005634,nucleus; GO:0046872,metal ion binding; GO:0017018,myosin phosphatase activity; GO:0004722,protein serine/threonine phosphatase activity; GO:0003674,molecular_function; GO:0005488,binding; GO:0043167,ion binding; GO:0043169,cation binding; GO:0003824,catalytic activity; GO:0004721,phosphoprotein phosphatase activity; GO:0016787,hydrolase activity; GO:0016788,hydrolas…	PF10536.12:Plant mobile domain	--	--	--
TraesCS6A02G098200	29.5945	37.5076	24.1038	10.9698	10.2084	9.5499	980	1122	737	323	299	289	-1.55842	3.50903e-30	8.24279e-28	down	6A	65140393	65141070	-	TraesCS6A02G098200	--	--	--	uncharacterized protein LOC119318915 [Triticum dicoccoides]	C6_ORYSJ RecName: Full=Non-specific lipid-transfer protein C6 {ECO:0000305}; Short=OsC6 {ECO:0000303|PubMed:1463854}; Flags: Precursor;	A0A3B6NLL5_WHEAT RecName: Full=AAI domain-containing protein {ECO:0000259|Pfam:PF14368};	--	GO:0005615,extracellular space; GO:0008289,lipid binding; GO:0010584,pollen exine formation; GO:0003674,molecular_function; GO:0005488,binding; GO:0007275,multicellular organism development; GO:0008150,biological_process; GO:0009555,pollen development; GO:0009653,anatomical structure morphogenesis; GO:0009987,cellular process; GO:0010208,pollen wall assembly; GO:0010927,cellular component assembl…	PF14368.9:Probable lipid transfer	--	--	--
TraesCS6D02G176800	7.8002	9.2753	7.4944	17.0957	15.9696	16.393	957	1028	849	1865	1733	1838	1.0205	3.53248e-30	8.26679e-28	up	6D	174618142	174636133	-	TraesCS6D02G176800	--	K16280 E3 ubiquitin-protein ligase RGLG [EC:2.3.2.27] | (RefSeq) E3 ubiquitin-protein ligase RGLG2 (A)	--	unnamed protein product [Triticum turgidum subsp. durum]	BON1_ARATH RecName: Full=Protein BONZAI 1; AltName: Full=COPINE 1;	A0A446VCY1_TRITD SubName: Full=Uncharacterized protein {ECO:0000313|EMBL:VAI45735.1};	Copine	GO:0005886,plasma membrane; GO:0009506,plasmodesma; GO:0009536,plastid; GO:0005544,calcium-dependent phospholipid binding; GO:0046872,metal ion binding; GO:0071277,cellular response to calcium ion; GO:0006952,defense response; GO:0060548,negative regulation of cell death; GO:0045793,positive regulation of cell size; GO:0009270,response to humidity; GO:0009266,response to temperature stimulus; GO:…	PF07002.19:Copine	--	--	--
TraesCSU02G118100	9.809	12.7548	12.8975	33.4365	26.7405	29.691	355	417	431	1076	856	982	1.35342	5.58206e-30	1.28705e-27	up	Un	101790851	101791591	-	TraesCSU02G118100	--	K24345 calcium-binding protein KIC and related proteins | (RefSeq) calcium-binding protein KIC-like (A)	--	calcium-binding protein KIC-like [Triticum aestivum]	KIC_ARATH RecName: Full=Calcium-binding protein KIC {ECO:0000303|PubMed:14688294}; AltName: Full=KCBP-interacting calcium-binding protein {ECO:0000303|PubMed:14688294};	A0A453N080_AEGTS RecName: Full=EF-hand domain-containing protein {ECO:0000259|PROSITE:PS50222};	Ca2+-binding protein (centrin/caltractin), EF-Hand superfamily protein	GO:0005509,calcium ion binding; GO:0010091,trichome branching; GO:0003674,molecular_function; GO:0005488,binding; GO:0043167,ion binding; GO:0043169,cation binding; GO:0046872,metal ion binding; GO:0000902,cell morphogenesis; GO:0000904,cell morphogenesis involved in differentiation; GO:0008150,biological_process; GO:0009653,anatomical structure morphogenesis; GO:0009888,tissue development; GO:00…	PF13833.9:EF-hand domain pair	--	--	--
novel.7392	0.7748	0.9581	0.8838	2.8551	2.9354	2.9764	94	105	99	308	315	330	1.75742	6.07216e-30	1.38862e-27	up	5B	128355100	128357679	+	--	--	K01426 amidase [EC:3.5.1.4] | (RefSeq) amidase 1-like (A)	ko00330: Arginine and proline metabolism; ko00360: Phenylalanine metabolism; ko00380: Tryptophan metabolism; ko01100: Metabolic pathways	uncharacterized protein LOC123063341 [Triticum aestivum]	AMI1_ORYSJ RecName: Full=Amidase 1 {ECO:0000303|PubMed:27135507}; Short=OsAMI1 {ECO:0000303|PubMed:27135507}; EC=3.5.1.4 {ECO:0000269|PubMed:27135507};	A0A446MXX1_TRITD RecName: Full=Amidase domain-containing protein {ECO:0000259|Pfam:PF01425};	Amidases	GO:0005737,cytoplasm; GO:0005654,nucleoplasm; GO:0004040,amidase activity; GO:0043864,indoleacetamide hydrolase activity; GO:0009851,auxin biosynthetic process; GO:0003674,molecular_function; GO:0003824,catalytic activity; GO:0016787,hydrolase activity; GO:0016810,hydrolase activity, acting on carbon-nitrogen (but not peptide) bonds; GO:0016811,hydrolase activity, acting on carbon-nitrogen (but n…	--	--	--	--
novel.9613	1.3133	1.2461	1.3952	3.39	3.3654	3.5174	210	180	206	482	476	514	1.38721	6.08929e-30	1.38862e-27	up	6D	84300879	84304877	-	--	--	--	--	--	--	--	--	--	--	--	--	--
TraesCS2A02G411600	13.4885	11.1838	11.058	1.8735	2.1265	2.2345	251	188	190	31	35	38	-2.50921	6.32589e-30	1.43733e-27	down	2A	669567532	669567912	-	TraesCS2A02G411600	Protease inhibitor-like protein [Source:UniProtKB/TrEMBL%3BAcc:A9UIE6]	--	--	14 kDa proline-rich protein DC2.15-like [Triticum dicoccoides]	14KD_DAUCA RecName: Full=14 kDa proline-rich protein DC2.15; Flags: Precursor;	A9UIE6_WHEAT SubName: Full=Protease inhibitor-like protein {ECO:0000313|EMBL:ABX84384.1, ECO:0000313|EnsemblPlants:TraesCS2A02G411600.1.cds1};	--	GO:0016021,integral component of membrane; GO:0005575,cellular_component; GO:0016020,membrane; GO:0031224,intrinsic component of membrane; GO:0110165,cellular anatomical entity	PF14547.9:Hydrophobic seed protein	--	--	--
novel.6945	0.4759	0.4834	0.6003	1.9645	2.1964	1.7093	85	78	99	312	347	279	1.92283	6.73321e-30	1.51884e-27	up	5A	274992934	274998566	+	--	--	--	--	uncharacterized protein LOC109748429 [Aegilops tauschii subsp. strangulata]	--	A0A453MFF4_AEGTS SubName: Full=Uncharacterized protein {ECO:0000313|EnsemblPlants:AET5Gv21165700.27};	--	GO:0016021,integral component of membrane; GO:0005575,cellular_component; GO:0016020,membrane; GO:0031224,intrinsic component of membrane; GO:0110165,cellular anatomical entity	--	--	--	--
TraesCS6D02G005100	3.4661	3.0155	3.2886	7.39	7.429	7.7031	355	279	311	673	673	721	1.21387	7.88629e-30	1.76166e-27	up	6D	2272280	2274449	+	TraesCS6D02G005100	--	--	--	uncharacterized protein LOC123142905 [Triticum aestivum]	--	A0A3B6QB15_WHEAT RecName: Full=RING-CH-type domain-containing protein {ECO:0000259|PROSITE:PS51292};	Protein involved in mRNA turnover and stability	GO:0016021,integral component of membrane; GO:0008270,zinc ion binding; GO:0003674,molecular_function; GO:0005488,binding; GO:0043167,ion binding; GO:0043169,cation binding; GO:0046872,metal ion binding; GO:0046914,transition metal ion binding; GO:0005575,cellular_component; GO:0016020,membrane; GO:0031224,intrinsic component of membrane; GO:0110165,cellular anatomical entity	PF12906.10:RING-variant domain	--	--	--
TraesCS3B02G534900	0.0282	0.0104	0	3.9912	4.5019	4.2439	3	1	0	377	423	412	8.32708	7.89427e-30	1.76166e-27	up	3B	774165160	774171070	+	TraesCS3B02G534900	--	K08991 crossover junction endonuclease MUS81 [EC:3.1.22.-] | (RefSeq) crossover junction endonuclease MUS81-like isoform X1 (A)	ko03440: Homologous recombination	hypothetical protein CFC21_044283 [Triticum aestivum]	MUS81_ORYSJ RecName: Full=Crossover junction endonuclease MUS81; EC=3.1.22.-; AltName: Full=Protein MMS AND UV SENSITIVE 81; Short=OsMUS81;	A0A3B6FXC0_WHEAT RecName: Full=ERCC4 domain-containing protein {ECO:0000259|SMART:SM00891};	Endonuclease MUS81	GO:0048476,Holliday junction resolvase complex; GO:0005634,nucleus; GO:0048257,3'-flap endonuclease activity; GO:0008821,crossover junction endodeoxyribonuclease activity; GO:0003677,DNA binding; GO:0046872,metal ion binding; GO:0051301,cell division; GO:0000737,DNA catabolic process, endonucleolytic; GO:0000727,double-strand break repair via break-induced replication; GO:0031573,mitotic intra-S …	PF02732.18:ERCC4 domain	--	--	--
TraesCS6D02G043400	8.1083	10.1711	8.98	21.4684	17.5511	20.1639	796	902	814	1874	1524	1809	1.12982	1.21044e-29	2.67256e-27	up	6D	18007350	18009464	-	TraesCS6D02G043400	F-box/kelch-repeat protein SKIP4 [Source:Projected from Arabidopsis thaliana (AT3G61350) UniProtKB/Swiss-Prot%3BAcc:Q9M2C9]	--	--	F-box/kelch-repeat protein SKIP4-like isoform X1 [Triticum aestivum]	SKIP4_ARATH RecName: Full=F-box/kelch-repeat protein SKIP4; AltName: Full=SKP1-interacting partner 4;	A0A3B6QC59_WHEAT RecName: Full=F-box domain-containing protein {ECO:0000259|SMART:SM00256};	FOG: Kelch repeat	GO:0016567,protein ubiquitination; GO:0009409,response to cold; GO:0006807,nitrogen compound metabolic process; GO:0008150,biological_process; GO:0008152,metabolic process; GO:0019538,protein metabolic process; GO:0032446,protein modification by small protein conjugation; GO:0036211,protein modification process; GO:0043170,macromolecule metabolic process; GO:0043412,macromolecule modification; GO…	PF01344.28:Kelch motif	--	--	--
TraesCS3D02G061900	0.6191	0.9645	1.1795	4.0612	3.629	4.3027	54	76	95	315	280	343	2.13391	1.25646e-29	2.76439e-27	up	3D	27058938	27061263	-	TraesCS3D02G061900	--	K13223 indole-2-monooxygenase [EC:1.14.14.153] | (RefSeq) indole-2-monooxygenase-like (A)	ko00402: Benzoxazinoid biosynthesis; ko01110: Biosynthesis of secondary metabolites	indole-2-monooxygenase-like [Triticum aestivum]	C71C4_MAIZE RecName: Full=indole-2-monooxygenase; EC=1.14.14.153 {ECO:0000269|PubMed:9235894}; AltName: Full=Cytochrome P450 71C4; AltName: Full=Protein benzoxazineless 2;	A0A453DX94_AEGTS SubName: Full=Uncharacterized protein {ECO:0000313|EnsemblPlants:AET3Gv20141900.2};	Cytochrome P450 CYP2 subfamily	GO:0016021,integral component of membrane; GO:0016020,membrane; GO:0020037,heme binding; GO:0036190,indole-2-monooxygenase activity; GO:0005506,iron ion binding; GO:0016709,oxidoreductase activity, acting on paired donors, with incorporation or reduction of molecular oxygen, NAD(P)H as one donor, and incorporation of one atom of oxygen; GO:0003674,molecular_function; GO:0005488,binding; GO:004690…	PF00067.25:Cytochrome P450	--	--	--
novel.652	0.728	1.0463	0.664	4.2806	3.4368	3.4382	57	74	48	298	238	246	2.20766	1.48534e-29	3.25649e-27	up	1B	263308462	263313129	+	--	--	K07466 replication factor A1 | (RefSeq) replication factor A protein 1-like isoform X1 (A)	ko03030: DNA replication; ko03420: Nucleotide excision repair; ko03430: Mismatch repair; ko03440: Homologous recombination	uncharacterized protein LOC123120354 [Triticum aestivum]	--	A0A453FXG7_AEGTS SubName: Full=Uncharacterized protein {ECO:0000313|EnsemblPlants:AET3Gv20818300.1};	--	GO:0005634,nucleus; GO:0003677,DNA binding; GO:0046872,metal ion binding; GO:0006310,DNA recombination; GO:0006281,DNA repair; GO:0006260,DNA replication; GO:0003674,molecular_function; GO:0003676,nucleic acid binding; GO:0005488,binding; GO:0097159,organic cyclic compound binding; GO:1901363,heterocyclic compound binding; GO:0043167,ion binding; GO:0043169,cation binding; GO:0006139,nucleobase-c…	PF08646.13:Replication factor-A C terminal domain	--	--	--
TraesCS6D02G012700	2.4651	2.1711	2.2729	4.7064	5.1126	4.6385	592	471	504	1005	1086	1018	1.07429	1.67821e-29	3.66648e-27	up	6D	5078407	5084396	+	TraesCS6D02G012700	--	K13475 R protein MLA10 | (RefSeq) disease resistance protein RGA5-like isoform X1 (A)	ko04626: Plant-pathogen interaction	hypothetical protein CFC21_090781 [Triticum aestivum]	RGA5S_ORYSJ RecName: Full=Disease resistance protein RGA5 {ECO:0000305}; AltName: Full=Os11gRGA5 {ECO:0000312|EMBL:BAK39932.1};	A0A3B6Q911_WHEAT SubName: Full=Uncharacterized protein {ECO:0000313|EnsemblPlants:TraesCS6D02G012700.4};	Apoptotic ATPase	GO:0043531,ADP binding; GO:0005524,ATP binding; GO:0006952,defense response; GO:0051707,response to other organism; GO:0000166,nucleotide binding; GO:0003674,molecular_function; GO:0005488,binding; GO:0017076,purine nucleotide binding; GO:0030554,adenyl nucleotide binding; GO:0032553,ribonucleotide binding; GO:0032555,purine ribonucleotide binding; GO:0032559,adenyl ribonucleotide binding; GO:003…	PF00931.25:NB-ARC domain	--	--	--
TraesCS6D02G104800	3.861	4.0275	3.4377	8.7262	7.9539	8.4194	416	392	342	836	758	829	1.15834	1.94199e-29	4.19872e-27	up	6D	68354503	68358894	+	TraesCS6D02G104800	--	K00902 dolichol kinase [EC:2.7.1.108] | (RefSeq) dolichol kinase EVAN-like (A)	ko00510: N-Glycan biosynthesis; ko01100: Metabolic pathways	dolichol kinase EVAN [Aegilops tauschii subsp. strangulata]	EVN_ARATH RecName: Full=Dolichol kinase EVAN {ECO:0000303|PubMed:25919390}; EC=2.7.1.108;	A0A453NAR3_AEGTS RecName: Full=Dolichol kinase {ECO:0000256|ARBA:ARBA00012132}; EC=2.7.1.108 {ECO:0000256|ARBA:ARBA00012132};	Dolichol kinase	GO:0005783,endoplasmic reticulum; GO:0030176,integral component of endoplasmic reticulum membrane; GO:0004168,dolichol kinase activity; GO:0043048,dolichyl monophosphate biosynthetic process; GO:0016310,phosphorylation; GO:0009555,pollen development; GO:0010483,pollen tube reception; GO:0006486,protein glycosylation; GO:0003674,molecular_function; GO:0003824,catalytic activity; GO:0016301,kinase …	--	--	--	--
novel.9755	2.4272	2.4127	2.9327	7.0936	8.2698	7.715	147	132	164	382	443	427	1.58079	2.16923e-29	4.62601e-27	up	6D	225583078	225588812	-	--	--	--	--	uncharacterized protein LOC125543057 isoform X2 [Triticum urartu]	--	A0A453HYJ5_AEGTS SubName: Full=Uncharacterized protein {ECO:0000313|EnsemblPlants:AET4Gv20356300.1};	--	--	--	--	--	--
TraesCS6D02G028000	8.6349	8.7985	8.3876	17.0338	16.1317	18.4244	679	625	609	1191	1122	1324	1.0091	2.38593e-29	5.05364e-27	up	6D	10697085	10701362	+	TraesCS6D02G028000	--	--	--	transmembrane protein 120 homolog [Triticum aestivum]	--	A0A3B6QBS5_WHEAT SubName: Full=Uncharacterized protein {ECO:0000313|EnsemblPlants:TraesCS6D02G028000.1};	Predicted membrane protein	GO:0016021,integral component of membrane; GO:0016020,membrane; GO:0005575,cellular_component; GO:0031224,intrinsic component of membrane; GO:0110165,cellular anatomical entity	PF07851.16:TMPIT-like protein	--	--	--
TraesCS1B02G005100	0.1348	0.2073	0.1055	1.1711	1.3298	1.2952	18	25	13	139	157	158	3.10024	2.919e-29	6.12049e-27	up	1B	3171426	3176156	-	TraesCS1B02G005100	--	K22804 structural maintenance of chromosomes protein 6 | (RefSeq) structural maintenance of chromosomes protein 6B-like (A)	--	hypothetical protein CFC21_004650 [Triticum aestivum]	--	A0A446JFL9_TRITD SubName: Full=Uncharacterized protein {ECO:0000313|EMBL:VAH11922.1};	--	GO:0016021,integral component of membrane; GO:0005575,cellular_component; GO:0016020,membrane; GO:0031224,intrinsic component of membrane; GO:0110165,cellular anatomical entity	--	--	--	--
TraesCS5A02G323200	15.775	17.1976	17.8301	8.2141	8.2236	7.7793	1054	1038	1100	488	486	475	-1.05844	3.62048e-29	7.54073e-27	down	5A	535239723	535241382	+	TraesCS5A02G323200	Peroxidase [Source:UniProtKB/TrEMBL%3BAcc:A0A1D5YPI1]	K00430 peroxidase [EC:1.11.1.7] | (RefSeq) peroxidase 40-like (A)	ko00940: Phenylpropanoid biosynthesis; ko01100: Metabolic pathways; ko01110: Biosynthesis of secondary metabolites	peroxidase 40-like [Triticum aestivum]	PER40_ARATH RecName: Full=Peroxidase 40; Short=Atperox P40; EC=1.11.1.7; Flags: Precursor;	A0A3B6KN23_WHEAT RecName: Full=Peroxidase {ECO:0000256|RuleBase:RU362060}; EC=1.11.1.7 {ECO:0000256|RuleBase:RU362060};	--	GO:0005576,extracellular region; GO:0020037,heme binding; GO:0046872,metal ion binding; GO:0004601,peroxidase activity; GO:0042744,hydrogen peroxide catabolic process; GO:0006979,response to oxidative stress; GO:0003674,molecular_function; GO:0005488,binding; GO:0046906,tetrapyrrole binding; GO:0097159,organic cyclic compound binding; GO:1901363,heterocyclic compound binding; GO:0043167,ion bindi…	PF00141.26:Peroxidase	--	--	--
novel.9568	8.5491	9.1209	9.5775	18.3759	17.685	19.286	552	532	571	1055	1010	1138	1.03334	4.78819e-29	9.9068e-27	up	6D	52340952	52344557	+	--	--	K10728 topoisomerase (DNA) II binding protein 1 | (RefSeq) BRCT domain-containing protein At4g02110-like (A)	ko03440: Homologous recombination	uncharacterized protein LOC119314996 [Triticum dicoccoides]	Y4211_ARATH RecName: Full=BRCT domain-containing protein At4g02110;	A0A453N766_AEGTS RecName: Full=BRCT domain-containing protein {ECO:0000259|Pfam:PF12738};	--	--	--	--	--	--
TraesCSU02G019700	10.641	9.4849	9.0576	18.4862	19.6057	20.9933	883	711	694	1364	1439	1592	1.0273	5.81349e-29	1.19884e-26	up	Un	21199465	21205177	-	TraesCSU02G019700	E3 ubiquitin-protein ligase [Source:UniProtKB/TrEMBL%3BAcc:W5GSC0]	K04506 E3 ubiquitin-protein ligase SIAH1 [EC:2.3.2.27] | (RefSeq) E3 ubiquitin-protein ligase SINAT2-like (A)	ko04120: Ubiquitin mediated proteolysis	E3 ubiquitin-protein ligase SINAT4 [Triticum urartu]	SINA2_ARATH RecName: Full=E3 ubiquitin-protein ligase SINAT2 {ECO:0000305}; EC=2.3.2.27 {ECO:0000269|PubMed:28351989}; AltName: Full=RING-type E3 ubiquitin transferase SINAT2 {ECO:0000305}; AltName: Full=Seven in absentia homolog 2 {ECO:0000305};	M7Z747_TRIUA RecName: Full=RING-type E3 ubiquitin transferase {ECO:0000256|ARBA:ARBA00012483}; EC=2.3.2.27 {ECO:0000256|ARBA:ARBA00012483};	Zn finger protein	GO:0005776,autophagosome; GO:0005737,cytoplasm; GO:0005771,multivesicular body; GO:0061630,ubiquitin protein ligase activity; GO:0008270,zinc ion binding; GO:0016567,protein ubiquitination; GO:2000785,regulation of autophagosome assembly; GO:0006511,ubiquitin-dependent protein catabolic process; GO:0003674,molecular_function; GO:0003824,catalytic activity; GO:0004842,ubiquitin-protein transferase…	PF03145.19:Seven in absentia protein family	--	--	--
TraesCS1A02G155000	3.0291	2.903	2.6123	0.4258	0.3647	0.5831	216	187	172	27	23	38	-2.62436	7.82659e-29	1.6034e-26	down	1A	271882592	271891529	-	TraesCS1A02G155000	--	--	--	uncharacterized protein LOC123045702 isoform X2 [Triticum aestivum]	CJD1_ARATH RecName: Full=Protein CHLOROPLAST J-LIKE DOMAIN 1, chloroplastic {ECO:0000303|PubMed:22028775}; Flags: Precursor;	A0A452YFV4_AEGTS SubName: Full=Uncharacterized protein {ECO:0000313|EnsemblPlants:AET1Gv20402700.2};	--	GO:0009507,chloroplast; GO:0009941,chloroplast envelope; GO:0009706,chloroplast inner membrane; GO:0031969,chloroplast membrane; GO:0005576,extracellular region; GO:0016021,integral component of membrane; GO:0006631,fatty acid metabolic process; GO:0006082,organic acid metabolic process; GO:0006629,lipid metabolic process; GO:0008150,biological_process; GO:0008152,metabolic process; GO:0009987,ce…	--	--	--	--
TraesCS6D02G131500	3.2278	2.9924	2.8803	6.9653	7.6693	6.211	443	371	365	850	931	779	1.20481	8.56681e-29	1.74361e-26	up	6D	97908379	97912862	+	TraesCS6D02G131500	--	--	--	testis-expressed protein 2-like [Triticum aestivum]	--	A0A3B6QF16_WHEAT RecName: Full=SMP-LTD domain-containing protein {ECO:0000259|PROSITE:PS51847};	Uncharacterized conserved protein TEX2, contains PH domain	GO:0005783,endoplasmic reticulum; GO:0008289,lipid binding; GO:0006869,lipid transport; GO:0003674,molecular_function; GO:0005488,binding; GO:0006810,transport; GO:0008150,biological_process; GO:0010876,lipid localization; GO:0033036,macromolecule localization; GO:0051179,localization; GO:0051234,establishment of localization; GO:0071702,organic substance transport; GO:0005575,cellular_component;…	PF10296.12:Maintenance of mitochondrial morphology protein 1	--	--	--
novel.196	1.1713	1.484	1.4152	0.2437	0.199	0.2074	173	198	193	32	26	28	-2.63499	9.0067e-29	1.82719e-26	down	1A	222374355	222377490	-	--	--	--	--	--	--	--	--	--	--	--	--	--
novel.6550	4.8776	4.9599	4.0233	0.3189	0.4489	0.6206	172	158	131	10	14	20	-3.30569	1.31848e-28	2.649e-26	down	4D	216530516	216532259	-	--	--	--	--	--	--	M8BR40_AEGTA SubName: Full=40S ribosomal protein S28 {ECO:0000313|EMBL:EMT05432.1, ECO:0000313|EnsemblPlants:EMT05432};	--	GO:0005840,ribosome; GO:0003735,structural constituent of ribosome; GO:0006412,translation; GO:0003674,molecular_function; GO:0005198,structural molecule activity; GO:0006518,peptide metabolic process; GO:0006807,nitrogen compound metabolic process; GO:0008150,biological_process; GO:0008152,metabolic process; GO:0009058,biosynthetic process; GO:0009059,macromolecule biosynthetic process; GO:00099…	--	--	--	--
TraesCS2A02G219100	1.0776	0.9941	1.0545	3.3381	3.4198	3.1858	114	95	103	314	320	308	1.67843	1.84529e-28	3.66035e-26	up	2A	206404026	206406512	+	TraesCS2A02G219100	Isocitrate lyase [Source:UniProtKB/TrEMBL%3BAcc:D2KZ15]	K01637 isocitrate lyase [EC:4.1.3.1] | (RefSeq) isocitrate lyase (A)	ko00630: Glyoxylate and dicarboxylate metabolism; ko01100: Metabolic pathways; ko01110: Biosynthesis of secondary metabolites; ko01200: Carbon metabolism	hypothetical protein CFC21_023023 [Triticum aestivum]	ACEA_ORYSJ RecName: Full=Isocitrate lyase {ECO:0000303|PubMed:15944756}; Short=ICL {ECO:0000303|PubMed:15944756}; EC=4.1.3.1 {ECO:0000269|PubMed:15944756}; AltName: Full=Isocitrase {ECO:0000305}; AltName: Full=Isocitratase {ECO:0000305};	A0A453BD78_AEGTS RecName: Full=Isocitrate lyase {ECO:0000256|PIRNR:PIRNR001362};	Isocitrate lyase	GO:0009514,glyoxysome; GO:0004451,isocitrate lyase activity; GO:0046872,metal ion binding; GO:0006097,glyoxylate cycle; GO:0006099,tricarboxylic acid cycle; GO:0003674,molecular_function; GO:0003824,catalytic activity; GO:0016829,lyase activity; GO:0016830,carbon-carbon lyase activity; GO:0016833,oxo-acid-lyase activity; GO:0005488,binding; GO:0043167,ion binding; GO:0043169,cation binding; GO:00…	PF00463.24:Isocitrate lyase family	--	--	--
TraesCS3A02G447600	2.5023	2.4192	2.0837	0.0063	0.0189	0	450	393	346	1	3	0	-8.12993	2.00176e-28	3.93326e-26	down	3A	687591478	687596595	+	TraesCS3A02G447600	--	K13457 disease resistance protein RPM1 | (RefSeq) disease resistance protein RPM1-like (A)	ko04626: Plant-pathogen interaction	unnamed protein product [Triticum turgidum subsp. durum]	RPM1_ARATH RecName: Full=Disease resistance protein RPM1 {ECO:0000303|PubMed:7638602}; AltName: Full=Resistance to Pseudomonas syringae protein 3 {ECO:0000303|PubMed:9861059}; AltName: Full=Resistance to Pseudomonas syringae pv. Maculicola protein 1 {ECO:0000303|PubMed:7638602};	A0A446P1W0_TRITD SubName: Full=Uncharacterized protein {ECO:0000313|EMBL:VAH68310.1};	Apoptotic ATPase	GO:0012505,endomembrane system; GO:0019897,extrinsic component of plasma membrane; GO:0005886,plasma membrane; GO:0043531,ADP binding; GO:0005524,ATP binding; GO:0000166,nucleotide binding; GO:0009626,plant-type hypersensitive response; GO:0003674,molecular_function; GO:0005488,binding; GO:0017076,purine nucleotide binding; GO:0030554,adenyl nucleotide binding; GO:0032553,ribonucleotide binding; …	PF00931.25:NB-ARC domain	--	--	--
TraesCS4A02G334400	8.8097	9.9888	8.6646	3.314	2.3476	3.5252	577	591	524	193	136	211	-1.56805	2.09712e-28	4.10773e-26	down	4A	617445018	617446792	+	TraesCS4A02G334400	--	K21777 G2/mitotic-specific cyclin-B, other | (RefSeq) G2/mitotic-specific cyclin-B-like isoform X1 (A)	--	uncharacterized protein LOC123087609 [Triticum aestivum]	--	A0A446RD71_TRITD SubName: Full=Uncharacterized protein {ECO:0000313|EMBL:VAH96833.1};	--	GO:0016021,integral component of membrane; GO:0005575,cellular_component; GO:0016020,membrane; GO:0031224,intrinsic component of membrane; GO:0110165,cellular anatomical entity	PF10063.12:Uncharacterized integral membrane protein (DUF2301)	--	--	--
TraesCS6D02G020700	0.3822	0.3685	0.414	1.5323	1.8471	1.5112	62	54	62	221	265	224	2.07978	2.39491e-28	4.6618e-26	up	6D	8149929	8155961	-	TraesCS6D02G020700	Nitrate reductase [Source:UniProtKB/TrEMBL%3BAcc:A0A1D6BFW2]	K10534 nitrate reductase (NAD(P)H) [EC:1.7.1.1 1.7.1.2 1.7.1.3] | (RefSeq) nitrate reductase [NADH] (A)	ko00910: Nitrogen metabolism; ko01100: Metabolic pathways	nitrate reductase [NADH]	NIA1_HORVU RecName: Full=Nitrate reductase [NADH]; Short=NR; EC=1.7.1.1;	A0A453MQX5_AEGTS SubName: Full=Uncharacterized protein {ECO:0000313|EnsemblPlants:AET6Gv20041500.1};	Sulfite oxidase, molybdopterin-binding component	GO:0031090,organelle membrane; GO:0031984,organelle subcompartment; GO:0071949,FAD binding; GO:0020037,heme binding; GO:0030151,molybdenum ion binding; GO:0043546,molybdopterin cofactor binding; GO:0009703,nitrate reductase (NADH) activity; GO:0050464,nitrate reductase (NADPH) activity; GO:0042128,nitrate assimilation; GO:0006809,nitric oxide biosynthetic process; GO:0000166,nucleotide binding; G…	PF00174.22:Oxidoreductase molybdopterin binding domain	--	--	--
TraesCS4D02G208300	7.0435	7.2971	7.8262	2.9992	3.2218	3.13	655	613	672	248	265	266	-1.23473	2.72911e-28	5.26314e-26	down	4D	358715055	358718208	+	TraesCS4D02G208300	--	K19044 E3 ubiquitin-protein ligase XBAT32/33 [EC:2.3.2.27] | (RefSeq) probable E3 ubiquitin-protein ligase XBOS33 (A)	--	E3 ubiquitin-protein ligase XB3 [Aegilops tauschii subsp. strangulata]	XB3_ORYSJ RecName: Full=E3 ubiquitin-protein ligase XB3; EC=2.3.2.27; AltName: Full=Ankyrin repeat domain and RING finger-containing protein XB3; AltName: Full=RING-type E3 ubiquitin transferase XB3; AltName: Full=XA21-binding protein 3;	A0A453IDX4_AEGTS RecName: Full=RING-type domain-containing protein {ECO:0000259|PROSITE:PS50089};	--	GO:0046872,metal ion binding; GO:0004842,ubiquitin-protein transferase activity; GO:0044260,cellular macromolecule metabolic process; GO:0042742,defense response to bacterium; GO:0051865,protein autoubiquitination; GO:0003674,molecular_function; GO:0005488,binding; GO:0043167,ion binding; GO:0043169,cation binding; GO:0003824,catalytic activity; GO:0016740,transferase activity; GO:0019787,ubiquit…	PF12796.10:Ankyrin repeats (3 copies)	--	--	--
TraesCS6D02G165500	5.2524	4.162	5.0632	11.0698	11.2238	11.572	373	267	332	699	705	751	1.2344	4.07819e-28	7.72187e-26	up	6D	144872102	144875263	+	TraesCS6D02G165500	--	--	--	skin secretory protein xP2 [Aegilops tauschii subsp. strangulata]	--	A0A453NQ46_AEGTS SubName: Full=Uncharacterized protein {ECO:0000313|EnsemblPlants:AET6Gv20445900.1};	MAM33, mitochondrial matrix glycoprotein	--	--	--	--	--
TraesCS6A02G040200	91.9146	72.6694	82.5283	33.739	34.9164	40.9402	1872	1337	1552	611	629	762	-1.16311	4.16043e-28	7.85379e-26	down	6A	20871114	20871530	+	TraesCS6A02G040200	Histone H2B [Source:UniProtKB/TrEMBL%3BAcc:W5GC29]	K11252 histone H2B | (RefSeq) histone H2B.3-like (A)	--	histone H2B.3-like [Triticum aestivum]	H2B3_WHEAT RecName: Full=Histone H2B.3; AltName: Full=wcH2B-8;	A0A3B6NI37_WHEAT RecName: Full=Histone H2B {ECO:0000256|RuleBase:RU000451};	Histone H2B	GO:0000786,nucleosome; GO:0005634,nucleus; GO:0003677,DNA binding; GO:0046982,protein heterodimerization activity; GO:0030527,structural constituent of chromatin; GO:0006334,nucleosome assembly; GO:0003674,molecular_function; GO:0003676,nucleic acid binding; GO:0005488,binding; GO:0097159,organic cyclic compound binding; GO:1901363,heterocyclic compound binding; GO:0005515,protein binding; GO:004…	PF00125.27:Core histone H2A/H2B/H3/H4	--	--	--
TraesCS3D02G342400	62.7985	57.8855	58.174	28.6588	27.4224	31.1081	1279	1065	1094	519	494	579	-1.02643	4.19787e-28	7.90058e-26	down	3D	455036989	455037405	-	TraesCS3D02G342400	Histone H2B [Source:UniProtKB/TrEMBL%3BAcc:A0A1D5WNH8]	K11252 histone H2B | (RefSeq) histone H2B.3-like (A)	--	histone H2B.3-like [Aegilops tauschii subsp. strangulata]	H2B3_WHEAT RecName: Full=Histone H2B.3; AltName: Full=wcH2B-8;	A0A453FUJ9_AEGTS SubName: Full=Uncharacterized protein {ECO:0000313|EnsemblPlants:AET3Gv20786200.1};	Histone H2B	GO:0000786,nucleosome; GO:0005634,nucleus; GO:0003677,DNA binding; GO:0046982,protein heterodimerization activity; GO:0030527,structural constituent of chromatin; GO:0006334,nucleosome assembly; GO:0003674,molecular_function; GO:0003676,nucleic acid binding; GO:0005488,binding; GO:0097159,organic cyclic compound binding; GO:1901363,heterocyclic compound binding; GO:0005515,protein binding; GO:004…	PF00125.27:Core histone H2A/H2B/H3/H4	--	--	--
TraesCS4D02G169800	1.5102	1.4733	1.3518	0.0155	0.0078	0.0302	219	193	181	2	1	4	-6.32054	4.2948e-28	8.05874e-26	down	4D	295013101	295026519	+	TraesCS4D02G169800	Sucrose synthase [Source:UniProtKB/TrEMBL%3BAcc:A0A341UU53]	K00695 sucrose synthase [EC:2.4.1.13] | (RefSeq) sucrose synthase 4 (A)	ko00500: Starch and sucrose metabolism; ko01100: Metabolic pathways; ko01110: Biosynthesis of secondary metabolites	sucrose synthase 4 [Aegilops tauschii subsp. strangulata]	SUS4_ORYSJ RecName: Full=Sucrose synthase 4; Short=OsSUS4; EC=2.4.1.13; AltName: Full=Sucrose-UDP glucosyltransferase 4;	A0A453I511_AEGTS RecName: Full=Sucrose synthase {ECO:0000256|ARBA:ARBA00012540, ECO:0000256|RuleBase:RU280817}; EC=2.4.1.13 {ECO:0000256|ARBA:ARBA00012540, ECO:0000256|RuleBase:RU280817};	Glycosyltransferase	GO:0016157,sucrose synthase activity; GO:0005985,sucrose metabolic process; GO:0003674,molecular_function; GO:0003824,catalytic activity; GO:0008194,UDP-glycosyltransferase activity; GO:0016740,transferase activity; GO:0016757,glycosyltransferase activity; GO:0016758,hexosyltransferase activity; GO:0035251,UDP-glucosyltransferase activity; GO:0046527,glucosyltransferase activity; GO:0005975,carbo…	PF00862.22:Sucrose synthase	--	--	--
TraesCSU02G133600	3.1715	2.8892	2.624	6.5489	7.4535	7.1343	305	251	233	560	634	627	1.29228	4.58194e-28	8.57179e-26	up	Un	112683502	112686738	-	TraesCSU02G133600	--	--	--	uncharacterized protein LOC123172998 [Triticum aestivum]	--	A0A3B6UBB3_WHEAT SubName: Full=Uncharacterized protein {ECO:0000313|EnsemblPlants:TraesCSU02G133600.1.cds1};	--	--	PF12937.10:F-box-like	--	--	--
TraesCS5B02G420600	0.89	0.9014	0.8818	0.016	0.0214	0.0052	188	172	172	3	4	1	-5.97181	4.9168e-28	9.10082e-26	down	5B	596064381	596069618	+	TraesCS5B02G420600	--	K13475 R protein MLA10 | (RefSeq) disease resistance protein RGA5-like isoform X1 (A)	ko04626: Plant-pathogen interaction	disease resistance protein RGA4-like isoform X1 [Triticum aestivum]	RGA4R_ORYSJ RecName: Full=Disease resistance protein RGA4 {ECO:0000305}; AltName: Full=Os11gRGA4 {ECO:0000312|EMBL:BAK39922.1}; AltName: Full=SasRGA4 {ECO:0000303|PubMed:21251109};	A0A3B6LSX1_WHEAT SubName: Full=Uncharacterized protein {ECO:0000313|EnsemblPlants:TraesCS5B02G420600.3};	Apoptotic ATPase	GO:0005737,cytoplasm; GO:0043531,ADP binding; GO:0005524,ATP binding; GO:0043621,protein self-association; GO:0042742,defense response to bacterium; GO:0002758,innate immune response-activating signal transduction; GO:0009626,plant-type hypersensitive response; GO:0010942,positive regulation of cell death; GO:0000166,nucleotide binding; GO:0003674,molecular_function; GO:0005488,binding; GO:001707…	PF00931.25:NB-ARC domain	--	--	--
TraesCS4B02G261600	8.6867	9.2367	9.3521	19.7892	17.4337	21.3731	507	487	504	1027	900	1140	1.11419	4.92298e-28	9.10082e-26	up	4B	530519680	530521181	+	TraesCS4B02G261600	Homeodomain-leucine zipper transcription factor%2C Regulation of panicle exsertio [Source: Projected from Oryza sativa (Os03g0198600)]	K09338 homeobox-leucine zipper protein | (RefSeq) homeobox-leucine zipper protein HOX12-like (A)	--	homeobox-leucine zipper protein HOX12-like [Triticum dicoccoides]	HOX12_ORYSJ RecName: Full=Homeobox-leucine zipper protein HOX12; AltName: Full=HD-ZIP protein HOX12; AltName: Full=Homeodomain transcription factor HOX12; AltName: Full=OsHox12;	A0A446SCF7_TRITD RecName: Full=Homeobox domain-containing protein {ECO:0000259|PROSITE:PS50071};	Transcription factor HEX, contains HOX and HALZ domains	GO:0005634,nucleus; GO:0000981,DNA-binding transcription factor activity, RNA polymerase II-specific; GO:0043565,sequence-specific DNA binding; GO:0045893,positive regulation of DNA-templated transcription; GO:0003674,molecular_function; GO:0003700,DNA-binding transcription factor activity; GO:0140110,transcription regulator activity; GO:0003676,nucleic acid binding; GO:0003677,DNA binding; GO:00…	PF00046.32:Homeodomain	HB-other	TF	HB->HB-other
novel.7298	3.9786	3.7799	3.3641	8.4733	8.8119	6.8654	903	775	705	1710	1769	1424	1.12806	5.88174e-28	1.08411e-25	up	5B	22759915	22767255	-	--	--	--	--	--	--	A0A453I000_AEGTS SubName: Full=Uncharacterized protein {ECO:0000313|EnsemblPlants:AET4Gv20377500.20};	--	--	--	--	--	--
TraesCS6D02G121700	5.0621	7.1214	8.1256	21.4337	17.0672	18.1015	336	427	498	1265	1002	1098	1.49037	6.8301e-28	1.25153e-25	up	6D	86601287	86602743	-	TraesCS6D02G121700	--	K18801 glucuronoxylan 4-O-methyltransferase [EC:2.1.1.112] | (RefSeq) glucuronoxylan 4-O-methyltransferase 1-like (A)	--	protein IRX15-LIKE-like [Triticum aestivum]	IRX15_ARATH RecName: Full=Protein IRREGULAR XYLEM 15; Short=AtIRX15;	A0A3B6QC36_WHEAT RecName: Full=Polysacc_synt_4 domain-containing protein {ECO:0000259|Pfam:PF04669};	--	GO:0005794,Golgi apparatus; GO:0000139,Golgi membrane; GO:0016021,integral component of membrane; GO:0009834,plant-type secondary cell wall biogenesis; GO:0045492,xylan biosynthetic process; GO:0008150,biological_process; GO:0009832,plant-type cell wall biogenesis; GO:0009987,cellular process; GO:0042546,cell wall biogenesis; GO:0044085,cellular component biogenesis; GO:0071554,cell wall organiza…	PF04669.16:Polysaccharide biosynthesis	--	--	--
novel.11965	1.0677	1.1654	0.925	0.2178	0.1965	0.1522	215	212	172	39	35	28	-2.47007	7.04735e-28	1.28756e-25	down	Un	137880730	137885306	-	--	--	--	--	uncharacterized protein LOC123067204 isoform X1 [Triticum aestivum]	--	A0A8J5VZV2_ZIZPA SubName: Full=Uncharacterized protein {ECO:0000313|EMBL:KAG8066183.1};	--	--	PF02992.17:Transposase family tnp2	--	--	--
TraesCS5B02G142100	5.482	4.2909	4.3929	10.8204	11.3001	12.6791	396	280	293	695	722	837	1.30505	7.31255e-28	1.33212e-25	up	5B	267777723	267779485	-	TraesCS5B02G142100	NAC domain transcription factor [Source:UniProtKB/TrEMBL%3BAcc:Q5DM36]	--	--	NAC transcription factor 29 [Triticum aestivum]	NAP1_SOLLC RecName: Full=NAC domain-containing protein 1 {ECO:0000303|PubMed:29760199}; Short=SlNAP1 {ECO:0000303|PubMed:29760199};	A0A453KCW3_AEGTS RecName: Full=NAC domain-containing protein {ECO:0000259|PROSITE:PS51005};	--	GO:0005634,nucleus; GO:0043565,sequence-specific DNA binding; GO:0010150,leaf senescence; GO:0031155,regulation of reproductive fruiting body development; GO:0006355,regulation of DNA-templated transcription; GO:0003674,molecular_function; GO:0003676,nucleic acid binding; GO:0003677,DNA binding; GO:0005488,binding; GO:0097159,organic cyclic compound binding; GO:1901363,heterocyclic compound bindi…	PF02365.18:No apical meristem (NAM) protein	NAC	TF	NAC
TraesCS3B02G396300	3.9218	3.6077	3.0709	9.4632	9.076	10.1142	213	177	154	457	436	502	1.4436	7.46746e-28	1.35639e-25	up	3B	625329174	625332892	+	TraesCS3B02G396300	--	--	--	uncharacterized protein LOC119277601 [Triticum dicoccoides]	--	A0A446Q5E6_TRITD SubName: Full=Uncharacterized protein {ECO:0000313|EMBL:VAH81843.1};	--	--	--	--	--	--
novel.9738	3.6867	4.1966	3.9155	9.8103	7.9455	7.7202	672	691	659	1590	1281	1286	1.12105	1.07767e-27	1.94056e-25	up	6D	199471411	199475632	-	--	--	K25507 high mobility group B protein, plant | (RefSeq) uncharacterized protein LOC123139349 (A)	--	uncharacterized protein LOC119321243 [Triticum dicoccoides]	--	M8B0J6_AEGTA SubName: Full=Uncharacterized protein {ECO:0000313|EMBL:EMT10247.1, ECO:0000313|EnsemblPlants:EMT10247};	--	GO:0016021,integral component of membrane; GO:0005575,cellular_component; GO:0016020,membrane; GO:0031224,intrinsic component of membrane; GO:0110165,cellular anatomical entity	PF01926.26:50S ribosome-binding GTPase	--	--	--
TraesCS6D02G065600	4.4663	4.4349	4.1486	8.8324	9.21	8.3375	534	479	458	939	974	911	1.02525	1.52816e-27	2.72816e-25	up	6D	32058028	32073111	-	TraesCS6D02G065600	--	--	--	hypothetical protein CFC21_091339 [Triticum aestivum]	--	A0A3B6QA47_WHEAT RecName: Full=Gln-synt_C domain-containing protein {ECO:0000259|SMART:SM01230};	Glutamine synthetase	GO:0004356,glutamate-ammonia ligase activity; GO:0016787,hydrolase activity; GO:0006542,glutamine biosynthetic process; GO:0003674,molecular_function; GO:0003824,catalytic activity; GO:0016211,ammonia ligase activity; GO:0016874,ligase activity; GO:0016879,ligase activity, forming carbon-nitrogen bonds; GO:0016880,acid-ammonia (or amide) ligase activity; GO:0006082,organic acid metabolic process;…	PF00120.27:Glutamine synthetase, catalytic domain	--	--	--
TraesCS6D02G138600	5.2715	6.3901	5.6713	12.8463	10.9056	11.1225	905	991	899	1961	1656	1745	1.01969	1.74955e-27	3.10565e-25	up	6D	107385520	107391963	-	TraesCS6D02G138600	--	K07297 adiponectin receptor | (RefSeq) heptahelical transmembrane protein ADIPOR2-like (A)	--	heptahelical transmembrane protein ADIPOR2 [Aegilops tauschii subsp. strangulata]	ADPO2_ORYSJ RecName: Full=Heptahelical transmembrane protein ADIPOR2; AltName: Full=PAQR family protein ADIPOR2;	A0A453NIW8_AEGTS SubName: Full=Uncharacterized protein {ECO:0000313|EnsemblPlants:AET6Gv20381700.2};	Predicted membrane proteins, contain hemolysin III domain	GO:0016021,integral component of membrane; GO:0038023,signaling receptor activity; GO:0009725,response to hormone; GO:0009744,response to sucrose; GO:0003674,molecular_function; GO:0060089,molecular transducer activity; GO:0008150,biological_process; GO:0009719,response to endogenous stimulus; GO:0010033,response to organic substance; GO:0042221,response to chemical; GO:0050896,response to stimul…	PF03006.23:Haemolysin-III related	--	--	--
TraesCS6D02G100900	27.7764	32.8196	27.4991	80.9639	57.2893	68.0962	757	808	692	1962	1381	1696	1.23879	1.75937e-27	3.11423e-25	up	6D	63761397	63763364	-	TraesCS6D02G100900	Auxin-responsive protein [Source:UniProtKB/TrEMBL%3BAcc:A0A341X8P6]	K14486 auxin response factor | (RefSeq) auxin response factor 11-like isoform X1 (A)	ko04075: Plant hormone signal transduction	auxin response factor 5-like isoform X1 [Triticum aestivum]	ARFE_ORYSJ RecName: Full=Auxin response factor 5;	A0A453N9T3_AEGTS RecName: Full=Auxin-responsive protein {ECO:0000256|RuleBase:RU004549};	--	GO:0005634,nucleus; GO:0003677,DNA binding; GO:0009734,auxin-activated signaling pathway; GO:0006355,regulation of DNA-templated transcription; GO:0003674,molecular_function; GO:0003676,nucleic acid binding; GO:0005488,binding; GO:0097159,organic cyclic compound binding; GO:1901363,heterocyclic compound binding; GO:0007154,cell communication; GO:0007165,signal transduction; GO:0008150,biological_…	PF02309.19:AUX/IAA family	AUX/IAA	TR	AUX/IAA
TraesCS3A02G333500	3.5923	3.986	4.7033	9.1897	8.7806	9.1352	426	427	515	969	921	990	1.15321	2.1197e-27	3.72043e-25	up	3A	578951124	578954305	-	TraesCS3A02G333500	--	--	--	F-box protein At2g26850-like isoform X1 [Triticum aestivum]	FB118_ARATH RecName: Full=F-box protein At2g26850;	A0A446NSM3_TRITD RecName: Full=F-box domain-containing protein {ECO:0000259|PROSITE:PS50181};	--	--	PF00646.36:F-box domain	--	--	--
TraesCS3A02G102400	98.4863	85.0796	93.0888	37.121	46.2324	48.4759	3497	2729	3052	1172	1452	1573	-1.05919	2.75904e-27	4.80212e-25	down	3A	66249912	66250726	+	TraesCS3A02G102400	Histone H2A [Source:UniProtKB/TrEMBL%3BAcc:A0A1D5VJ42]	K11251 histone H2A | (RefSeq) histone H2A.1-like (A)	--	histone H2A.1-like [Triticum dicoccoides]	H2A1_WHEAT RecName: Full=Histone H2A.1; AltName: Full=wcH2A-9;	A0A453MUJ7_AEGTS RecName: Full=Histone H2A {ECO:0000256|RuleBase:RU003767};	Histone 2A	GO:0000786,nucleosome; GO:0005634,nucleus; GO:0003677,DNA binding; GO:0046982,protein heterodimerization activity; GO:0030527,structural constituent of chromatin; GO:0003674,molecular_function; GO:0003676,nucleic acid binding; GO:0005488,binding; GO:0097159,organic cyclic compound binding; GO:1901363,heterocyclic compound binding; GO:0005515,protein binding; GO:0046983,protein dimerization activi…	PF16211.8:C-terminus of histone H2A	--	--	--
novel.9751	1.1645	1.3417	1.2097	3.2208	3.2512	2.9452	196	204	188	482	484	453	1.35288	3.14924e-27	5.45089e-25	up	6D	223800120	223804158	+	--	--	--	--	--	--	--	--	--	--	--	--	--
TraesCS6D02G102300	2.8475	2.3447	2.704	5.6475	5.9522	5.1624	609	453	534	1074	1126	1009	1.09456	4.45513e-27	7.60586e-25	up	6D	65497984	65505801	-	TraesCS6D02G102300	Auxin response factor [Source:UniProtKB/TrEMBL%3BAcc:W5H3M2]	K14486 auxin response factor | (RefSeq) auxin response factor 11-like isoform X1 (A)	ko04075: Plant hormone signal transduction	auxin response factor 5 isoform X1 [Aegilops tauschii subsp. strangulata]	ARFE_ORYSJ RecName: Full=Auxin response factor 5;	A0A453NA46_AEGTS RecName: Full=Auxin response factor {ECO:0000256|RuleBase:RU004561};	--	GO:0005634,nucleus; GO:0003677,DNA binding; GO:0009734,auxin-activated signaling pathway; GO:0006355,regulation of DNA-templated transcription; GO:0003674,molecular_function; GO:0003676,nucleic acid binding; GO:0005488,binding; GO:0097159,organic cyclic compound binding; GO:1901363,heterocyclic compound binding; GO:0007154,cell communication; GO:0007165,signal transduction; GO:0008150,biological_…	PF06507.16:Auxin response factor	B3-ARF	TF	B3->B3-ARF
TraesCS6A02G086200	80.8995	66.5968	72.3444	31.5168	39.1225	35.1333	2754	2048	2274	954	1178	1093	-1.04581	4.48348e-27	7.63339e-25	down	6A	54778138	54778834	+	TraesCS6A02G086200	Histone H2B [Source:UniProtKB/TrEMBL%3BAcc:W5GF52]	K11252 histone H2B | (RefSeq) histone H2B.4-like (A)	--	histone H2B.4-like [Triticum aestivum]	H2B11_ORYSI RecName: Full=Histone H2B.11;	A0A453N573_AEGTS SubName: Full=Uncharacterized protein {ECO:0000313|EnsemblPlants:AET6Gv20224400.2};	Histone H2B	GO:0000786,nucleosome; GO:0005634,nucleus; GO:0003677,DNA binding; GO:0046982,protein heterodimerization activity; GO:0030527,structural constituent of chromatin; GO:0003674,molecular_function; GO:0003676,nucleic acid binding; GO:0005488,binding; GO:0097159,organic cyclic compound binding; GO:1901363,heterocyclic compound binding; GO:0005515,protein binding; GO:0046983,protein dimerization activi…	PF00125.27:Core histone H2A/H2B/H3/H4	--	--	--
TraesCS6D02G170500	4.9054	4.049	4.6658	9.2106	11.2123	11.1788	460	343	404	768	930	958	1.2234	4.8868e-27	8.29746e-25	up	6D	157166194	157168338	-	TraesCS6D02G170500	Pectate lyase [Source:UniProtKB/TrEMBL%3BAcc:A0A1D6BFE1]	K01728 pectate lyase [EC:4.2.2.2] | (RefSeq) pectate lyase-like (A)	ko00040: Pentose and glucuronate interconversions; ko01100: Metabolic pathways	pectate lyase-like [Triticum aestivum]	PLY_LILLO RecName: Full=Pectate lyase; EC=4.2.2.2; Flags: Precursor;	A0A3B6QDX2_WHEAT RecName: Full=Pectate lyase {ECO:0000256|ARBA:ARBA00012272, ECO:0000256|RuleBase:RU361123}; EC=4.2.2.2 {ECO:0000256|ARBA:ARBA00012272, ECO:0000256|RuleBase:RU361123};	--	GO:0046872,metal ion binding; GO:0030570,pectate lyase activity; GO:0045490,pectin catabolic process; GO:0003674,molecular_function; GO:0005488,binding; GO:0043167,ion binding; GO:0043169,cation binding; GO:0003824,catalytic activity; GO:0016829,lyase activity; GO:0016835,carbon-oxygen lyase activity; GO:0016837,carbon-oxygen lyase activity, acting on polysaccharides; GO:0000272,polysaccharide ca…	PF00544.22:Pectate lyase	--	--	--
TraesCS5B02G410600	9.55	10.707	10.5302	4.6946	4.0172	5.058	938	950	955	410	349	454	-1.14953	4.92622e-27	8.34172e-25	down	5B	586275268	586281245	+	TraesCS5B02G410600	--	--	--	homeobox protein rough sheath 1 [Triticum aestivum]	RSH1_MAIZE RecName: Full=Homeobox protein rough sheath 1;	A0A8I6Y2C1_HORVV SubName: Full=Uncharacterized protein {ECO:0000313|EnsemblPlants:HORVU.MOREX.r3.5HG0513530.1};	Transcription factor MEIS1 and related HOX domain proteins	GO:0005634,nucleus; GO:0000981,DNA-binding transcription factor activity, RNA polymerase II-specific; GO:0000978,RNA polymerase II cis-regulatory region sequence-specific DNA binding; GO:0006357,regulation of transcription by RNA polymerase II; GO:0003674,molecular_function; GO:0003700,DNA-binding transcription factor activity; GO:0140110,transcription regulator activity; GO:0000976,transcription…	PF03791.16:KNOX2 domain	HB-KNOX	TF	HB->HB-KNOX
TraesCS1D02G086800	0.8011	0.8085	0.7145	4.1866	4.1022	4.7438	34	31	28	158	154	184	2.49756	7.81883e-27	1.30458e-24	up	1D	71287492	71288455	+	TraesCS1D02G086800	--	--	--	uncharacterized protein LOC123180388 [Triticum aestivum]	--	A0A3B5ZPS5_WHEAT RecName: Full=GRF-type domain-containing protein {ECO:0000259|Pfam:PF06839};	--	GO:0016021,integral component of membrane; GO:0008270,zinc ion binding; GO:0003674,molecular_function; GO:0005488,binding; GO:0043167,ion binding; GO:0043169,cation binding; GO:0046872,metal ion binding; GO:0046914,transition metal ion binding; GO:0005575,cellular_component; GO:0016020,membrane; GO:0031224,intrinsic component of membrane; GO:0110165,cellular anatomical entity	PF06839.15:GRF zinc finger	--	--	--
TraesCS4D02G153100	0.396	0.3454	0.4159	2.0786	2.4423	2.1012	33	26	32	154	180	160	2.5249	7.85037e-27	1.30458e-24	up	4D	190457631	190486504	-	TraesCS4D02G153100	--	K22768 methyl-CpG-binding domain-containing protein 9 [EC:2.3.1.48] | (RefSeq) methyl-CpG-binding domain-containing protein 9-like (A)	--	uncharacterized protein LOC109735409 isoform X1 [Aegilops tauschii subsp. strangulata]	ATXR6_ARATH RecName: Full=Histone-lysine N-methyltransferase ATXR6; EC=2.1.1.369 {ECO:0000269|PubMed:19503079, ECO:0000269|PubMed:35298257}; AltName: Full=Protein SET DOMAIN GROUP 34; AltName: Full=Trithorax-related protein 6; Short=TRX-related protein 6;	A0A453HWQ9_AEGTS SubName: Full=Uncharacterized protein {ECO:0000313|EnsemblPlants:AET4Gv20334400.1};	--	GO:0005634,nucleus; GO:0042393,histone binding; GO:0046976,histone methyltransferase activity (H3-K27 specific); GO:0046872,metal ion binding; GO:0003712,transcription coregulator activity; GO:0009901,anther dehiscence; GO:0006325,chromatin organization; GO:0070734,histone H3-K27 methylation; GO:0045892,negative regulation of DNA-templated transcription; GO:0045944,positive regulation of transcri…	PF00628.32:PHD-finger	--	--	--
novel.5671	0.466	0.3948	0.5358	2.0574	1.6325	1.6115	81	62	86	318	251	256	1.93298	1.09008e-26	1.78774e-24	up	4B	12133197	12138536	+	--	--	--	--	unnamed protein product [Triticum turgidum subsp. durum]	--	A0A446RPM5_TRITD SubName: Full=Uncharacterized protein {ECO:0000313|EMBL:VAI00813.1};	--	--	--	--	--	--
TraesCSU02G028200	1.3888	1.0981	1.1603	4.7525	5.0468	4.8847	70	50	54	213	225	225	2.01593	1.17104e-26	1.90551e-24	up	Un	27525849	27526880	+	TraesCSU02G028200	--	--	--	hypothetical protein CFC21_091600 [Triticum aestivum]	--	A0A3B6U9K0_WHEAT SubName: Full=Uncharacterized protein {ECO:0000313|EnsemblPlants:TraesCSU02G028200.1.cds1};	--	GO:0046658,anchored component of plasma membrane; GO:0016021,integral component of membrane; GO:0009506,plasmodesma; GO:0098542,defense response to other organism; GO:0006950,response to stress; GO:0006952,defense response; GO:0008150,biological_process; GO:0009605,response to external stimulus; GO:0009607,response to biotic stimulus; GO:0043207,response to external biotic stimulus; GO:0044419,bi…	--	--	--	--
TraesCS1A02G136900	7.3621	8.4552	9.483	0	0.0493	0	507	526	603	0	3	0	-9.01216	1.21836e-26	1.97734e-24	down	1A	219381070	219386762	-	TraesCS1A02G136900	Core-2/I-branching beta-1%2C6-N-acetylglucosaminyltransferase family protein [Source:Projected from Arabidopsis thaliana (AT3G03690) UniProtKB/TrEMBL%3BAcc:Q9SS69]	K20891 beta-glucuronosyltransferase [EC:2.4.1.-] | (RefSeq) beta-glucuronosyltransferase GlcAT14A-like (A)	--	beta-glucuronosyltransferase GlcAT14B-like isoform X1 [Triticum aestivum]	GT14A_ARATH RecName: Full=Beta-glucuronosyltransferase GlcAT14A {ECO:0000305}; EC=2.4.1.- {ECO:0000305}; AltName: Full=GT14 family glucuronic acid transferase 1 {ECO:0000305}; Short=AtGlcAT14A {ECO:0000303|PubMed:24128328};	A0A3B5XYI4_WHEAT SubName: Full=Uncharacterized protein {ECO:0000313|EnsemblPlants:TraesCS1A02G136900.1};	Branching enzyme	GO:0005794,Golgi apparatus; GO:0000139,Golgi membrane; GO:0016021,integral component of membrane; GO:0015020,glucuronosyltransferase activity; GO:0009826,unidimensional cell growth; GO:0003674,molecular_function; GO:0003824,catalytic activity; GO:0008194,UDP-glycosyltransferase activity; GO:0016740,transferase activity; GO:0016757,glycosyltransferase activity; GO:0016758,hexosyltransferase activi…	PF02485.24:Core-2/I-Branching enzyme	--	--	--
TraesCS3D02G279000	2.5201	2.3482	2.7293	5.9355	5.9573	5.4873	297	250	297	622	621	591	1.20335	1.33298e-26	2.1522e-24	up	3D	386608120	386615820	-	TraesCS3D02G279000	Polynucleotide 3'-phosphatase ZDP [Source:Projected from Arabidopsis thaliana (AT3G14890) UniProtKB/Swiss-Prot%3BAcc:Q84JE8]	K08073 bifunctional polynucleotide phosphatase/kinase [EC:3.1.3.32 2.7.1.78] | (RefSeq) polynucleotide 3'-phosphatase ZDP-like (A)	--	polynucleotide 3'-phosphatase ZDP [Aegilops tauschii subsp. strangulata]	ZDP_ARATH RecName: Full=Polynucleotide 3'-phosphatase ZDP; EC=3.1.3.32; AltName: Full=DNA nick sensor protein;	A0A453FG54_AEGTS SubName: Full=Uncharacterized protein {ECO:0000313|EnsemblPlants:AET3Gv20667700.3};	Polynucleotide kinase 3' phosphatase	GO:0005654,nucleoplasm; GO:0003690,double-stranded DNA binding; GO:0046404,polydeoxyribonucleotide 5'-hydroxyl-kinase activity; GO:0046403,polynucleotide 3'-phosphatase activity; GO:0008270,zinc ion binding; GO:0080111,DNA demethylation; GO:0006281,DNA repair; GO:0046939,nucleotide phosphorylation; GO:0003674,molecular_function; GO:0003676,nucleic acid binding; GO:0003677,DNA binding; GO:0005488,…	PF00645.21:Poly(ADP-ribose) polymerase and DNA-Ligase Zn-finger region	--	--	--
TraesCS1B02G224100	2.6651	2.9123	2.8244	6.2647	6.7504	7.3972	233	230	228	487	522	591	1.2922	1.7848e-26	2.86687e-24	up	1B	402103909	402113745	-	TraesCS1B02G224100	--	--	--	unnamed protein product [Triticum turgidum subsp. durum]	--	A0A446JXX6_TRITD SubName: Full=Uncharacterized protein {ECO:0000313|EMBL:VAH17943.1};	--	--	PF06999.15:Sucrase/ferredoxin-like	--	--	--
TraesCS3D02G333300	2.9375	2.9402	3.1051	0.0198	0.0597	0.077	167	151	163	1	3	4	-5.82765	1.82776e-26	2.92086e-24	down	3D	445288002	445291270	+	TraesCS3D02G333300	WAT1-related protein [Source:UniProtKB/TrEMBL%3BAcc:A0A1D5WLE8]	--	--	WAT1-related protein At1g09380-like isoform X1 [Triticum aestivum]	WTR2_ARATH RecName: Full=WAT1-related protein At1g09380;	A0A3B6H0J7_WHEAT RecName: Full=WAT1-related protein {ECO:0000256|RuleBase:RU363077};	--	GO:0016021,integral component of membrane; GO:0005886,plasma membrane; GO:0022857,transmembrane transporter activity; GO:0003674,molecular_function; GO:0005215,transporter activity; GO:0005575,cellular_component; GO:0016020,membrane; GO:0031224,intrinsic component of membrane; GO:0110165,cellular anatomical entity; GO:0071944,cell periphery	PF00892.23:EamA-like transporter family	--	--	--
TraesCS4D02G093600	4.3335	4.0049	3.5163	1.0731	1.1387	1.0731	327	273	245	72	76	74	-1.84216	2.07188e-26	3.30254e-24	down	4D	69126886	69130154	+	TraesCS4D02G093600	--	K14423 plant 4,4-dimethylsterol C-4alpha-methyl-monooxygenase [EC:1.14.18.10] | (RefSeq) very-long-chain aldehyde decarbonylase GL1-10-like (A)	ko00100: Steroid biosynthesis; ko01100: Metabolic pathways; ko01110: Biosynthesis of secondary metabolites	very-long-chain aldehyde decarbonylase GL1-10-like [Triticum aestivum]	GLO1A_ORYSJ RecName: Full=Very-long-chain aldehyde decarbonylase GL1-10 {ECO:0000305}; EC=4.1.99.5 {ECO:0000250|UniProtKB:F4HVY0}; AltName: Full=Protein GLOSSY 1-10 {ECO:0000303|PubMed:19322663};	A0A3B6JG02_WHEAT RecName: Full=Aldehyde oxygenase (deformylating) {ECO:0000256|ARBA:ARBA00013146}; EC=4.1.99.5 {ECO:0000256|ARBA:ARBA00013146};	C-4 sterol methyl oxidase	GO:0005789,endoplasmic reticulum membrane; GO:0016021,integral component of membrane; GO:0016020,membrane; GO:1990465,aldehyde oxygenase (deformylating) activity; GO:0000254,C-4 methylsterol oxidase activity; GO:0005506,iron ion binding; GO:0009924,octadecanal decarbonylase activity; GO:0016491,oxidoreductase activity; GO:1901700,response to oxygen-containing compound; GO:0006950,response to stre…	PF04116.16:Fatty acid hydroxylase	--	--	--
novel.473	0.4345	0.5518	0.4845	2.501	2.3408	2.6012	34	39	35	174	162	186	2.35331	2.34835e-26	3.7337e-24	up	1A	550724776	550726494	-	--	--	K01426 amidase [EC:3.5.1.4] | (RefSeq) amidase 1-like (A)	ko00330: Arginine and proline metabolism; ko00360: Phenylalanine metabolism; ko00380: Tryptophan metabolism; ko01100: Metabolic pathways	uncharacterized protein LOC123063341 [Triticum aestivum]	AMI1_ORYSJ RecName: Full=Amidase 1 {ECO:0000303|PubMed:27135507}; Short=OsAMI1 {ECO:0000303|PubMed:27135507}; EC=3.5.1.4 {ECO:0000269|PubMed:27135507};	A0A453DL59_AEGTS RecName: Full=Amidase domain-containing protein {ECO:0000259|Pfam:PF01425};	Amidases	GO:0005737,cytoplasm; GO:0005654,nucleoplasm; GO:0004040,amidase activity; GO:0043864,indoleacetamide hydrolase activity; GO:0009851,auxin biosynthetic process; GO:0003674,molecular_function; GO:0003824,catalytic activity; GO:0016787,hydrolase activity; GO:0016810,hydrolase activity, acting on carbon-nitrogen (but not peptide) bonds; GO:0016811,hydrolase activity, acting on carbon-nitrogen (but n…	--	--	--	--
novel.9679	3.3686	3.985	3.3978	7.6183	7.3377	6.6362	641	685	597	1289	1235	1154	1.017	3.63738e-26	5.63965e-24	up	6D	144556441	144562460	-	--	--	K22804 structural maintenance of chromosomes protein 6 | (RefSeq) structural maintenance of chromosomes protein 6B-like (A)	--	hypothetical protein TRIUR3_31579 [Triticum urartu]	--	A0A453NPZ9_AEGTS SubName: Full=Uncharacterized protein {ECO:0000313|EnsemblPlants:AET6Gv20445400.3};	--	--	--	--	--	--
TraesCS2B02G244600	1.1702	1.2954	1.6425	4.0957	3.9268	3.9748	125	125	162	389	371	388	1.55805	4.02513e-26	6.21003e-24	up	2B	248655270	248657787	+	TraesCS2B02G244600	--	K01637 isocitrate lyase [EC:4.1.3.1] | (RefSeq) isocitrate lyase-like (A)	ko00630: Glyoxylate and dicarboxylate metabolism; ko01100: Metabolic pathways; ko01110: Biosynthesis of secondary metabolites; ko01200: Carbon metabolism	hypothetical protein CFC21_023023 [Triticum aestivum]	ACEA_ORYSJ RecName: Full=Isocitrate lyase {ECO:0000303|PubMed:15944756}; Short=ICL {ECO:0000303|PubMed:15944756}; EC=4.1.3.1 {ECO:0000269|PubMed:15944756}; AltName: Full=Isocitrase {ECO:0000305}; AltName: Full=Isocitratase {ECO:0000305};	A0A3B6C474_WHEAT SubName: Full=Uncharacterized protein {ECO:0000313|EnsemblPlants:TraesCS2B02G244600.1};	Isocitrate lyase	GO:0009514,glyoxysome; GO:0004451,isocitrate lyase activity; GO:0046872,metal ion binding; GO:0006097,glyoxylate cycle; GO:0006099,tricarboxylic acid cycle; GO:0003674,molecular_function; GO:0003824,catalytic activity; GO:0016829,lyase activity; GO:0016830,carbon-carbon lyase activity; GO:0016833,oxo-acid-lyase activity; GO:0005488,binding; GO:0043167,ion binding; GO:0043169,cation binding; GO:00…	PF00463.24:Isocitrate lyase family	--	--	--
novel.9685	4.0253	4.6486	4.4301	12.0149	10.4547	10.8569	185	193	188	491	425	456	1.35827	4.11753e-26	6.33694e-24	up	6D	153864670	153865736	-	--	--	K09286 EREBP-like factor | (RefSeq) ethylene-responsive transcription factor RAP2-13-like (A)	--	ethylene-responsive transcription factor WIN1 [Aegilops tauschii subsp. strangulata]	WIN1_ARATH RecName: Full=Ethylene-responsive transcription factor WIN1; AltName: Full=Protein SHINE 1; AltName: Full=Protein WAX INDUCER 1;	M8CEN5_AEGTA SubName: Full=Ethylene-responsive transcription factor WIN1 {ECO:0000313|EMBL:EMT32668.1, ECO:0000313|EnsemblPlants:EMT32668};	--	GO:0005634,nucleus; GO:0003700,DNA-binding transcription factor activity; GO:0043565,sequence-specific DNA binding; GO:0010143,cutin biosynthetic process; GO:0009873,ethylene-activated signaling pathway; GO:0009414,response to water deprivation; GO:0010166,wax metabolic process; GO:0003674,molecular_function; GO:0140110,transcription regulator activity; GO:0003676,nucleic acid binding; GO:0003677…	PF00847.23:AP2 domain	AP2/ERF-ERF	TF	AP2/ERF->AP2/ERF-ERF
TraesCS1A02G061300	29.7694	31.5152	31.8886	12.9387	11.3168	11.3088	458	438	453	177	154	159	-1.37921	4.66928e-26	7.13338e-24	down	1A	41915709	41916210	+	TraesCS1A02G061300	--	--	--	hypothetical protein CFC21_000689 [Triticum aestivum]	--	A0A3B5XUV4_WHEAT SubName: Full=Uncharacterized protein {ECO:0000313|EnsemblPlants:TraesCS1A02G061300.1};	--	--	--	--	--	--
TraesCS3B02G544200	14.4217	12.7329	15.5346	5.6691	5.655	6.4529	741	591	737	259	257	303	-1.25378	5.46307e-26	8.30546e-24	down	3B	781493713	781494832	-	TraesCS3B02G544200	--	--	--	germin-like protein 1-3 [Triticum aestivum]	GL13_ORYSJ RecName: Full=Germin-like protein 1-3; AltName: Full=Germin-like protein 8; Short=OsGER8; Flags: Precursor;	A0A077S8E4_WHEAT RecName: Full=Germin-like protein {ECO:0000256|RuleBase:RU366015};	--	GO:0048046,apoplast; GO:0009506,plasmodesma; GO:0030145,manganese ion binding; GO:0010497,plasmodesmata-mediated intercellular transport; GO:2000280,regulation of root development; GO:0003674,molecular_function; GO:0005488,binding; GO:0043167,ion binding; GO:0043169,cation binding; GO:0046872,metal ion binding; GO:0046914,transition metal ion binding; GO:0006810,transport; GO:0008150,biological_p…	PF00190.25:Cupin	--	--	--
novel.4017	5.6609	7.4521	7.4466	2.6923	2.4115	2.8559	629	748	764	266	237	290	-1.35721	6.47928e-26	9.8027e-24	down	3B	73585562	73591953	+	--	--	K15285 solute carrier family 35, member E3 | (RefSeq) UDP-xylose transporter 3-like (A)	--	Nucleotide/sugar transporter family protein [Zea mays]	UXT3_ARATH RecName: Full=UDP-xylose transporter 3 {ECO:0000312|EMBL:AKA88214.1};	A0A453HJJ2_AEGTS SubName: Full=Uncharacterized protein {ECO:0000313|EnsemblPlants:AET4Gv20209000.10};	Glucose-6-phosphate/phosphate and phosphoenolpyruvate/phosphate antiporter	GO:0005768,endosome; GO:0005794,Golgi apparatus; GO:0000139,Golgi membrane; GO:0016021,integral component of membrane; GO:0005802,trans-Golgi network; GO:0015297,antiporter activity; GO:0005338,nucleotide-sugar transmembrane transporter activity; GO:0005464,UDP-xylose transmembrane transporter activity; GO:0008643,carbohydrate transport; GO:0015790,UDP-xylose transmembrane transport; GO:0003674,m…	PF09529.13:Integral membrane protein (intg_mem_TP0381)	--	--	--
novel.136	3.0981	2.6897	2.8584	0.0064	0.0128	0	547	429	466	1	2	0	-8.82282	1.24188e-25	1.86532e-23	down	1A	97181940	97186071	+	--	--	--	--	retrotransposon protein, putative, unclassified [Oryza sativa Japonica Group]	POLX_TOBAC RecName: Full=Retrovirus-related Pol polyprotein from transposon TNT 1-94; Includes: RecName: Full=Protease; EC=3.4.23.-; Includes: RecName: Full=Reverse transcriptase; EC=2.7.7.49; Includes: RecName: Full=Endonuclease;	Q2QXP9_ORYSJ SubName: Full=Retrotransposon protein, putative, unclassified {ECO:0000313|EMBL:ABA95797.1};	FOG: Transposon-encoded proteins with TYA, reverse transcriptase, integrase domains in various combinations	GO:0004190,aspartic-type endopeptidase activity; GO:0004519,endonuclease activity; GO:0003676,nucleic acid binding; GO:0003964,RNA-directed DNA polymerase activity; GO:0008270,zinc ion binding; GO:0015074,DNA integration; GO:0006508,proteolysis; GO:0003674,molecular_function; GO:0003824,catalytic activity; GO:0004175,endopeptidase activity; GO:0008233,peptidase activity; GO:0016787,hydrolase acti…	PF07727.17:Reverse transcriptase (RNA-dependent DNA polymerase)	--	--	--
novel.2377	2.2706	2.7534	2.2937	0.986	0.7629	0.6467	461	505	430	178	137	120	-1.60099	1.31705e-25	1.97348e-23	down	2B	249363073	249374906	+	--	--	K17604 zinc finger SWIM domain-containing protein 3 | (RefSeq) protein FAR1-RELATED SEQUENCE 9-like (A)	--	protein FAR1-RELATED SEQUENCE 5 [Aegilops tauschii subsp. strangulata]	FRS5_ARATH RecName: Full=Protein FAR1-RELATED SEQUENCE 5;	A0A446JJ71_TRITD RecName: Full=Protein FAR1-RELATED SEQUENCE {ECO:0000256|RuleBase:RU367018};	--	GO:0005634,nucleus; GO:0008270,zinc ion binding; GO:0006355,regulation of DNA-templated transcription; GO:0003674,molecular_function; GO:0005488,binding; GO:0043167,ion binding; GO:0043169,cation binding; GO:0046872,metal ion binding; GO:0046914,transition metal ion binding; GO:0006139,nucleobase-containing compound metabolic process; GO:0006351,DNA-templated transcription; GO:0006725,cellular ar…	PF10551.12:MULE transposase domain	FAR1	TF	FAR1
TraesCS1A02G038100	38.8375	36.1279	30.1059	16.7438	11.0905	13.074	1453	1221	1040	557	367	447	-1.35108	1.76987e-25	2.63307e-23	down	1A	20998069	20998918	+	TraesCS1A02G038100	Histone H2A [Source:UniProtKB/TrEMBL%3BAcc:W4ZWK0]	K11251 histone H2A | (RefSeq) histone H2A.2.2 (A)	--	histone H2A.2.2 [Triticum aestivum]	H2A3_WHEAT RecName: Full=Histone H2A.2.2;	A0A452XNS8_AEGTS RecName: Full=Histone H2A {ECO:0000256|RuleBase:RU003767};	Histone 2A	GO:0000786,nucleosome; GO:0005634,nucleus; GO:0003677,DNA binding; GO:0046982,protein heterodimerization activity; GO:0030527,structural constituent of chromatin; GO:0003674,molecular_function; GO:0003676,nucleic acid binding; GO:0005488,binding; GO:0097159,organic cyclic compound binding; GO:1901363,heterocyclic compound binding; GO:0005515,protein binding; GO:0046983,protein dimerization activi…	PF16211.8:C-terminus of histone H2A	--	--	--
TraesCS6D02G138900	4.4248	4.0585	3.8207	7.5626	9.5219	8.4518	735	609	586	1117	1399	1283	1.06314	2.99762e-25	4.3559e-23	up	6D	107923356	107934235	-	TraesCS6D02G138900	--	--	--	protein IWS1 homolog A-like [Triticum aestivum]	--	A0A3B6QFA9_WHEAT SubName: Full=Uncharacterized protein {ECO:0000313|EnsemblPlants:TraesCS6D02G138900.1};	--	--	--	--	--	--
novel.7755	0.2888	0.0711	0.2085	3.4648	4.0636	4.4598	9	2	6	96	112	127	4.38671	3.17713e-25	4.60602e-23	up	5B	548868042	548869156	-	--	--	--	--	unnamed protein product [Triticum turgidum subsp. durum]	--	A0A452XJU5_AEGTS SubName: Full=Uncharacterized protein {ECO:0000313|EnsemblPlants:AET1Gv20034900.1};	--	--	--	--	--	--
novel.153	12.3587	10.4263	12.1834	4.534	4.558	5.2977	702	535	639	229	229	275	-1.2711	3.53808e-25	5.10856e-23	down	1A	118289868	118291030	.	--	--	--	--	--	--	--	--	--	--	--	--	--
TraesCS7A02G050100	1.8735	2.0427	1.9527	4.4833	5.2077	4.1695	266	262	256	566	654	541	1.25043	5.14242e-25	7.33604e-23	up	7A	23320292	23328225	+	TraesCS7A02G050100	--	--	--	protein ENHANCED DISEASE RESISTANCE 2-like [Triticum aestivum]	EDR2_ARATH RecName: Full=Protein ENHANCED DISEASE RESISTANCE 2;	A0A446WYN5_TRITD SubName: Full=Uncharacterized protein {ECO:0000313|EMBL:VAI69127.1};	--	GO:0005789,endoplasmic reticulum membrane; GO:0010008,endosome membrane; GO:0016021,integral component of membrane; GO:0005886,plasma membrane; GO:0070273,phosphatidylinositol-4-phosphate binding; GO:0009873,ethylene-activated signaling pathway; GO:1900056,negative regulation of leaf senescence; GO:0009626,plant-type hypersensitive response; GO:1900150,regulation of defense response to fungus; GO…	PF07059.15:Protein ENHANCED DISEASE RESISTANCE 2, C-terminal	--	--	--
TraesCS5A02G552500	51.1286	46.5785	47.3863	20.8149	23.2788	26.9295	1768	1455	1513	640	712	851	-1.02012	5.58355e-25	7.94722e-23	down	5A	705407880	705408587	+	TraesCS5A02G552500	rRNA N-glycosidase [Source:UniProtKB/TrEMBL%3BAcc:A0A341V7R7]	--	--	60 kDa jasmonate-induced protein-like [Triticum aestivum]	JI60_HORVU RecName: Full=60 kDa jasmonate-induced protein; EC=3.2.2.22; AltName: Full=rRNA N-glycosidase;	A0A446TRL4_TRITD RecName: Full=rRNA N-glycosylase {ECO:0000256|RuleBase:RU004915}; EC=3.2.2.22 {ECO:0000256|RuleBase:RU004915};	--	GO:0030598,rRNA N-glycosylase activity; GO:0090729,toxin activity; GO:0006952,defense response; GO:0017148,negative regulation of translation; GO:0003674,molecular_function; GO:0003824,catalytic activity; GO:0016787,hydrolase activity; GO:0016798,hydrolase activity, acting on glycosyl bonds; GO:0016799,hydrolase activity, hydrolyzing N-glycosyl compounds; GO:0030597,RNA glycosylase activity; GO:0…	PF00161.22:Ribosome inactivating protein	--	--	--
TraesCS6D02G178400	4.6124	5.0747	5.3151	12.0826	10.2863	10.6174	328	326	349	764	647	690	1.14762	5.7158e-25	8.09855e-23	up	6D	186767325	186770124	-	TraesCS6D02G178400	--	K14497 protein phosphatase 2C [EC:3.1.3.16] | (RefSeq) probable protein phosphatase 2C 9 (A)	ko04016: MAPK signaling pathway - plant; ko04075: Plant hormone signal transduction	probable protein phosphatase 2C 12 [Aegilops tauschii subsp. strangulata]	P2C12_ORYSJ RecName: Full=Probable protein phosphatase 2C 12; Short=OsPP2C12; EC=3.1.3.16;	A0A453NUP7_AEGTS RecName: Full=Protein-serine/threonine phosphatase {ECO:0000256|ARBA:ARBA00013081}; EC=3.1.3.16 {ECO:0000256|ARBA:ARBA00013081};	Serine/threonine protein phosphatase	GO:0046872,metal ion binding; GO:0017018,myosin phosphatase activity; GO:0004722,protein serine/threonine phosphatase activity; GO:0035970,peptidyl-threonine dephosphorylation; GO:0003674,molecular_function; GO:0005488,binding; GO:0043167,ion binding; GO:0043169,cation binding; GO:0003824,catalytic activity; GO:0004721,phosphoprotein phosphatase activity; GO:0016787,hydrolase activity; GO:0016788…	PF00481.24:Protein phosphatase 2C	--	--	--
TraesCS6D02G093800	2.7745	2.5949	2.6885	5.4541	5.7696	5.7356	361	305	323	631	664	682	1.08322	5.85213e-25	8.27296e-23	up	6D	58444997	58449863	+	TraesCS6D02G093800	--	K01513 ectonucleotide pyrophosphatase/phosphodiesterase family member 1/3 [EC:3.1.4.1 3.6.1.9] | (RefSeq) ectonucleotide pyrophosphatase/phosphodiesterase family member 1-like (A)	ko00230: Purine metabolism; ko00240: Pyrimidine metabolism; ko00500: Starch and sucrose metabolism; ko00740: Riboflavin metabolism; ko00760: Nicotinate and nicotinamide metabolism; ko00770: Pantothenate and CoA biosynthesis; ko01100: Metabolic pathways; ko01110: Biosynthesis of secondary metabolites; ko01232: Nucleotide metabolism	hypothetical protein CFC21_091644 [Triticum aestivum]	--	A0A453N8J9_AEGTS SubName: Full=Uncharacterized protein {ECO:0000313|EnsemblPlants:AET6Gv20274400.4};	--	--	PF09713.13:Plant protein 1589 of unknown function (A_thal_3526)	--	--	--
novel.1552	0	0	0.0115	5.8371	5.9938	5.0935	0	0	2	979	1000	878	10.5641	6.94331e-25	9.7713e-23	up	2A	43439717	43446944	+	--	--	K09497 T-complex protein 1 subunit epsilon | (RefSeq) uncharacterized protein LOC123122617 isoform X1 (A)	--	hypothetical protein TRIUR3_13865 [Triticum urartu]	--	A0A453AG69_AEGTS SubName: Full=Uncharacterized protein {ECO:0000313|EnsemblPlants:AET2Gv20122800.82};	--	--	--	--	--	--
TraesCS4D02G170500	1.5953	1.8634	1.6205	0.0495	0.0249	0.0241	145	153	136	4	2	2	-5.68068	7.10797e-25	9.98055e-23	down	4D	296728491	296739024	-	TraesCS4D02G170500	--	K06173 tRNA pseudouridine38-40 synthase [EC:5.4.99.12] | (RefSeq) putative tRNA pseudouridine synthase (A)	--	putative tRNA pseudouridine synthase [Aegilops tauschii subsp. strangulata]	PUSH_ARATH RecName: Full=Putative tRNA pseudouridine synthase; EC=5.4.99.-; AltName: Full=tRNA pseudouridylate synthase; AltName: Full=tRNA-uridine isomerase;	A0A3B6JI64_WHEAT RecName: Full=PseudoU_synth_1 domain-containing protein {ECO:0000259|Pfam:PF01416};	Pseudouridylate synthase	GO:0005634,nucleus; GO:0009982,pseudouridine synthase activity; GO:0003723,RNA binding; GO:1990481,mRNA pseudouridine synthesis; GO:0031119,tRNA pseudouridine synthesis; GO:0003674,molecular_function; GO:0003824,catalytic activity; GO:0016853,isomerase activity; GO:0016866,intramolecular transferase activity; GO:0003676,nucleic acid binding; GO:0005488,binding; GO:0097159,organic cyclic compound …	PF01416.23:tRNA pseudouridine synthase	--	--	--
TraesCS3B02G548700	7.2066	8.6551	9.9431	2.8422	2.8796	2.8951	365	396	465	128	129	134	-1.57118	8.40952e-25	1.17816e-22	down	3B	784060967	784062672	-	TraesCS3B02G548700	--	--	--	uncharacterized protein LOC119367975 [Triticum dicoccoides]	--	A0A3B6FXR1_WHEAT RecName: Full=Myb_DNA-bind_3 domain-containing protein {ECO:0000259|Pfam:PF12776};	--	--	PF12776.10:Myb/SANT-like DNA-binding domain	--	--	--
TraesCS1A02G061200	5.4965	6.1226	5.0599	0.6568	0.971	0.9022	160	161	136	17	25	24	-2.70944	8.5022e-25	1.18848e-22	down	1A	41906108	41906887	+	TraesCS1A02G061200	--	--	--	uncharacterized protein LOC123087674 [Triticum aestivum]	--	A0A446IL21_TRITD SubName: Full=Uncharacterized protein {ECO:0000313|EMBL:VAH01453.1};	--	--	--	--	--	--
TraesCS3D02G380700	12.2966	11.8596	10.9711	5.7432	5.2487	6.07	1033	900	851	429	390	466	-1.03143	1.01007e-24	1.39323e-22	down	3D	496785296	496788286	+	TraesCS3D02G380700	Hexosyltransferase [Source:UniProtKB/TrEMBL%3BAcc:A0A341TCL7]	K06679 mitotic spindle assembly checkpoint protein MAD1 | (RefSeq) mitotic spindle checkpoint protein MAD1-like (A)	--	hypothetical protein CFC21_029950 [Triticum aestivum]	B3GT8_ARATH RecName: Full=Probable beta-1,3-galactosyltransferase 8; EC=2.4.1.-;	A0A3B6GXV5_WHEAT RecName: Full=Hexosyltransferase {ECO:0000256|RuleBase:RU363063}; EC=2.4.1.- {ECO:0000256|RuleBase:RU363063};	Galactosyltransferases	GO:0000139,Golgi membrane; GO:0016021,integral component of membrane; GO:0008378,galactosyltransferase activity; GO:0016757,glycosyltransferase activity; GO:0008194,UDP-glycosyltransferase activity; GO:0006486,protein glycosylation; GO:0003674,molecular_function; GO:0003824,catalytic activity; GO:0016740,transferase activity; GO:0016758,hexosyltransferase activity; GO:0006807,nitrogen compound me…	PF01762.24:Galactosyltransferase	--	--	--
TraesCS7A02G043600	1.087	0.8621	1.4057	3.5336	3.1427	2.9884	201	144	240	581	514	505	1.53521	1.08542e-24	1.49058e-22	up	7A	20162160	20165945	-	TraesCS7A02G043600	--	--	--	uncharacterized membrane protein At1g75140-like [Triticum aestivum]	Y1514_ARATH RecName: Full=Uncharacterized membrane protein At1g75140;	A0A3B6RB93_WHEAT SubName: Full=Uncharacterized protein {ECO:0000313|EnsemblPlants:TraesCS7A02G043600.1.cds1};	--	GO:0005783,endoplasmic reticulum; GO:0016021,integral component of membrane; GO:0005739,mitochondrion; GO:0005575,cellular_component; GO:0005622,intracellular anatomical structure; GO:0005737,cytoplasm; GO:0012505,endomembrane system; GO:0043226,organelle; GO:0043227,membrane-bounded organelle; GO:0043229,intracellular organelle; GO:0043231,intracellular membrane-bounded organelle; GO:0110165,cel…	--	--	--	--
TraesCS6D02G164200	4.4831	4.7325	4.4048	8.9923	9.2618	9.4447	388	370	352	692	709	747	1.03479	1.13324e-24	1.55284e-22	up	6D	143396739	143400494	+	TraesCS6D02G164200	--	K13418 somatic embryogenesis receptor kinase 1 [EC:2.7.10.1 2.7.11.1] | (RefSeq) LRR receptor kinase SERK2-like (A)	--	PTI1-like tyrosine-protein kinase At3g15890 isoform X1 [Triticum aestivum]	Y3589_ARATH RecName: Full=PTI1-like tyrosine-protein kinase At3g15890; EC=2.7.10.2;	M8BHY4_AEGTA SubName: Full=Somatic embryogenesis receptor kinase 2 {ECO:0000313|EMBL:EMT24605.1, ECO:0000313|EnsemblPlants:EMT24605};	Serine/threonine protein kinase	GO:0005886,plasma membrane; GO:0005524,ATP binding; GO:0004715,non-membrane spanning protein tyrosine kinase activity; GO:0006468,protein phosphorylation; GO:0000166,nucleotide binding; GO:0003674,molecular_function; GO:0005488,binding; GO:0017076,purine nucleotide binding; GO:0030554,adenyl nucleotide binding; GO:0032553,ribonucleotide binding; GO:0032555,purine ribonucleotide binding; GO:003255…	PF07714.20:Protein tyrosine and serine/threonine kinase	--	--	--
novel.4596	2.833	2.7718	2.3088	0.0161	0.0162	0.0626	198	175	149	1	1	4	-6.35826	1.47193e-24	2.00813e-22	down	3B	775999735	776004409	+	--	--	K22804 structural maintenance of chromosomes protein 6 | (RefSeq) structural maintenance of chromosomes protein 6B-like (A)	--	unnamed protein product [Triticum turgidum subsp. durum]	--	A0A446SD24_TRITD SubName: Full=Uncharacterized protein {ECO:0000313|EMBL:VAI08976.1};	--	--	--	--	--	--
TraesCS5D02G013400	0.9892	0.7493	0.9586	0.1098	0.0736	0.1068	152	104	136	15	10	15	-3.20639	3.17991e-24	4.23653e-22	down	5D	7501291	7504931	-	TraesCS5D02G013400	Lipoxygenase [Source:UniProtKB/TrEMBL%3BAcc:W5G4K3]	K00454 lipoxygenase [EC:1.13.11.12] | (RefSeq) lipoxygenase 2.1, chloroplastic-like (A)	ko00591: Linoleic acid metabolism; ko00592: alpha-Linolenic acid metabolism; ko01100: Metabolic pathways; ko01110: Biosynthesis of secondary metabolites	lipoxygenase 2.1, chloroplastic-like [Triticum aestivum]	LOX21_HORVU RecName: Full=Lipoxygenase 2.1, chloroplastic; EC=1.13.11.12; AltName: Full=LOX-100; AltName: Full=LOX2:Hv:1; Flags: Precursor;	A0A3B6MID4_WHEAT RecName: Full=Lipoxygenase {ECO:0000256|RuleBase:RU003975}; EC=1.13.11.- {ECO:0000256|RuleBase:RU003975};	--	GO:0009507,chloroplast; GO:0016165,linoleate 13S-lipoxygenase activity; GO:0046872,metal ion binding; GO:0006633,fatty acid biosynthetic process; GO:0031408,oxylipin biosynthetic process; GO:0009753,response to jasmonic acid; GO:0003674,molecular_function; GO:0003824,catalytic activity; GO:0016491,oxidoreductase activity; GO:0016701,oxidoreductase activity, acting on single donors with incorporat…	PF00305.22:Lipoxygenase	--	--	--
TraesCS6D02G154100	59.6108	77.2027	71.6811	163.224	124.702	140.805	1677	1962	1862	4083	3103	3620	1.05086	3.33188e-24	4.42956e-22	up	6D	129151102	129152165	+	TraesCS6D02G154100	A20/AN1-type zinc finger protein%2C Regulation of plant growth and abiotic stress response%2C Modulation of gibberellins (GA) and abscisic acid (ABA) biosynthesi [Source: Projected from Oryza sativa (Os02g0195600)]	--	--	hypothetical protein CFC21_092273 [Triticum aestivum]	SAP4_ORYSJ RecName: Full=Zinc finger A20 and AN1 domain-containing stress-associated protein 4; Short=OsSAP4;	A0A3B6QCZ5_WHEAT SubName: Full=Uncharacterized protein {ECO:0000313|EnsemblPlants:TraesCS6D02G154100.1};	Predicted Zn-finger protein	GO:0003677,DNA binding; GO:0008270,zinc ion binding; GO:0003674,molecular_function; GO:0003676,nucleic acid binding; GO:0005488,binding; GO:0097159,organic cyclic compound binding; GO:1901363,heterocyclic compound binding; GO:0043167,ion binding; GO:0043169,cation binding; GO:0046872,metal ion binding; GO:0046914,transition metal ion binding	PF01754.19:A20-like zinc finger	--	--	--
TraesCS6D02G112100	1.6202	1.4902	1.746	4.1883	3.7729	3.9252	201	167	200	462	414	445	1.30088	4.65624e-24	6.15096e-22	up	6D	78751974	78757386	+	TraesCS6D02G112100	--	K01179 endoglucanase [EC:3.2.1.4] | (RefSeq) endoglucanase 15-like (A)	ko00500: Starch and sucrose metabolism; ko01100: Metabolic pathways	endoglucanase 5 [Aegilops tauschii subsp. strangulata]	GUN5_ORYSJ RecName: Full=Endoglucanase 5; EC=3.2.1.4; AltName: Full=Endo-1,4-beta glucanase 5; Flags: Precursor;	A0A453NC64_AEGTS RecName: Full=Endoglucanase {ECO:0000256|RuleBase:RU361166}; EC=3.2.1.4 {ECO:0000256|RuleBase:RU361166};	--	GO:0005576,extracellular region; GO:0008810,cellulase activity; GO:0071555,cell wall organization; GO:0030245,cellulose catabolic process; GO:0003674,molecular_function; GO:0003824,catalytic activity; GO:0004553,hydrolase activity, hydrolyzing O-glycosyl compounds; GO:0016787,hydrolase activity; GO:0016798,hydrolase activity, acting on glycosyl bonds; GO:0008150,biological_process; GO:0009987,cel…	PF00759.22:Glycosyl hydrolase family 9	--	--	--
novel.5013	0	0	0	2.7235	2.7554	1.8986	0	0	0	783	788	561	12	4.7756e-24	6.28175e-22	up	3D	453201566	453208594	-	--	--	--	--	Serine carboxypeptidase-like 18 [Hordeum vulgare]	--	A0A453J2R9_AEGTS RecName: Full=zf-RVT domain-containing protein {ECO:0000259|Pfam:PF13966};	--	--	--	--	--	--
novel.9740	2.4682	2.2753	2.8919	5.6504	5.859	5.8342	281	234	304	572	590	607	1.19354	5.47043e-24	7.15093e-22	up	6D	201146372	201148702	.	--	--	--	--	uncharacterized protein LOC123144511 [Triticum aestivum]	--	M8BL47_AEGTA SubName: Full=Uncharacterized protein {ECO:0000313|EMBL:EMT22543.1, ECO:0000313|EnsemblPlants:EMT22543};	--	--	--	--	--	--
TraesCS6D02G050100	7.9923	7.94	7.6873	15.0227	15.755	17.1651	429	385	381	717	748	842	1.03175	5.60384e-24	7.31003e-22	up	6D	24230216	24232544	-	TraesCS6D02G050100	--	--	--	uncharacterized protein LOC123143197 [Triticum aestivum]	DIR17_ARATH RecName: Full=Dirigent protein 17; Short=AtDIR17;	A0A453MVR8_AEGTS SubName: Full=Uncharacterized protein {ECO:0000313|EnsemblPlants:AET6Gv20110500.2};	--	GO:0048046,apoplast; GO:0009699,phenylpropanoid biosynthetic process; GO:0006725,cellular aromatic compound metabolic process; GO:0008150,biological_process; GO:0008152,metabolic process; GO:0009058,biosynthetic process; GO:0009698,phenylpropanoid metabolic process; GO:0009987,cellular process; GO:0019438,aromatic compound biosynthetic process; GO:0019748,secondary metabolic process; GO:0044237,c…	PF02178.22:AT hook motif	--	--	--
novel.6675	1.6787	1.9081	1.7856	0.0674	0.0847	0.1312	112	115	110	4	5	8	-4.22909	5.81131e-24	7.56487e-22	down	4D	433630958	433634217	+	--	--	K00726 alpha-1,3-mannosyl-glycoprotein beta-1,2-N-acetylglucosaminyltransferase [EC:2.4.1.101] | (RefSeq) alpha-1,3-mannosyl-glycoprotein 2-beta-N-acetylglucosaminyltransferase-like isoform X1 (A)	ko00510: N-Glycan biosynthesis; ko00513: Various types of N-glycan biosynthesis; ko01100: Metabolic pathways	uncharacterized protein LOC123039383 [Triticum aestivum]	--	A0A452XXE6_AEGTS SubName: Full=Uncharacterized protein {ECO:0000313|EnsemblPlants:AET1Gv20199000.16};	--	--	--	--	--	--
TraesCS4D02G163100	2.0695	1.9334	1.9234	5.1995	5.4427	5.4927	141	119	121	315	328	342	1.45433	5.84078e-24	7.58743e-22	up	4D	253766677	253779529	-	TraesCS4D02G163100	--	--	--	formin-like protein 14 isoform X1 [Aegilops tauschii subsp. strangulata]	--	A0A453I1I5_AEGTS RecName: Full=XS domain-containing protein {ECO:0000259|Pfam:PF03468};	--	GO:0031047,gene silencing by RNA; GO:0008150,biological_process; GO:0008152,metabolic process; GO:0009892,negative regulation of metabolic process; GO:0010467,gene expression; GO:0010468,regulation of gene expression; GO:0010605,negative regulation of macromolecule metabolic process; GO:0010629,negative regulation of gene expression; GO:0019222,regulation of metabolic process; GO:0043170,macromol…	PF03468.17:XS domain	--	--	--
novel.945	15.2374	15.11	13.5993	6.0059	6.8069	6.9943	739	662	609	259	292	310	-1.13921	5.92602e-24	7.68218e-22	down	1B	590505264	590506256	.	--	--	--	--	--	--	A0A453C9N3_AEGTS SubName: Full=Uncharacterized protein {ECO:0000313|EnsemblPlants:AET2Gv20778700.35};	--	--	--	--	--	--
novel.9717	4.6802	4.0256	3.9501	8.4217	9.2446	8.9947	435	338	339	696	760	764	1.08372	6.45217e-24	8.3297e-22	up	6D	178629110	178631118	+	--	--	--	--	uncharacterized protein LOC123144456 [Triticum aestivum]	--	--	--	--	--	--	--	--
novel.6528	0.0126	0	0.0068	2.0739	2.6989	2.6191	2	0	1	292	378	379	8.53321	7.43629e-24	9.54104e-22	up	4D	191719861	191723102	.	--	--	K13851 repetitive interspersed family protein | (RefSeq) uncharacterized protein LOC123156635 (A)	--	uncharacterized protein LOC109755212 [Aegilops tauschii subsp. strangulata]	--	A0A453HXD4_AEGTS SubName: Full=Uncharacterized protein {ECO:0000313|EnsemblPlants:AET4Gv20335800.5};	--	--	--	--	--	--
novel.9746	0.8553	0.7938	1.0479	2.5553	2.9204	2.9589	99	83	112	263	299	313	1.65541	9.21384e-24	1.17493e-21	up	6D	209138737	209142354	-	--	--	--	--	E3 ubiquitin-protein ligase Hakai-like [Triticum dicoccoides]	--	M7ZHB6_TRIUA SubName: Full=Uncharacterized protein {ECO:0000313|EMBL:EMS59482.1, ECO:0000313|EnsemblPlants:TRIUR3_29339-P1};	--	--	--	--	--	--
TraesCS7A02G039400	0.0063	0.007	0.0068	2.7495	2.3641	1.9148	1	1	1	387	331	277	8.45813	2.18956e-23	2.71993e-21	up	7A	17799411	17802901	-	TraesCS7A02G039400	--	K13475 R protein MLA10 | (RefSeq) disease resistance protein RGA5-like isoform X1 (A)	ko04626: Plant-pathogen interaction	hypothetical protein CFC21_095355 [Triticum aestivum]	R13L3_ARATH RecName: Full=Putative disease resistance RPP13-like protein 3;	A0A3B6RB51_WHEAT SubName: Full=Uncharacterized protein {ECO:0000313|EnsemblPlants:TraesCS7A02G039400.1};	Apoptotic ATPase	GO:0043531,ADP binding; GO:0005524,ATP binding; GO:0006952,defense response; GO:0051707,response to other organism; GO:0000166,nucleotide binding; GO:0003674,molecular_function; GO:0005488,binding; GO:0017076,purine nucleotide binding; GO:0030554,adenyl nucleotide binding; GO:0032553,ribonucleotide binding; GO:0032555,purine ribonucleotide binding; GO:0032559,adenyl ribonucleotide binding; GO:003…	PF00931.25:NB-ARC domain	--	--	--
TraesCS3B02G235200	2.2514	2.3752	2.5038	0.3569	0.4783	0.3638	149	142	153	21	28	22	-2.56266	2.45267e-23	3.03452e-21	down	3B	368089992	368103621	+	TraesCS3B02G235200	--	K06889 uncharacterized protein | (RefSeq) uncharacterized protein LOC123069987 isoform X1 (A)	--	uncharacterized protein LOC123069987 isoform X1 [Triticum aestivum]	--	A0A453EYJ4_AEGTS RecName: Full=Hydrolase_4 domain-containing protein {ECO:0000259|Pfam:PF12146};	Predicted esterase	GO:0016021,integral component of membrane; GO:0005575,cellular_component; GO:0016020,membrane; GO:0031224,intrinsic component of membrane; GO:0110165,cellular anatomical entity	PF12146.11:Serine aminopeptidase, S33	--	--	--
TraesCS7D02G136200	0.5043	0.5112	0.4786	0.0828	0.0897	0.1178	178	163	156	26	28	38	-2.35122	2.45738e-23	3.03452e-21	down	7D	87429478	87443701	+	TraesCS7D02G136200	--	--	--	uncharacterized protein LOC123167692 [Triticum aestivum]	B2_DAUCA RecName: Full=B2 protein;	A0A453QVP5_AEGTS RecName: Full=DCD domain-containing protein {ECO:0000259|PROSITE:PS51222};	--	GO:0005768,endosome; GO:0010941,regulation of cell death; GO:1904350,regulation of protein catabolic process in the vacuole; GO:0034976,response to endoplasmic reticulum stress; GO:1902074,response to salt; GO:0008150,biological_process; GO:0008219,cell death; GO:0009987,cellular process; GO:0050789,regulation of biological process; GO:0050794,regulation of cellular process; GO:0065007,biological…	PF10539.12:Development and cell death domain	--	--	--
TraesCS6D02G152100	5.5164	6.1257	5.6746	11.8049	12.1019	11.9969	319	320	303	607	619	634	1.06316	2.47306e-23	3.04187e-21	up	6D	125245149	125248807	-	TraesCS6D02G152100	--	K13448 calcium-binding protein CML | (RefSeq) probable calcium-binding protein CML21 (A)	ko04626: Plant-pathogen interaction	unnamed protein product [Triticum turgidum subsp. durum]	CML21_ARATH RecName: Full=Probable calcium-binding protein CML21; AltName: Full=Calmodulin-like protein 21;	A0A453NM40_AEGTS SubName: Full=Uncharacterized protein {ECO:0000313|EnsemblPlants:AET6Gv20412200.3};	Calmodulin and related proteins (EF-Hand superfamily)	GO:0005737,cytoplasm; GO:0005509,calcium ion binding; GO:0003674,molecular_function; GO:0005488,binding; GO:0043167,ion binding; GO:0043169,cation binding; GO:0046872,metal ion binding; GO:0005575,cellular_component; GO:0005622,intracellular anatomical structure; GO:0110165,cellular anatomical entity	PF00036.35:EF hand	--	--	--
TraesCS4B02G155300	4.5829	4.2019	4.0162	7.8493	9.275	8.8622	524	434	424	798	938	926	1.03108	2.51651e-23	3.08923e-21	up	4B	277314976	277321167	+	TraesCS4B02G155300	--	--	--	protein LAZ1 homolog 1-like [Triticum dicoccoides]	LAZH1_ARATH RecName: Full=Protein LAZ1 homolog 1 {ECO:0000303|PubMed:20830211}; AltName: Full=Lazarus1 homolog 1 {ECO:0000303|PubMed:20830211}; Flags: Precursor;	A0A446S3E0_TRITD SubName: Full=Uncharacterized protein {ECO:0000313|EMBL:VAI05633.1};	Predicted seven transmembrane receptor - rhodopsin family	GO:0016021,integral component of membrane; GO:0009705,plant-type vacuole membrane; GO:1900458,negative regulation of brassinosteroid mediated signaling pathway; GO:0007033,vacuole organization; GO:0098876,vesicle-mediated transport to the plasma membrane; GO:0007154,cell communication; GO:0007165,signal transduction; GO:0008150,biological_process; GO:0009719,response to endogenous stimulus; GO:00…	PF03619.19:Organic solute transporter Ostalpha	--	--	--
TraesCSU02G133200	2.1555	1.7858	1.6986	3.9108	4.4533	3.8689	481	360	350	776	879	789	1.12547	2.72194e-23	3.32833e-21	up	Un	112600697	112619193	-	TraesCSU02G133200	--	K20603 mitogen-activated protein kinase kinase 2 [EC:2.7.12.2] | (RefSeq) mitogen-activated protein kinase kinase 2-like (A)	ko04016: MAPK signaling pathway - plant	hypothetical protein CFC21_010445 [Triticum aestivum]	RGA5R_ORYSJ RecName: Full=Disease resistance protein RGA5 {ECO:0000305}; AltName: Full=Os11gRGA5 {ECO:0000312|EMBL:BAK39930.1}; AltName: Full=SasRGA5 {ECO:0000303|PubMed:21251109};	A0A3B6UBM4_WHEAT RecName: Full=Protein kinase domain-containing protein {ECO:0000259|PROSITE:PS50011};	Mitogen-activated protein kinase kinase (MAP2K)	GO:0005737,cytoplasm; GO:0043531,ADP binding; GO:0005524,ATP binding; GO:0043621,protein self-association; GO:0042742,defense response to bacterium; GO:0002758,innate immune response-activating signal transduction; GO:0060548,negative regulation of cell death; GO:0009626,plant-type hypersensitive response; GO:0000166,nucleotide binding; GO:0003674,molecular_function; GO:0005488,binding; GO:001707…	PF00069.28:Protein kinase domain	--	--	--
novel.10443	0.7345	0.8644	0.8744	2.3294	2.5662	2.1579	111	118	122	313	343	298	1.52382	3.002e-23	3.66361e-21	up	7A	652171742	652174835	.	--	--	--	--	uncharacterized protein LOC123155845 [Triticum aestivum]	--	A0A453NBB3_AEGTS SubName: Full=Uncharacterized protein {ECO:0000313|EnsemblPlants:AET6Gv20305700.1};	--	GO:0003676,nucleic acid binding; GO:0008270,zinc ion binding; GO:0003674,molecular_function; GO:0005488,binding; GO:0097159,organic cyclic compound binding; GO:1901363,heterocyclic compound binding; GO:0043167,ion binding; GO:0043169,cation binding; GO:0046872,metal ion binding; GO:0046914,transition metal ion binding	--	--	--	--
TraesCS6B02G082800	25.4862	24.5932	26.6752	12.8536	11.6431	13.0747	834	727	806	374	337	391	-1.02036	3.46518e-23	4.18798e-21	down	6B	59587711	59588380	-	TraesCS6B02G082800	Histone H4 [Source:UniProtKB/TrEMBL%3BAcc:A0A077RYQ1]	K11254 histone H4 | (RefSeq) histone H4 (A)	--	Histone H4 [Hordeum vulgare]	H41_WHEAT RecName: Full=Histone H4 variant TH011;	A0A452ZB12_AEGTS RecName: Full=Histone H4 {ECO:0000256|RuleBase:RU000528};	Histone H4	GO:0000786,nucleosome; GO:0005634,nucleus; GO:0003677,DNA binding; GO:0046982,protein heterodimerization activity; GO:0030527,structural constituent of chromatin; GO:0006334,nucleosome assembly; GO:0003674,molecular_function; GO:0003676,nucleic acid binding; GO:0005488,binding; GO:0097159,organic cyclic compound binding; GO:1901363,heterocyclic compound binding; GO:0005515,protein binding; GO:004…	PF15511.9:Centromere kinetochore component CENP-T histone fold	--	--	--
TraesCS3D02G237100	3.1121	3.3342	2.6927	1.1354	1.0093	1.0225	373	361	298	121	107	112	-1.51843	3.85273e-23	4.62061e-21	down	3D	328377849	328384650	+	TraesCS3D02G237100	CTP synthase [Source:UniProtKB/TrEMBL%3BAcc:A0A1D5WDS8]	K01937 CTP synthase [EC:6.3.4.2] | (RefSeq) CTP synthase-like isoform X1 (A)	ko00240: Pyrimidine metabolism; ko01100: Metabolic pathways; ko01232: Nucleotide metabolism; ko01240: Biosynthesis of cofactors	CTP synthase [Aegilops tauschii subsp. strangulata]	--	A0A453F587_AEGTS RecName: Full=CTP synthase {ECO:0000256|RuleBase:RU810713}; EC=6.3.4.2 {ECO:0000256|RuleBase:RU810713}; AltName: Full=UTP--ammonia ligase {ECO:0000256|RuleBase:RU810713};	CTP synthase (UTP-ammonia lyase)	GO:0005524,ATP binding; GO:0003883,CTP synthase activity; GO:0044210,'de novo' CTP biosynthetic process; GO:0006541,glutamine metabolic process; GO:0000166,nucleotide binding; GO:0003674,molecular_function; GO:0005488,binding; GO:0017076,purine nucleotide binding; GO:0030554,adenyl nucleotide binding; GO:0032553,ribonucleotide binding; GO:0032555,purine ribonucleotide binding; GO:0032559,adenyl r…	PF06418.17:CTP synthase N-terminus	--	--	--
TraesCS3B02G467100	0.0641	0.1773	0.1041	3.8197	3.8761	3.6815	2	5	3	106	107	105	5.07201	3.93419e-23	4.70927e-21	up	3B	709516952	709517590	+	TraesCS3B02G467100	Sulfotransferase [Source:UniProtKB/TrEMBL%3BAcc:A0A077S6F2]	K22312 hydroxyjasmonate sulfotransferase [EC:2.8.2.39] | (RefSeq) flavonol 3-sulfotransferase-like (A)	--	hypothetical protein CFC21_043584 [Triticum aestivum]	SOT18_ARATH RecName: Full=Cytosolic sulfotransferase 18; Short=AtSOT18; EC=2.8.2.38 {ECO:0000269|PubMed:16367753, ECO:0000269|PubMed:19077143}; AltName: Full=Desulfo-glucosinolate sulfotransferase B; AltName: Full=Sulfotransferase 5B; Short=AtST5b;	A0A077S6F2_WHEAT RecName: Full=Sulfotransferase {ECO:0000256|RuleBase:RU361155}; EC=2.8.2.- {ECO:0000256|RuleBase:RU361155};	Sulfotransferase	GO:0005737,cytoplasm; GO:0080066,3-methylthiopropyl-desulfoglucosinolate sulfotransferase activity; GO:0080067,4-methylthiobutyl-desulfoglucosinolate sulfotransferase activity; GO:0080068,5-methylthiopentyl-desulfoglucosinolate sulfotransferase activity; GO:0080069,7-methylthioheptyl-desulfoglucosinolate sulfotransferase activity; GO:0080070,8-methylthiooctyl-desulfoglucosinolate sulfotransferase…	PF00685.30:Sulfotransferase domain	--	--	--
TraesCS5A02G143200	4.2121	3.5511	3.5044	7.9212	8.8619	8.8824	302	230	232	505	562	582	1.19621	7.26884e-23	8.50536e-21	up	5A	317246617	317248367	-	TraesCS5A02G143200	NAC domain transcription factor [Source:UniProtKB/TrEMBL%3BAcc:Q4U0D4]	--	--	NAC domain-containing protein 1 [Triticum aestivum]	NAC56_ARATH RecName: Full=NAC transcription factor 56 {ECO:0000303|PubMed:15029955}; Short=AtNAC056 {ECO:0000303|PubMed:15029955}; AltName: Full=NAC domain-containing protein 2 {ECO:0000303|PubMed:11245578}; Short=AtNAC2 {ECO:0000303|PubMed:11245578}; AltName: Full=Protein NAC-REGULATED SEED MORPHOLOGY 1 {ECO:0000303|PubMed:18849494};	Q4U0D4_WHEAT SubName: Full=NAC domain transcription factor {ECO:0000313|EMBL:AAY44098.1, ECO:0000313|EnsemblPlants:TraesCS5A02G143200.1}; SubName: Full=NAM {ECO:0000313|EMBL:AYV97585.1};	--	GO:0005634,nucleus; GO:0003700,DNA-binding transcription factor activity; GO:0000976,transcription cis-regulatory region binding; GO:0080060,integument development; GO:0045995,regulation of embryonic development; GO:0009753,response to jasmonic acid; GO:0048317,seed morphogenesis; GO:0048731,system development; GO:0003674,molecular_function; GO:0140110,transcription regulator activity; GO:0001067…	PF02365.18:No apical meristem (NAM) protein	NAC	TF	NAC
TraesCS6D02G018700	3.1902	4.2347	4.0523	8.3454	7.7344	7.6693	457	548	536	1063	980	1004	1.06105	7.28608e-23	8.5096e-21	up	6D	7644605	7650615	+	TraesCS6D02G018700	--	K00558 DNA (cytosine-5)-methyltransferase 1 [EC:2.1.1.37] | (RefSeq) DNA (cytosine-5)-methyltransferase 1-like (A)	ko00270: Cysteine and methionine metabolism; ko01100: Metabolic pathways	hypothetical protein CFC21_090845 [Triticum aestivum]	CMT1_MAIZE RecName: Full=DNA (cytosine-5)-methyltransferase 1; EC=2.1.1.37; AltName: Full=Chromomethylase 1; AltName: Full=DNA cytosine methyltransferase MET2a; AltName: Full=Zea methyltransferase2; Short=Zmet2;	A0A3B6QBH7_WHEAT SubName: Full=Uncharacterized protein {ECO:0000313|EnsemblPlants:TraesCS6D02G018700.1};	--	GO:0005634,nucleus; GO:0003682,chromatin binding; GO:0003886,DNA (cytosine-5-)-methyltransferase activity; GO:0003677,DNA binding; GO:0006325,chromatin organization; GO:0003674,molecular_function; GO:0005488,binding; GO:0003824,catalytic activity; GO:0008168,methyltransferase activity; GO:0008757,S-adenosylmethionine-dependent methyltransferase activity; GO:0009008,DNA-methyltransferase activity;…	PF00145.20:C-5 cytosine-specific DNA methylase	--	--	--
TraesCS6D02G178500	25.7109	28.5267	28.9284	50.8831	60.9299	66.3116	437	438	454	769	916	1030	1.1103	7.78826e-23	9.04539e-21	up	6D	186976287	186976634	-	TraesCS6D02G178500	--	--	--	hypothetical protein CFC21_092537 [Triticum aestivum]	--	A0A453NUR1_AEGTS SubName: Full=Uncharacterized protein {ECO:0000313|EnsemblPlants:AET6Gv20484400.21};	--	GO:0016021,integral component of membrane; GO:0005575,cellular_component; GO:0016020,membrane; GO:0031224,intrinsic component of membrane; GO:0110165,cellular anatomical entity	--	--	--	--
TraesCS6D02G006500	1.8697	2.0923	1.7815	4.8719	4.5511	4.5055	183	185	161	424	394	403	1.28905	8.12149e-23	9.41491e-21	up	6D	2855162	2872133	-	TraesCS6D02G006500	--	K19011 achilleol B synthase [EC:5.4.99.48] | (RefSeq) achilleol B synthase-like isoform X1 (A)	ko00909: Sesquiterpenoid and triterpenoid biosynthesis	achilleol B synthase-like isoform X2 [Triticum aestivum]	ACBSY_ORYSJ RecName: Full=Achilleol B synthase; EC=5.4.99.48;	A0A3B6QAZ0_WHEAT SubName: Full=Uncharacterized protein {ECO:0000313|EnsemblPlants:TraesCS6D02G006500.1};	Oxidosqualene-lanosterol cyclase and related proteins	GO:0016021,integral component of membrane; GO:0005811,lipid droplet; GO:0016866,intramolecular transferase activity; GO:0016104,triterpenoid biosynthetic process; GO:0003674,molecular_function; GO:0003824,catalytic activity; GO:0016853,isomerase activity; GO:0006629,lipid metabolic process; GO:0006720,isoprenoid metabolic process; GO:0006721,terpenoid metabolic process; GO:0006722,triterpenoid me…	PF13249.9:Squalene-hopene cyclase N-terminal domain	--	--	--
TraesCS3B02G167600	30.0549	25.7254	30.445	12.1905	14.7925	14.0177	1098	849	1027	396	478	468	-1.06284	9.43041e-23	1.08919e-20	down	3B	168137653	168138400	-	TraesCS3B02G167600	Histone H4 [Source:UniProtKB/TrEMBL%3BAcc:A0A077RYQ1]	K11254 histone H4 | (RefSeq) histone H4-like (A)	--	histone H4-like [Triticum aestivum]	H41_WHEAT RecName: Full=Histone H4 variant TH011;	A0A453EFA1_AEGTS RecName: Full=Histone H4 {ECO:0000256|RuleBase:RU000528};	Histone H4	GO:0000786,nucleosome; GO:0005634,nucleus; GO:0003677,DNA binding; GO:0046982,protein heterodimerization activity; GO:0030527,structural constituent of chromatin; GO:0006334,nucleosome assembly; GO:0003674,molecular_function; GO:0003676,nucleic acid binding; GO:0005488,binding; GO:0097159,organic cyclic compound binding; GO:1901363,heterocyclic compound binding; GO:0005515,protein binding; GO:004…	PF15511.9:Centromere kinetochore component CENP-T histone fold	--	--	--
TraesCS5B02G447100	3.0079	3.8871	3.7749	8.6385	7.5311	8.6029	233	272	270	595	516	609	1.22785	9.84908e-23	1.13544e-20	up	5B	618253806	618267643	-	TraesCS5B02G447100	--	K09553 stress-induced-phosphoprotein 1 | (RefSeq) hsp70-Hsp90 organizing protein (A)	--	ankyrin-1-like [Triticum aestivum]	HSOP_WHEAT RecName: Full=Hsp70-Hsp90 organizing protein; Short=TaHop;	A0A446URK7_TRITD SubName: Full=Uncharacterized protein {ECO:0000313|EMBL:VAI38121.1};	FOG: Ankyrin repeat	GO:0005737,cytoplasm; GO:0005634,nucleus; GO:0030544,Hsp70 protein binding; GO:0051879,Hsp90 protein binding; GO:0070678,preprotein binding; GO:0051131,chaperone-mediated protein complex assembly; GO:0006457,protein folding; GO:0003674,molecular_function; GO:0005488,binding; GO:0005515,protein binding; GO:0031072,heat shock protein binding; GO:0008150,biological_process; GO:0009987,cellular proce…	PF12796.10:Ankyrin repeats (3 copies)	--	--	--
novel.9653	2.2933	2.6378	2.4986	5.3906	5.4347	4.7401	333	346	335	696	698	629	1.07804	9.98735e-23	1.14926e-20	up	6D	121625208	121628754	-	--	--	K13356 alcohol-forming fatty acyl-CoA reductase [EC:1.2.1.84] | (RefSeq) alcohol-forming fatty acyl-CoA reductase-like (A)	ko00073: Cutin, suberine and wax biosynthesis; ko04146: Peroxisome	unnamed protein product [Triticum aestivum]	ILV5_ORYSJ RecName: Full=Ketol-acid reductoisomerase, chloroplastic; EC=1.1.1.86; AltName: Full=Acetohydroxy-acid reductoisomerase; AltName: Full=Alpha-keto-beta-hydroxylacyl reductoisomerase; AltName: Full=Protein KARI; Flags: Precursor;	A0A453NKR1_AEGTS SubName: Full=Uncharacterized protein {ECO:0000313|EnsemblPlants:AET6Gv20404600.3};	--	GO:0009507,chloroplast; GO:0004455,ketol-acid reductoisomerase activity; GO:0000287,magnesium ion binding; GO:0070402,NADPH binding; GO:0042803,protein homodimerization activity; GO:0009097,isoleucine biosynthetic process; GO:0009099,valine biosynthetic process; GO:0003674,molecular_function; GO:0003824,catalytic activity; GO:0016491,oxidoreductase activity; GO:0016614,oxidoreductase activity, ac…	--	--	--	--
TraesCS7A02G041500	9.6934	8.8596	9.6565	3.6047	3.5798	4.2513	499	412	459	165	163	200	-1.29216	1.01447e-22	1.16523e-20	down	7A	19253728	19259576	-	TraesCS7A02G041500	--	K23978 isoamyl acetate esterase [EC:3.1.1.112] | (RefSeq) GDSL esterase/lipase At5g62930-like isoform X1 (A)	--	GDSL esterase/lipase At5g62930-like isoform X2 [Triticum aestivum]	GDL88_ARATH RecName: Full=GDSL esterase/lipase At5g62930; EC=3.1.1.-;	A0A3B6R7W1_WHEAT RecName: Full=SGNH_hydro domain-containing protein {ECO:0000259|Pfam:PF13472};	Isoamyl acetate-hydrolyzing esterase	GO:0005783,endoplasmic reticulum; GO:0005634,nucleus; GO:0016787,hydrolase activity; GO:0016042,lipid catabolic process; GO:0003674,molecular_function; GO:0003824,catalytic activity; GO:0006629,lipid metabolic process; GO:0008150,biological_process; GO:0008152,metabolic process; GO:0009056,catabolic process; GO:0044238,primary metabolic process; GO:0071704,organic substance metabolic process; GO:…	PF13472.9:GDSL-like Lipase/Acylhydrolase family	--	--	--
TraesCS5B02G243500	78.1515	61.496	72.5613	30.7572	36.7233	37.5127	2649	1883	2271	927	1101	1162	-1.00544	1.02281e-22	1.17264e-20	down	5B	423796115	423796808	+	TraesCS5B02G243500	Histone H2A [Source:UniProtKB/TrEMBL%3BAcc:W5FGP3]	K11251 histone H2A | (RefSeq) histone H2A (A)	--	histone H2A [Triticum dicoccoides]	H2A5_ORYSI RecName: Full=Probable histone H2A.5;	A0A453L059_AEGTS RecName: Full=Histone H2A {ECO:0000256|RuleBase:RU003767};	Histone 2A	GO:0000786,nucleosome; GO:0005634,nucleus; GO:0003677,DNA binding; GO:0046982,protein heterodimerization activity; GO:0030527,structural constituent of chromatin; GO:0003674,molecular_function; GO:0003676,nucleic acid binding; GO:0005488,binding; GO:0097159,organic cyclic compound binding; GO:1901363,heterocyclic compound binding; GO:0005515,protein binding; GO:0046983,protein dimerization activi…	PF16211.8:C-terminus of histone H2A	--	--	--
novel.4013	0.1237	0.0685	0	17.2524	22.5886	23.0135	2	1	0	248	323	340	8.32935	1.05212e-22	1.20404e-20	up	3B	69382777	69383107	.	--	--	--	--	--	--	--	--	--	--	--	--	--
novel.7948	1.1754	1.2018	1.3701	3.5518	3.0431	3.6228	131	121	141	352	300	369	1.45825	1.10201e-22	1.25883e-20	up	5D	47307708	47310901	-	--	--	K01735 3-dehydroquinate synthase [EC:4.2.3.4] | (RefSeq) 3-dehydroquinate synthase, chloroplastic-like (A)	ko00400: Phenylalanine, tyrosine and tryptophan biosynthesis; ko01100: Metabolic pathways; ko01110: Biosynthesis of secondary metabolites; ko01230: Biosynthesis of amino acids	hypothetical protein HU200_010449 [Digitaria exilis]	DHQS_SOLLC RecName: Full=3-dehydroquinate synthase, chloroplastic; EC=4.2.3.4; Flags: Precursor;	R7W6P9_AEGTA SubName: Full=Uncharacterized protein {ECO:0000313|EMBL:EMT13635.1, ECO:0000313|EnsemblPlants:EMT13635};	Pentafunctional AROM protein	GO:0009507,chloroplast; GO:0003856,3-dehydroquinate synthase activity; GO:0046872,metal ion binding; GO:0009073,aromatic amino acid family biosynthetic process; GO:0008652,cellular amino acid biosynthetic process; GO:0009423,chorismate biosynthetic process; GO:0003674,molecular_function; GO:0003824,catalytic activity; GO:0016829,lyase activity; GO:0016835,carbon-oxygen lyase activity; GO:0016838,…	PF01761.23:3-dehydroquinate synthase	--	--	--
TraesCS6A02G034800	36.833	28.662	32.5279	15.351	15.7623	16.5344	1387	975	1131	514	525	569	-1.03141	1.1303e-22	1.28644e-20	down	6A	16683311	16684237	+	TraesCS6A02G034800	Histone H2A [Source:UniProtKB/TrEMBL%3BAcc:A0A341WE97]	K11251 histone H2A | (RefSeq) protein H2A.5 (A)	--	hypothetical protein CFC21_081706 [Triticum aestivum]	H2A5_WHEAT RecName: Full=Protein H2A.5; AltName: Full=wcH2A-2;	A0A3B6NJK3_WHEAT RecName: Full=Histone H2A {ECO:0000256|RuleBase:RU003767};	Histone 2A	GO:0000786,nucleosome; GO:0005634,nucleus; GO:0003677,DNA binding; GO:0046982,protein heterodimerization activity; GO:0030527,structural constituent of chromatin; GO:0003674,molecular_function; GO:0003676,nucleic acid binding; GO:0005488,binding; GO:0097159,organic cyclic compound binding; GO:1901363,heterocyclic compound binding; GO:0005515,protein binding; GO:0046983,protein dimerization activi…	PF00125.27:Core histone H2A/H2B/H3/H4	--	--	--
TraesCS6D02G089600	3.58	3.4325	3.7551	7.3232	7.2451	6.9506	381	330	369	693	682	676	1.00868	1.20312e-22	1.36683e-20	up	6D	55632689	55634867	-	TraesCS6D02G089600	--	K13431 signal recognition particle receptor subunit alpha | (RefSeq) signal recognition particle receptor subunit alpha-like (A)	ko03060: Protein export	hypothetical protein CFC21_091611 [Triticum aestivum]	SR543_HORVU RecName: Full=Signal recognition particle 54 kDa protein 3; Short=SRP54;	A0A453N7X0_AEGTS RecName: Full=SRP54 domain-containing protein {ECO:0000259|PROSITE:PS00300};	Signal recognition particle receptor, alpha subunit	GO:0005786,signal recognition particle, endoplasmic reticulum targeting; GO:0008312,7S RNA binding; GO:0005525,GTP binding; GO:0003924,GTPase activity; GO:0006614,SRP-dependent cotranslational protein targeting to membrane; GO:0003674,molecular_function; GO:0003676,nucleic acid binding; GO:0003723,RNA binding; GO:0005488,binding; GO:0097159,organic cyclic compound binding; GO:1901363,heterocyclic…	PF00448.25:SRP54-type protein, GTPase domain	--	--	--
novel.9557	4.3737	4.9324	4.3223	9.3766	9.3797	9.3925	320	326	292	610	607	628	1.05768	1.43787e-22	1.62174e-20	up	6D	42928343	42932668	+	--	--	--	--	vegetative cell wall protein gp1-like [Triticum dicoccoides]	--	A0A453N5G2_AEGTS SubName: Full=Uncharacterized protein {ECO:0000313|EnsemblPlants:AET6Gv20230700.7};	--	--	--	--	--	--
TraesCS6D02G177100	3.4533	3.028	2.992	6.2037	6.7502	7.0902	380	301	304	607	657	713	1.0904	1.78688e-22	1.99983e-20	up	6D	176844313	176851969	-	TraesCS6D02G177100	--	--	--	MACPF domain-containing protein At1g14780 [Aegilops tauschii subsp. strangulata]	MACP1_ARATH RecName: Full=MACPF domain-containing protein At1g14780;	A0A1D6ATX5_WHEAT RecName: Full=MACPF domain-containing protein {ECO:0000259|PROSITE:PS51412};	--	GO:0009626,plant-type hypersensitive response; GO:2000031,regulation of salicylic acid mediated signaling pathway; GO:0002376,immune system process; GO:0006950,response to stress; GO:0006952,defense response; GO:0006955,immune response; GO:0008150,biological_process; GO:0008219,cell death; GO:0009605,response to external stimulus; GO:0009607,response to biotic stimulus; GO:0009987,cellular proces…	PF01823.22:MAC/Perforin domain	--	--	--
TraesCS3D02G339100	0.827	0.5271	0.6242	2.5366	2.72	2.7971	66	38	46	180	192	204	2.02926	2.04204e-22	2.27442e-20	up	3D	452239757	452241390	-	TraesCS3D02G339100	Transcription repressor OFP2 [Source:Projected from Arabidopsis thaliana (AT2G30400) UniProtKB/Swiss-Prot%3BAcc:O04351]	--	--	transcription repressor OFP1 [Aegilops tauschii subsp. strangulata]	OFP4_ARATH RecName: Full=Transcription repressor OFP4; AltName: Full=Ovate family protein 4; Short=AtOFP4;	A0A3B6GY18_WHEAT RecName: Full=Transcription repressor {ECO:0000256|RuleBase:RU367028}; AltName: Full=Ovate family protein {ECO:0000256|RuleBase:RU367028};	--	GO:0005634,nucleus; GO:0003677,DNA binding; GO:0045892,negative regulation of DNA-templated transcription; GO:2000652,regulation of secondary cell wall biogenesis; GO:0003674,molecular_function; GO:0003676,nucleic acid binding; GO:0005488,binding; GO:0097159,organic cyclic compound binding; GO:1901363,heterocyclic compound binding; GO:0006139,nucleobase-containing compound metabolic process; GO:0…	PF04844.16:Transcriptional repressor, ovate	OFP	TF	OFP
novel.6840	0.2165	0.0799	0.1954	2.1708	1.6928	2.349	12	4	10	107	83	119	3.65623	2.20756e-22	2.4544e-20	up	5A	105411865	105413078	-	--	--	--	--	uncharacterized protein LOC119299241 [Triticum dicoccoides]	--	A0A446SS32_TRITD RecName: Full=Lectin_legB domain-containing protein {ECO:0000259|Pfam:PF00139};	--	GO:0016021,integral component of membrane; GO:0030246,carbohydrate binding; GO:0003674,molecular_function; GO:0005488,binding; GO:0005575,cellular_component; GO:0016020,membrane; GO:0031224,intrinsic component of membrane; GO:0110165,cellular anatomical entity	--	--	--	--
TraesCS3B02G393800	6.8832	5.8843	6.3256	3.1322	3.0498	3.065	865	668	734	350	339	352	-1.03674	2.25228e-22	2.49967e-20	down	3B	620444659	620456110	-	TraesCS3B02G393800	--	K17686 P-type Cu+ transporter [EC:7.2.2.8] | (RefSeq) copper-transporting ATPase HMA5-like (A)	ko04016: MAPK signaling pathway - plant	protein NUCLEAR FUSION DEFECTIVE 4-like [Triticum aestivum]	NFD4_ARATH RecName: Full=Protein NUCLEAR FUSION DEFECTIVE 4 {ECO:0000303|PubMed:16698901};	A0A077S1P9_WHEAT RecName: Full=Nodulin-like domain-containing protein {ECO:0000259|Pfam:PF06813};	--	GO:0016021,integral component of membrane; GO:0016020,membrane; GO:0005739,mitochondrion; GO:0000741,karyogamy; GO:0010197,polar nucleus fusion; GO:0009651,response to salt stress; GO:0006996,organelle organization; GO:0006997,nucleus organization; GO:0008150,biological_process; GO:0009987,cellular process; GO:0016043,cellular component organization; GO:0048284,organelle fusion; GO:0071840,cellul…	PF06813.16:Nodulin-like	--	--	--
novel.6558	3.8058	3.6483	3.7318	0	0.0113	0	761	659	689	0	2	0	-9.95837	2.83752e-22	3.11052e-20	down	4D	220916334	220923958	+	--	--	K16732 Ase1/PRC1/MAP65 family protein | (RefSeq) 65-kDa microtubule-associated protein 3-like (A)	--	unnamed protein product [Triticum turgidum subsp. durum]	--	A0A453FC31_AEGTS SubName: Full=Uncharacterized protein {ECO:0000313|EnsemblPlants:AET3Gv20638100.3};	--	GO:0008017,microtubule binding; GO:0000226,microtubule cytoskeleton organization; GO:0003674,molecular_function; GO:0005488,binding; GO:0005515,protein binding; GO:0008092,cytoskeletal protein binding; GO:0015631,tubulin binding; GO:0006996,organelle organization; GO:0007010,cytoskeleton organization; GO:0007017,microtubule-based process; GO:0008150,biological_process; GO:0009987,cellular process…	--	--	--	--
novel.4588	0.0195	0	0.0635	4.5262	3.5341	4.2756	1	0	3	206	160	200	7.22658	3.45005e-22	3.7491e-20	up	3B	770474196	770475919	+	--	--	--	--	uncharacterized protein LOC123101468 [Triticum aestivum]	--	A0A453DWW0_AEGTS SubName: Full=Uncharacterized protein {ECO:0000313|EnsemblPlants:AET3Gv20139900.2};	--	--	--	--	--	--
TraesCS6D02G169000	8.3596	10.1699	8.9156	19.304	17.1511	19.8272	394	433	388	809	715	854	1.04805	3.62428e-22	3.92477e-20	up	6D	154594100	154598587	-	TraesCS6D02G169000	--	--	--	predicted protein, partial [Hordeum vulgare subsp. vulgare]	--	F2D2F2_HORVV SubName: Full=Predicted protein {ECO:0000313|EMBL:BAJ89273.1}; Flags: Fragment;	--	--	PF13259.9:Protein of unknown function (DUF4050)	--	--	--
TraesCS6D02G108600	7.7412	10.6133	8.4727	17.7197	18.4628	18.0492	566	701	572	1152	1194	1206	1.02761	4.29984e-22	4.64829e-20	up	6D	73068465	73070361	+	TraesCS6D02G108600	--	--	--	hypothetical protein CFC21_091803 [Triticum aestivum]	TNO1_ARATH RecName: Full=Trans-Golgi network-localized SYP41-interacting protein 1 {ECO:0000303|PubMed:21521696}; Short=TGN-localized SYP41-interacting protein 1 {ECO:0000303|PubMed:21521696};	A0A3B6QEB8_WHEAT SubName: Full=Uncharacterized protein {ECO:0000313|EnsemblPlants:TraesCS6D02G108600.1};	--	GO:0016021,integral component of membrane; GO:0032588,trans-Golgi network membrane; GO:0006886,intracellular protein transport; GO:0006623,protein targeting to vacuole; GO:0022604,regulation of cell morphogenesis; GO:0070507,regulation of microtubule cytoskeleton organization; GO:0010226,response to lithium ion; GO:0010555,response to mannitol; GO:0035864,response to potassium ion; GO:0009651,res…	PF05622.15:HOOK protein coiled-coil region	--	--	--
novel.5940	1.5793	1.979	1.6149	4.544	4.0151	3.8773	197	223	186	504	443	442	1.27739	4.59206e-22	4.94707e-20	up	4B	269312927	269316171	-	--	--	--	--	unnamed protein product [Triticum turgidum subsp. durum]	--	A0A446XFK1_TRITD SubName: Full=Uncharacterized protein {ECO:0000313|EMBL:VAI75054.1};	--	--	--	--	--	--
novel.4605	1.9533	1.9435	1.6873	0.3792	0.3812	0.2799	168	151	134	29	29	22	-2.41611	4.78526e-22	5.14634e-20	down	3B	784062885	784066120	-	--	--	--	--	putative nuclease HARBI1 isoform X1 [Triticum aestivum]	--	A0A446WWU0_TRITD SubName: Full=Uncharacterized protein {ECO:0000313|EMBL:VAI68508.1};	Predicted transposase	GO:0046872,metal ion binding; GO:0003674,molecular_function; GO:0005488,binding; GO:0043167,ion binding; GO:0043169,cation binding	PF13359.9:DDE superfamily endonuclease	--	--	--
novel.3301	7.2771	7.4185	6.5454	1.6646	1.348	1.4396	177	163	147	36	29	32	-2.24418	5.45078e-22	5.852e-20	down	2D	580632784	580633281	.	--	--	--	--	--	--	A0A453D1X0_AEGTS SubName: Full=Uncharacterized protein {ECO:0000313|EnsemblPlants:AET2Gv21059200.6};	--	--	--	--	--	--
TraesCSU02G016900	3.0409	3.8515	3.465	7.1859	6.8759	7.6552	326	373	343	685	652	750	1.08057	6.53861e-22	6.98391e-20	up	Un	19226343	19234144	+	TraesCSU02G016900	--	K13412 calcium-dependent protein kinase [EC:2.7.11.1] | (RefSeq) calcium-dependent protein kinase 4-like (A)	ko04626: Plant-pathogen interaction	calcium-dependent protein kinase 4 [Aegilops tauschii subsp. strangulata]	CDPK4_ORYSJ RecName: Full=Calcium-dependent protein kinase 4 {ECO:0000305}; Short=OsCDPK4 {ECO:0000305}; Short=OsCPK4 {ECO:0000303|PubMed:15695435}; EC=2.7.11.1 {ECO:0000305}; AltName: Full=Calcium-dependent protein kinase OsCDPK1 {ECO:0000303|Ref.1};	A0A453N3M6_AEGTS SubName: Full=Uncharacterized protein {ECO:0000313|EnsemblPlants:AET6Gv20214100.1};	Ca2+/calmodulin-dependent protein kinase, EF-Hand protein superfamily	GO:0005737,cytoplasm; GO:0016020,membrane; GO:0005634,nucleus; GO:0005524,ATP binding; GO:0005509,calcium ion binding; GO:0009931,calcium-dependent protein serine/threonine kinase activity; GO:0005516,calmodulin binding; GO:0004683,calmodulin-dependent protein kinase activity; GO:0106310,protein serine kinase activity; GO:0035556,intracellular signal transduction; GO:0018105,peptidyl-serine phosp…	PF00069.28:Protein kinase domain	--	--	--
TraesCS3D02G517100	28.0362	27.2581	26.6258	11.2079	13.4592	13.6208	723	635	634	257	307	321	-1.08686	6.85558e-22	7.29751e-20	down	3D	600563453	600564143	+	TraesCS3D02G517100	--	--	--	hypothetical protein CFC21_050490 [Triticum aestivum]	ASR2_SOLLC RecName: Full=Abscisic stress-ripening protein 2 {ECO:0000303|PubMed:7846175};	A0A3B6H702_WHEAT SubName: Full=Uncharacterized protein {ECO:0000313|EnsemblPlants:TraesCS3D02G517100.1};	--	--	PF02496.19:ABA/WDS induced protein	--	--	--
TraesCS6D02G082100	2.9352	2.9906	3.2956	6.3528	6.874	5.4536	490	451	508	943	1015	832	1.02843	8.33677e-22	8.78719e-20	up	6D	47620247	47632324	-	TraesCS6D02G082100	--	K10403 kinesin family member 22 | (RefSeq) uncharacterized protein LOC123129820 (A)	--	hypothetical protein CFC21_091511 [Triticum aestivum]	TPR1_ORYSJ RecName: Full=Protein TPR1 {ECO:0000303|PubMed:24336200}; AltName: Full=Aberrant spikelet and panicle1-related 2 {ECO:0000303|PubMed:22136599}; AltName: Full=Protein ASP1-RELATED 2 {ECO:0000303|PubMed:22136599}; Short=OsASPR2 {ECO:0000303|PubMed:22136599}; AltName: Full=Topless-related protein 1 {ECO:0000303|PubMed:24336200}; AltName: Full=Topless-related protein 2 {ECO:0000303|PubMed:…	A0A453N6U1_AEGTS RecName: Full=F-box domain-containing protein {ECO:0000259|Pfam:PF00646};	WD40 repeat-containing protein	GO:0009791,post-embryonic development; GO:0006355,regulation of DNA-templated transcription; GO:0048608,reproductive structure development; GO:0048367,shoot system development; GO:0007275,multicellular organism development; GO:0008150,biological_process; GO:0032501,multicellular organismal process; GO:0032502,developmental process; GO:0048856,anatomical structure development; GO:0006139,nucleobas…	PF00400.35:WD domain, G-beta repeat	--	--	--
TraesCS6D02G081700	1.3433	1.4087	1.5007	4.3572	3.8047	4.3478	95	90	98	274	238	281	1.56779	9.45181e-22	9.92583e-20	up	6D	47256719	47261472	+	TraesCS6D02G081700	--	K13201 nucleolysin TIA-1/TIAR | (RefSeq) oligouridylate-binding protein 1-like (A)	--	RNA-binding protein L-like isoform X2 [Triticum aestivum]	RBPL_ORYSJ RecName: Full=RNA-binding protein L {ECO:0000303|PubMed:20217123};	A0A3B6QDF6_WHEAT SubName: Full=Uncharacterized protein {ECO:0000313|EnsemblPlants:TraesCS6D02G081700.3};	FOG: RRM domain	GO:0005737,cytoplasm; GO:0005829,cytosol; GO:0005634,nucleus; GO:0003729,mRNA binding; GO:0051028,mRNA transport; GO:0003674,molecular_function; GO:0003676,nucleic acid binding; GO:0003723,RNA binding; GO:0005488,binding; GO:0097159,organic cyclic compound binding; GO:1901363,heterocyclic compound binding; GO:0006403,RNA localization; GO:0006810,transport; GO:0008150,biological_process; GO:001593…	PF00076.25:RNA recognition motif. (a.k.a. RRM, RBD, or RNP domain)	--	--	--
novel.9403	2.1699	2.2583	2.0487	0.1877	0.1887	0.3044	117	110	102	9	9	15	-3.23566	1.35946e-21	1.39941e-19	down	6B	643571009	643572112	.	--	--	--	--	--	--	--	--	--	--	--	--	--
novel.7456	1.0588	1.7173	1.5867	0.1246	0.0139	0.0404	86	126	119	9	1	3	-4.59722	1.38661e-21	1.42501e-19	down	5B	212205088	212206750	+	--	--	--	--	hypothetical protein TRIUR3_01352 [Triticum urartu]	--	M7ZR81_TRIUA SubName: Full=Uncharacterized protein {ECO:0000313|EMBL:EMS62121.1, ECO:0000313|EnsemblPlants:TRIUR3_01352-P1};	--	--	--	--	--	--
novel.6554	2.8468	2.7031	2.4297	0.0046	0.0046	0	703	603	554	1	1	0	-9.77559	1.77831e-21	1.80971e-19	down	4D	218123111	218128564	+	--	--	--	--	gag polyprotein [Triticum monococcum subsp. aegilopoides]	--	A0A453F2L5_AEGTS RecName: Full=Retrotrans_gag domain-containing protein {ECO:0000259|Pfam:PF03732};	FOG: Transposon-encoded proteins with TYA, reverse transcriptase, integrase domains in various combinations	--	PF03732.20:Retrotransposon gag protein	--	--	--
TraesCS7A02G468400	3.4908	3.5803	3.0707	0.8172	0.7249	1.1381	245	227	199	51	45	73	-1.90727	2.1469e-21	2.16365e-19	down	7A	664471626	664475121	-	TraesCS7A02G468400	--	K01800 maleylacetoacetate isomerase [EC:5.2.1.2] | (RefSeq) glutathione S-transferase-like (A)	ko00350: Tyrosine metabolism; ko01100: Metabolic pathways	glutathione S-transferase-like [Triticum dicoccoides]	GSTZ_WHEAT RecName: Full=Glutathione S-transferase; EC=2.5.1.18; AltName: Full=GST class-zeta;	M7YJT5_TRIUA SubName: Full=Glutathione S-transferase {ECO:0000313|EMBL:EMS47096.1, ECO:0000313|EnsemblPlants:TRIUR3_31805-P1};	Glutathione S-transferase	GO:0005737,cytoplasm; GO:0004364,glutathione transferase activity; GO:0016034,maleylacetoacetate isomerase activity; GO:0006749,glutathione metabolic process; GO:0006559,L-phenylalanine catabolic process; GO:0042221,response to chemical; GO:0003674,molecular_function; GO:0003824,catalytic activity; GO:0016740,transferase activity; GO:0016765,transferase activity, transferring alkyl or aryl (other…	PF13417.9:Glutathione S-transferase, N-terminal domain	--	--	--
TraesCS6D02G067600	2.7049	2.1349	2.5353	6.0158	6.1298	5.4683	223	159	193	441	447	412	1.26361	2.331e-21	2.34541e-19	up	6D	33249883	33253632	-	TraesCS6D02G067600	--	--	--	F-box/LRR-repeat protein At3g26922-like [Triticum aestivum]	MOF_ORYSJ RecName: Full=MEIOTIC F-BOX protein MOF {ECO:0000303|PubMed:27436711};	A0A3B6QAG8_WHEAT RecName: Full=F-box domain-containing protein {ECO:0000259|PROSITE:PS50181};	--	GO:0005694,chromosome; GO:0005634,nucleus; GO:0006281,DNA repair; GO:0051321,meiotic cell cycle; GO:0016567,protein ubiquitination; GO:0006139,nucleobase-containing compound metabolic process; GO:0006259,DNA metabolic process; GO:0006725,cellular aromatic compound metabolic process; GO:0006807,nitrogen compound metabolic process; GO:0006950,response to stress; GO:0006974,cellular response to DNA …	PF12937.10:F-box-like	--	--	--
TraesCS6D02G108400	3.6933	3.6004	3.8831	7.1613	7.5868	9.2512	377	332	366	650	685	863	1.11319	2.59223e-21	2.59157e-19	up	6D	72405458	72407712	+	TraesCS6D02G108400	Peroxidase [Source:UniProtKB/TrEMBL%3BAcc:A0A1D6BEM4]	K00430 peroxidase [EC:1.11.1.7] | (RefSeq) peroxidase P7-like (A)	ko00940: Phenylpropanoid biosynthesis; ko01100: Metabolic pathways; ko01110: Biosynthesis of secondary metabolites	peroxidase P7-like [Triticum aestivum]	PER70_MAIZE RecName: Full=Peroxidase 70; EC=1.11.1.7; AltName: Full=Plasma membrane-bound peroxidase 2b; Short=pmPOX2b; Flags: Precursor;	A0A3B6QBD7_WHEAT RecName: Full=Peroxidase {ECO:0000256|RuleBase:RU362060}; EC=1.11.1.7 {ECO:0000256|RuleBase:RU362060};	--	GO:0005576,extracellular region; GO:0020037,heme binding; GO:0046872,metal ion binding; GO:0004601,peroxidase activity; GO:0042744,hydrogen peroxide catabolic process; GO:0006979,response to oxidative stress; GO:0003674,molecular_function; GO:0005488,binding; GO:0046906,tetrapyrrole binding; GO:0097159,organic cyclic compound binding; GO:1901363,heterocyclic compound binding; GO:0043167,ion bindi…	PF00141.26:Peroxidase	--	--	--
TraesCS6D02G142700	6.8625	7.1219	7.1632	13.5315	15.1088	16.8465	304	285	293	533	592	682	1.11603	2.63321e-21	2.62833e-19	up	6D	112953096	112955238	+	TraesCS6D02G142700	--	--	--	transmembrane protein 230 [Aegilops tauschii subsp. strangulata]	--	W5GEJ5_WHEAT RecName: Full=Transmembrane protein 230 {ECO:0000256|ARBA:ARBA00024088};	Predicted membrane protein	GO:0005776,autophagosome; GO:0012505,endomembrane system; GO:0005768,endosome; GO:0005794,Golgi apparatus; GO:0016021,integral component of membrane; GO:0005575,cellular_component; GO:0005622,intracellular anatomical structure; GO:0005737,cytoplasm; GO:0005773,vacuole; GO:0043226,organelle; GO:0043227,membrane-bounded organelle; GO:0043229,intracellular organelle; GO:0043231,intracellular membran…	PF05915.15:Transmembrane proteins 230/134	--	--	--
TraesCS3B02G540900	5.8174	8.3105	7.497	1.8275	1.7637	1.8137	179	231	213	50	48	51	-1.98788	2.80449e-21	2.79482e-19	down	3B	779535679	779536732	-	TraesCS3B02G540900	--	--	--	hypothetical protein CFC21_044336 [Triticum aestivum]	--	A0A3B6FXH7_WHEAT RecName: Full=Yae1_N domain-containing protein {ECO:0000259|Pfam:PF09811};	Uncharacterized conserved protein	GO:0005737,cytoplasm; GO:0005634,nucleus; GO:0005575,cellular_component; GO:0005622,intracellular anatomical structure; GO:0110165,cellular anatomical entity; GO:0043226,organelle; GO:0043227,membrane-bounded organelle; GO:0043229,intracellular organelle; GO:0043231,intracellular membrane-bounded organelle	PF09811.12:Essential protein Yae1, N terminal	--	--	--
TraesCS1A02G306600	10.6864	11.3118	11.4317	4.5884	5.1417	5.5294	571	546	564	218	243	270	-1.12028	3.52208e-21	3.47119e-19	down	1A	498596555	498597648	-	TraesCS1A02G306600	Chlorophyll a-b binding protein%2C chloroplastic [Source:UniProtKB/TrEMBL%3BAcc:A0A341NPP5]	K08912 light-harvesting complex II chlorophyll a/b binding protein 1 | (RefSeq) chlorophyll a-b binding protein of LHCII type 1-like (A)	ko00196: Photosynthesis - antenna proteins; ko01100: Metabolic pathways	unnamed protein product [Triticum turgidum subsp. durum]	CB2G_SOLLC RecName: Full=Chlorophyll a-b binding protein 3C, chloroplastic; AltName: Full=LHCII type I CAB-3C; Short=LHCP; Flags: Precursor;	A0A446J6B2_TRITD RecName: Full=Chlorophyll a-b binding protein, chloroplastic {ECO:0000256|RuleBase:RU363080};	--	GO:0009535,chloroplast thylakoid membrane; GO:0016021,integral component of membrane; GO:0009522,photosystem I; GO:0009523,photosystem II; GO:0016168,chlorophyll binding; GO:0046872,metal ion binding; GO:0009768,photosynthesis, light harvesting in photosystem I; GO:0009416,response to light stimulus; GO:0003674,molecular_function; GO:0005488,binding; GO:0046906,tetrapyrrole binding; GO:0097159,or…	PF00504.24:Chlorophyll A-B binding protein	--	--	--
novel.4587	0	0	0	2.6844	2.9152	2.0188	0	0	0	436	471	337	11.2225	3.56547e-21	3.5029e-19	up	3B	769467345	769473269	+	--	--	K01537 P-type Ca2+ transporter type 2C [EC:7.2.2.10] | (RefSeq) calcium-transporting ATPase 4, endoplasmic reticulum-type-like (A)	--	calcium-transporting ATPase 1, endoplasmic reticulum-type-like [Triticum dicoccoides]	ECA4_ARATH RecName: Full=Calcium-transporting ATPase 4, endoplasmic reticulum-type; EC=7.2.2.10;	A0A446IJU7_TRITD RecName: Full=Cation_ATPase_N domain-containing protein {ECO:0000259|SMART:SM00831};	Ca2+ transporting ATPase	GO:0005783,endoplasmic reticulum; GO:0005576,extracellular region; GO:0016021,integral component of membrane; GO:0005524,ATP binding; GO:0016887,ATP hydrolysis activity; GO:0046872,metal ion binding; GO:0005388,P-type calcium transporter activity; GO:0015662,P-type ion transporter activity; GO:0070588,calcium ion transmembrane transport; GO:0006874,cellular calcium ion homeostasis; GO:0034220,ion…	PF00122.23:E1-E2 ATPase	--	--	--
TraesCS7B02G394700	43.3059	40.1122	37.4355	18.7193	20.2615	20.9537	882	738	704	339	365	390	-1.00176	4.0028e-21	3.92023e-19	down	7B	662311057	662311473	-	TraesCS7B02G394700	Histone H2B [Source:UniProtKB/TrEMBL%3BAcc:W5HA06]	K11252 histone H2B | (RefSeq) histone H2B.3-like (A)	--	histone H2B.3-like [Triticum dicoccoides]	H2B3_WHEAT RecName: Full=Histone H2B.3; AltName: Full=wcH2B-8;	W5HA06_WHEAT RecName: Full=Histone H2B {ECO:0000256|RuleBase:RU000451};	Histone H2B	GO:0000786,nucleosome; GO:0005634,nucleus; GO:0003677,DNA binding; GO:0046982,protein heterodimerization activity; GO:0030527,structural constituent of chromatin; GO:0006334,nucleosome assembly; GO:0003674,molecular_function; GO:0003676,nucleic acid binding; GO:0005488,binding; GO:0097159,organic cyclic compound binding; GO:1901363,heterocyclic compound binding; GO:0005515,protein binding; GO:004…	PF00125.27:Core histone H2A/H2B/H3/H4	--	--	--
novel.9689	3.8927	3.6236	3.2851	7.3343	7.8017	7.7862	308	259	240	516	546	563	1.09484	4.06048e-21	3.9705e-19	up	6D	156020995	156023817	+	--	--	--	--	uncharacterized protein LOC109745470 [Aegilops tauschii subsp. strangulata]	--	A0A453BM68_AEGTS SubName: Full=Uncharacterized protein {ECO:0000313|EnsemblPlants:AET2Gv20561100.1};	--	--	--	--	--	--
TraesCS3A02G213200	3.288	3.4165	2.7527	0.2949	0.6842	0.596	163	153	126	13	30	27	-2.57461	5.08921e-21	4.91491e-19	down	3A	384684542	384685670	-	TraesCS3A02G213200	--	--	--	uncharacterized protein LOC123061398 [Triticum aestivum]	--	A0A446NH58_TRITD SubName: Full=Uncharacterized protein {ECO:0000313|EMBL:VAH61446.1};	--	--	--	--	--	--
novel.11958	13.9341	11.9936	12.319	23.3782	26.781	30.3392	490	381	400	731	833	975	1.08326	5.66809e-21	5.44869e-19	up	Un	115068111	115068830	.	--	--	--	--	--	--	M8BI38_AEGTA SubName: Full=Uncharacterized protein {ECO:0000313|EMBL:EMT06398.1, ECO:0000313|EnsemblPlants:EMT06398};	--	GO:0016021,integral component of membrane; GO:0005575,cellular_component; GO:0016020,membrane; GO:0031224,intrinsic component of membrane; GO:0110165,cellular anatomical entity	--	--	--	--
TraesCS7A02G220900	2.4305	2.1917	1.9001	0.3258	0.4004	0.2642	151	123	109	18	22	15	-2.71207	5.75964e-21	5.50305e-19	down	7A	189331943	189339028	+	TraesCS7A02G220900	--	K10251 17beta-estradiol 17-dehydrogenase / very-long-chain 3-oxoacyl-CoA reductase [EC:1.1.1.62 1.1.1.330] | (RefSeq) very-long-chain 3-oxoacyl-CoA reductase 1-like (A)	ko00062: Fatty acid elongation; ko01040: Biosynthesis of unsaturated fatty acids; ko01100: Metabolic pathways; ko01110: Biosynthesis of secondary metabolites; ko01212: Fatty acid metabolism	very-long-chain 3-oxoacyl-CoA reductase 1-like [Triticum aestivum]	KCR1_ARATH RecName: Full=Very-long-chain 3-oxoacyl-CoA reductase 1; EC=1.1.1.330; AltName: Full=Beta-ketoacyl reductase 1; Short=AtKCR1; AltName: Full=Protein GLOSSY 8; Short=gl8At;	A0A3B6RGZ4_WHEAT SubName: Full=Uncharacterized protein {ECO:0000313|EnsemblPlants:TraesCS7A02G220900.1};	--	GO:0005783,endoplasmic reticulum; GO:0005789,endoplasmic reticulum membrane; GO:0016021,integral component of membrane; GO:0005739,mitochondrion; GO:0102339,3-oxo-arachidoyl-CoA reductase activity; GO:0102340,3-oxo-behenoyl-CoA reductase activity; GO:0102342,3-oxo-cerotoyl-CoA reductase activity; GO:0102341,3-oxo-lignoceroyl-CoA reductase activity; GO:0018454,acetoacetyl-CoA reductase activity; G…	PF00106.28:short chain dehydrogenase	--	--	--
novel.5006	0	0	0	6.9495	7.3644	8.9001	0	0	0	351	370	462	11.1461	6.02566e-21	5.7307e-19	up	3D	446237245	446240734	+	--	--	--	--	uncharacterized protein LOC123074908 [Triticum aestivum]	--	T1NCD8_TRIUA SubName: Full=Uncharacterized protein {ECO:0000313|EnsemblPlants:TRIUR3_28198-P1};	--	--	--	--	--	--
TraesCS2A02G157400	4.2179	4.7081	3.8829	10.7325	8.5439	10.7502	240	242	204	543	430	559	1.24031	6.08711e-21	5.78035e-19	up	2A	104027084	104028407	-	TraesCS2A02G157400	--	K01166 ribonuclease T2 [EC:4.6.1.19] | (RefSeq) ribonuclease 1-like (A)	--	ribonuclease 1-like [Triticum dicoccoides]	RNS1_ARATH RecName: Full=Ribonuclease 1; EC=4.6.1.19; Flags: Precursor;	A0A446KR07_TRITD SubName: Full=Uncharacterized protein {ECO:0000313|EMBL:VAH27734.1};	Ribonuclease, T2 family	GO:0005576,extracellular region; GO:0004521,endoribonuclease activity; GO:0004540,ribonuclease activity; GO:0033897,ribonuclease T2 activity; GO:0003723,RNA binding; GO:0009718,anthocyanin-containing compound biosynthetic process; GO:0016036,cellular response to phosphate starvation; GO:0009611,response to wounding; GO:0006401,RNA catabolic process; GO:0003674,molecular_function; GO:0003824,catal…	PF00445.21:Ribonuclease T2 family	--	--	--
novel.655	2.2164	2.0196	2.0607	0.7935	0.6929	0.6706	311	256	267	99	86	86	-1.53654	6.38121e-21	6.05043e-19	down	1B	268595114	268599043	-	--	--	--	--	uncharacterized protein LOC123158658 [Triticum aestivum]	--	A0A446MNW5_TRITD SubName: Full=Uncharacterized protein {ECO:0000313|EMBL:VAH51523.1};	--	--	--	--	--	--
novel.4591	12.4945	11.6859	11.1365	22.2828	22.0912	28.0428	548	463	451	869	857	1124	1.04624	6.73659e-21	6.35845e-19	up	3B	771985253	771986150	.	--	--	--	--	--	--	--	--	--	--	--	--	--
novel.6595	3.5824	2.8857	3.4261	0	0.0062	0.006	650	473	574	0	1	1	-9.64214	6.88267e-21	6.48653e-19	down	4D	278183182	278188441	-	--	--	K13448 calcium-binding protein CML | (RefSeq) uncharacterized protein LOC123097459 isoform X1 (A)	ko04626: Plant-pathogen interaction	uncharacterized protein LOC120973268 [Aegilops tauschii subsp. strangulata]	CBP_ORYSJ RecName: Full=Calcium-binding protein CBP {ECO:0000303|PubMed:22212404}; Short=OsCBP {ECO:0000303|PubMed:22212404};	A0A453NBM5_AEGTS RecName: Full=zf-RVT domain-containing protein {ECO:0000259|Pfam:PF13966};	FOG: Reverse transcriptase	GO:0005509,calcium ion binding; GO:0009610,response to symbiotic fungus; GO:0003674,molecular_function; GO:0005488,binding; GO:0043167,ion binding; GO:0043169,cation binding; GO:0046872,metal ion binding; GO:0008150,biological_process; GO:0009605,response to external stimulus; GO:0009607,response to biotic stimulus; GO:0009608,response to symbiont; GO:0009620,response to fungus; GO:0043207,respon…	PF13966.9:zinc-binding in reverse transcriptase	--	--	--
TraesCS6D02G093100	1.9522	1.7314	1.7831	4.3249	4.5472	4.607	166	133	140	327	342	358	1.3108	7.36039e-21	6.91589e-19	up	6D	58095122	58100159	+	TraesCS6D02G093100	--	K10403 kinesin family member 22 | (RefSeq) uncharacterized protein LOC123129820 (A)	--	uncharacterized protein LOC123143680 [Triticum aestivum]	--	A0A453N8C5_AEGTS SubName: Full=Uncharacterized protein {ECO:0000313|EnsemblPlants:AET6Gv20272500.1};	--	--	PF12937.10:F-box-like	--	--	--
novel.9602	1.1429	1.1575	1.1149	2.6117	2.2314	2.3859	282	258	254	573	487	538	1.09196	7.67181e-21	7.19768e-19	up	6D	75996989	76006226	+	--	--	K09497 T-complex protein 1 subunit epsilon | (RefSeq) uncharacterized protein LOC123122617 isoform X1 (A)	--	acetylcholinesterase collagenic tail peptide [Aegilops tauschii subsp. strangulata]	TCPE1_AVESA RecName: Full=T-complex protein 1 subunit epsilon; Short=TCP-1-epsilon; AltName: Full=CCT-epsilon; AltName: Full=TCP-K19;	A0A452YYP0_AEGTS RecName: Full=Retrotrans_gag domain-containing protein {ECO:0000259|Pfam:PF03732};	Chaperonin complex component, TCP-1 epsilon subunit (CCT5)	GO:0005737,cytoplasm; GO:0005524,ATP binding; GO:0016887,ATP hydrolysis activity; GO:0140662,ATP-dependent protein folding chaperone; GO:0051082,unfolded protein binding; GO:0000166,nucleotide binding; GO:0003674,molecular_function; GO:0005488,binding; GO:0017076,purine nucleotide binding; GO:0030554,adenyl nucleotide binding; GO:0032553,ribonucleotide binding; GO:0032555,purine ribonucleotide bi…	PF03732.20:Retrotransposon gag protein	--	--	--
TraesCS3D02G517300	6.6259	6.8565	6.8194	2.7771	1.9309	2.4093	322	301	306	120	83	107	-1.50161	1.19247e-20	1.10386e-18	down	3D	600594346	600595436	+	TraesCS3D02G517300	--	--	--	glycine-rich cell wall structural protein 2-like [Triticum aestivum]	ASR2_SOLLC RecName: Full=Abscisic stress-ripening protein 2 {ECO:0000303|PubMed:7846175};	A0A3B6H460_WHEAT SubName: Full=Uncharacterized protein {ECO:0000313|EnsemblPlants:TraesCS3D02G517300.1};	--	--	PF02496.19:ABA/WDS induced protein	--	--	--
TraesCS3A02G061600	0.4924	0.5578	0.372	2.112	1.8513	2.1302	43	44	30	164	143	170	2.1101	1.20421e-20	1.11307e-18	up	3A	36920265	36922495	+	TraesCS3A02G061600	--	K13223 indole-2-monooxygenase [EC:1.14.14.153] | (RefSeq) indole-2-monooxygenase-like (A)	ko00402: Benzoxazinoid biosynthesis; ko01110: Biosynthesis of secondary metabolites	indole-2-monooxygenase-like [Triticum aestivum]	C71C4_MAIZE RecName: Full=indole-2-monooxygenase; EC=1.14.14.153 {ECO:0000269|PubMed:9235894}; AltName: Full=Cytochrome P450 71C4; AltName: Full=Protein benzoxazineless 2;	A0A3B6EAE1_WHEAT SubName: Full=Uncharacterized protein {ECO:0000313|EnsemblPlants:TraesCS3A02G061600.1};	Cytochrome P450 CYP2 subfamily	GO:0016021,integral component of membrane; GO:0016020,membrane; GO:0020037,heme binding; GO:0036190,indole-2-monooxygenase activity; GO:0005506,iron ion binding; GO:0016709,oxidoreductase activity, acting on paired donors, with incorporation or reduction of molecular oxygen, NAD(P)H as one donor, and incorporation of one atom of oxygen; GO:0003674,molecular_function; GO:0005488,binding; GO:004690…	PF00067.25:Cytochrome P450	--	--	--
TraesCS1A02G013600	16.1947	17.3132	17.3388	8.3489	7.5866	8.557	613	592	606	281	254	296	-1.04286	1.26012e-20	1.16303e-18	down	1A	7642614	7643473	+	TraesCS1A02G013600	Defensin [Source:UniProtKB/TrEMBL%3BAcc:Q8L698]	--	--	defensin Tk-AMP-D2-like [Triticum dicoccoides]	CAL1_ORYSJ RecName: Full=Defensin-like protein CAL1 {ECO:0000305}; AltName: Full=OsCPT1 {ECO:0000303|PubMed:19279197}; AltName: Full=Pathogen-related protein 12 {ECO:0000305}; Short=OsPR12 {ECO:0000305}; AltName: Full=Protein CADMIUM ACCUMULATION IN LEAF 1 {ECO:0000303|PubMed:29440679}; Flags: Precursor;	Q8L698_WHEAT SubName: Full=Defensin {ECO:0000313|EMBL:BAC10287.1, ECO:0000313|EnsemblPlants:TraesCS1A02G013600.1}; Flags: Precursor;	--	GO:0005615,extracellular space; GO:0046870,cadmium ion binding; GO:0055073,cadmium ion homeostasis; GO:0006952,defense response; GO:0003674,molecular_function; GO:0005488,binding; GO:0043167,ion binding; GO:0043169,cation binding; GO:0046872,metal ion binding; GO:0046914,transition metal ion binding; GO:0008150,biological_process; GO:0042592,homeostatic process; GO:0048878,chemical homeostasis; G…	PF00304.23:Gamma-thionin family	--	--	--
novel.2858	0.7476	0.8643	0.8404	2.1872	2.1987	1.7501	158	165	164	411	411	338	1.33421	1.37983e-20	1.26233e-18	up	2D	39391140	39400042	+	--	--	K14317 nuclear pore complex protein Nup214 | (RefSeq) uncharacterized protein LOC123051428 (A)	ko03013: Nucleocytoplasmic transport	uncharacterized protein LOC123051428 [Triticum aestivum]	NP214_ARATH RecName: Full=Nuclear pore complex protein NUP214 {ECO:0000303|PubMed:21189294}; AltName: Full=Nucleoporin 214; AltName: Full=Protein EMBRYO DEFECTIVE 1011 {ECO:0000303|PubMed:15266054}; AltName: Full=Protein LNO1 {ECO:0000303|PubMed:22898497}; AltName: Full=Protein LONO1 {ECO:0000303|PubMed:22898497};	A0A453AKH8_AEGTS SubName: Full=Uncharacterized protein {ECO:0000313|EnsemblPlants:AET2Gv20173700.7};	--	GO:0005739,mitochondrion; GO:0005643,nuclear pore; GO:0008139,nuclear localization sequence binding; GO:0017056,structural constituent of nuclear pore; GO:0009793,embryo development ending in seed dormancy; GO:0051028,mRNA transport; GO:0006606,protein import into nucleus; GO:0006405,RNA export from nucleus; GO:0010070,zygote asymmetric cell division; GO:0003674,molecular_function; GO:0005048,sig…	PF00161.22:Ribosome inactivating protein	--	--	--
novel.9397	3.5291	3.0385	3.1244	0.441	0.4117	0.3371	126	98	103	14	13	11	-3.01854	1.54388e-20	1.40419e-18	down	6B	640583371	640586022	-	--	--	--	--	uncharacterized protein LOC119321370 [Triticum dicoccoides]	RRPO_OENBE RecName: Full=RNA-directed DNA polymerase homolog; EC=2.7.7.48; AltName: Full=Reverse transcriptase homolog;	A0A151RRT0_CAJCA SubName: Full=Transposon Ty3-I Gag-Pol polyprotein {ECO:0000313|EMBL:KYP45209.1};	FOG: Transposon-encoded proteins with TYA, reverse transcriptase, integrase domains in various combinations	GO:0005739,mitochondrion; GO:0003968,RNA-directed 5'-3' RNA polymerase activity; GO:0003964,RNA-directed DNA polymerase activity; GO:0003674,molecular_function; GO:0003824,catalytic activity; GO:0016740,transferase activity; GO:0016772,transferase activity, transferring phosphorus-containing groups; GO:0016779,nucleotidyltransferase activity; GO:0034062,5'-3' RNA polymerase activity; GO:0097747,R…	--	--	--	--
novel.9749	6.1557	6.7037	6.2222	14.6566	11.2355	12.0274	555	546	518	1175	896	991	1.00118	1.74234e-20	1.5687e-18	up	6D	220268176	220272963	+	--	--	K05931 type I protein arginine methyltransferase [EC:2.1.1.319] | (RefSeq) probable histone-arginine methyltransferase CARM1 (A)	--	uncharacterized protein LOC109758296 isoform X1 [Aegilops tauschii subsp. strangulata]	CARM1_ORYSI RecName: Full=Probable histone-arginine methyltransferase CARM1; EC=2.1.1.319; AltName: Full=Protein arginine N-methyltransferase 4;	A0A452Z062_AEGTS SubName: Full=Uncharacterized protein {ECO:0000313|EnsemblPlants:AET1Gv20587400.15};	--	GO:0005737,cytoplasm; GO:0005634,nucleus; GO:0042054,histone methyltransferase activity; GO:0035242,protein-arginine omega-N asymmetric methyltransferase activity; GO:0006325,chromatin organization; GO:0034969,histone arginine methylation; GO:0003674,molecular_function; GO:0003824,catalytic activity; GO:0008168,methyltransferase activity; GO:0008276,protein methyltransferase activity; GO:0016740,…	--	--	--	--
novel.7759	15.1368	12.7289	12.482	24.5496	27.0511	30.2211	570	433	434	822	901	1040	1.02935	1.98273e-20	1.78001e-18	up	5B	550161861	550162631	.	--	--	--	--	protein TsetseEP-like [Triticum aestivum]	--	M8BF01_AEGTA SubName: Full=Uncharacterized protein {ECO:0000313|EMBL:EMT23525.1, ECO:0000313|EnsemblPlants:EMT23525};	--	--	--	--	--	--
novel.6482	1.3093	1.0293	1.0481	4.012	4.3121	3.7375	69	49	51	188	201	180	1.83858	2.38895e-20	2.13373e-18	up	4D	138689247	138692464	+	--	--	--	--	uncharacterized protein LOC123171163 [Triticum aestivum]	--	A0A452YYS1_AEGTS SubName: Full=Uncharacterized protein {ECO:0000313|EnsemblPlants:AET1Gv20575900.3};	--	--	--	--	--	--
TraesCS7A02G047500	0	0	0	5.5674	6.593	6.574	0	0	0	309	364	375	10.9725	2.39039e-20	2.13373e-18	up	7A	21513924	21515201	+	TraesCS7A02G047500	--	--	--	uncharacterized protein LOC123150541 [Triticum aestivum]	--	A0A3B6RBJ0_WHEAT SubName: Full=Uncharacterized protein {ECO:0000313|EnsemblPlants:TraesCS7A02G047500.1.cds1};	--	--	--	--	--	--
novel.11037	8.0469	7.555	7.4321	0	0	0	428	363	365	0	0	0	-10.9478	2.69649e-20	2.4001e-18	down	7B	581218826	581222363	-	--	--	--	--	--	--	--	--	--	--	--	--	--
TraesCS6D02G041600	4.7852	4.2985	4.3754	9.734	8.4403	9.0418	366	297	309	662	571	632	1.02495	2.73342e-20	2.42952e-18	up	6D	17053828	17058870	-	TraesCS6D02G041600	--	K00167 2-oxoisovalerate dehydrogenase E1 component beta subunit [EC:1.2.4.4] | (RefSeq) 2-oxoisovalerate dehydrogenase subunit beta 1, mitochondrial-like (A)	ko00280: Valine, leucine and isoleucine degradation; ko00640: Propanoate metabolism; ko01100: Metabolic pathways; ko01110: Biosynthesis of secondary metabolites	2-oxoisovalerate dehydrogenase subunit beta 1, mitochondrial-like [Triticum aestivum]	ODBB1_ARATH RecName: Full=2-oxoisovalerate dehydrogenase subunit beta 1, mitochondrial; EC=1.2.4.4; AltName: Full=Branched-chain alpha-keto acid dehydrogenase E1 component beta chain; Short=BCKDE1B; Short=BCKDH E1-beta; Flags: Precursor;	A0A3B6QC73_WHEAT RecName: Full=Transket_pyr domain-containing protein {ECO:0000259|SMART:SM00861};	Branched chain alpha-keto acid dehydrogenase E1, beta subunit	GO:0005947,mitochondrial alpha-ketoglutarate dehydrogenase complex; GO:0003863,3-methyl-2-oxobutanoate dehydrogenase (2-methylpropanoyl-transferring) activity; GO:0009083,branched-chain amino acid catabolic process; GO:0007584,response to nutrient; GO:0003674,molecular_function; GO:0003824,catalytic activity; GO:0016491,oxidoreductase activity; GO:0016624,oxidoreductase activity, acting on the al…	PF02779.27:Transketolase, pyrimidine binding domain	--	--	--
TraesCS6B02G082500	44.0118	33.3697	41.3693	14.7025	18.0824	20.5114	1552	1063	1347	461	564	661	-1.14593	2.82804e-20	2.50447e-18	down	6B	59294863	59295674	+	TraesCS6B02G082500	Histone H2A [Source:UniProtKB/TrEMBL%3BAcc:A0A1D6AZN3]	K11251 histone H2A | (RefSeq) histone H2A.1-like (A)	--	histone H2A.1-like [Triticum aestivum]	H2A1_WHEAT RecName: Full=Histone H2A.1; AltName: Full=wcH2A-9;	A0A3B6PGC0_WHEAT RecName: Full=Histone H2A {ECO:0000256|RuleBase:RU003767};	Histone 2A	GO:0000786,nucleosome; GO:0005634,nucleus; GO:0003677,DNA binding; GO:0046982,protein heterodimerization activity; GO:0030527,structural constituent of chromatin; GO:0003674,molecular_function; GO:0003676,nucleic acid binding; GO:0005488,binding; GO:0097159,organic cyclic compound binding; GO:1901363,heterocyclic compound binding; GO:0005515,protein binding; GO:0046983,protein dimerization activi…	PF16211.8:C-terminus of histone H2A	--	--	--
TraesCS2B02G516100	0.2449	0.1807	0.2505	1.3311	1.9072	1.7268	18	12	17	87	124	116	2.88325	2.8908e-20	2.55486e-18	up	2B	710987702	710990700	+	TraesCS2B02G516100	--	K16292 KDEL-tailed cysteine endopeptidase [EC:3.4.22.-] | (RefSeq) vignain-like (A)	--	hypothetical protein CFC21_025752 [Triticum aestivum]	BROM1_ANACO RecName: Full=Fruit bromelain; EC=3.4.22.33; AltName: Allergen=Ana c 2; Flags: Precursor;	A0A3B6CE12_WHEAT SubName: Full=Uncharacterized protein {ECO:0000313|EnsemblPlants:TraesCS2B02G516100.1};	Cysteine proteinase Cathepsin L	GO:0008234,cysteine-type peptidase activity; GO:0006508,proteolysis; GO:0003674,molecular_function; GO:0003824,catalytic activity; GO:0008233,peptidase activity; GO:0016787,hydrolase activity; GO:0140096,catalytic activity, acting on a protein; GO:0006807,nitrogen compound metabolic process; GO:0008150,biological_process; GO:0008152,metabolic process; GO:0019538,protein metabolic process; GO:0043…	PF00112.26:Papain family cysteine protease	--	--	--
novel.4289	3.583	3.2014	3.8805	0.5757	0.6944	0.6161	140	113	140	20	24	22	-2.49006	3.18025e-20	2.7988e-18	down	3B	391851770	391855543	-	--	--	--	--	proline-rich receptor-like protein kinase PERK2 [Triticum aestivum]	--	T1N4D5_TRIUA SubName: Full=Uncharacterized protein {ECO:0000313|EnsemblPlants:TRIUR3_25266-P1};	--	--	--	--	--	--
novel.12127	0.952	0.7099	0.7804	2.0298	2.4217	2.3149	144	97	109	273	324	320	1.47707	3.29344e-20	2.89027e-18	up	Un	319275166	319278368	-	--	--	--	--	hypothetical protein C2845_PM02G11290 [Panicum miliaceum]	--	A0A0A9DU72_ARUDO RecName: Full=zf-RVT domain-containing protein {ECO:0000259|Pfam:PF13966};	FOG: Reverse transcriptase	--	PF13966.9:zinc-binding in reverse transcriptase	--	--	--
TraesCS7A02G047400	0	0	0	9.6097	10.4012	10.8437	0	0	0	313	337	363	10.9234	3.44908e-20	3.01838e-18	up	7A	21500480	21503622	+	TraesCS7A02G047400	--	--	--	uncharacterized protein LOC123153366 [Triticum aestivum]	--	A0A3B6RBE0_WHEAT SubName: Full=Uncharacterized protein {ECO:0000313|EnsemblPlants:TraesCS7A02G047400.1};	--	--	--	--	--	--
TraesCS6A02G098000	73.7084	82.7051	60.1311	29.0765	38.9432	32.9475	1836	1861	1383	644	858	750	-1.08977	3.51146e-20	3.06867e-18	down	6A	65073332	65073841	-	TraesCS6A02G098000	--	--	--	non-specific lipid-transfer protein C6-like [Triticum dicoccoides]	C6_ORYSJ RecName: Full=Non-specific lipid-transfer protein C6 {ECO:0000305}; Short=OsC6 {ECO:0000303|PubMed:1463854}; Flags: Precursor;	A0A3B6NLA5_WHEAT RecName: Full=AAI domain-containing protein {ECO:0000259|Pfam:PF14368};	--	GO:0005615,extracellular space; GO:0008289,lipid binding; GO:0010584,pollen exine formation; GO:0003674,molecular_function; GO:0005488,binding; GO:0007275,multicellular organism development; GO:0008150,biological_process; GO:0009555,pollen development; GO:0009653,anatomical structure morphogenesis; GO:0009987,cellular process; GO:0010208,pollen wall assembly; GO:0010927,cellular component assembl…	PF14368.9:Probable lipid transfer	--	--	--
TraesCS6D02G085700	1.6681	2.3053	2.0713	5.3892	4.6008	4.8018	157	196	180	451	383	413	1.3042	3.81808e-20	3.32732e-18	up	6D	51067625	51070321	+	TraesCS6D02G085700	--	K10268 F-box and leucine-rich repeat protein 2/20 | (RefSeq) F-box/LRR-repeat protein 14-like (A)	--	F-box/LRR-repeat protein 14-like [Triticum aestivum]	FBL14_ARATH RecName: Full=F-box/LRR-repeat protein 14;	A0A3B6QDJ5_WHEAT SubName: Full=Uncharacterized protein {ECO:0000313|EnsemblPlants:TraesCS6D02G085700.1.cds1};	Leucine rich repeat proteins, some proteins contain F-box	GO:0019005,SCF ubiquitin ligase complex; GO:0031146,SCF-dependent proteasomal ubiquitin-dependent protein catabolic process; GO:0006508,proteolysis; GO:0006511,ubiquitin-dependent protein catabolic process; GO:0006807,nitrogen compound metabolic process; GO:0008150,biological_process; GO:0008152,metabolic process; GO:0009056,catabolic process; GO:0009057,macromolecule catabolic process; GO:000998…	PF00646.36:F-box domain	--	--	--
novel.9992	0	0	0	6.0181	4.7916	6.406	0	0	0	351	278	384	10.9222	3.927e-20	3.41748e-18	up	7A	18030575	18032539	-	--	--	--	--	--	--	--	--	--	--	--	--	--
TraesCS4D02G153700	0.0248	0	0.0269	12.2677	12.0516	12.1266	1	0	1	439	429	446	9.44283	4.13148e-20	3.59042e-18	up	4D	196866707	196892845	-	TraesCS4D02G153700	Peptidyl-prolyl cis-trans isomerase [Source:UniProtKB/TrEMBL%3BAcc:A0A341UHL1]	K12736 peptidylprolyl isomerase domain and WD repeat-containing protein 1 [EC:5.2.1.8] | (RefSeq) peptidyl-prolyl cis-trans isomerase CYP71-like (A)	--	hypothetical protein CFC21_061540 [Triticum aestivum]	CYP23_ARATH RecName: Full=Peptidyl-prolyl cis-trans isomerase CYP23; Short=PPIase CYP23; EC=5.2.1.8; AltName: Full=Cyclophilin of 23 kDa; AltName: Full=Cyclophilin-23; Flags: Precursor;	A0A453HX63_AEGTS RecName: Full=Peptidyl-prolyl cis-trans isomerase {ECO:0000256|RuleBase:RU363019}; Short=PPIase {ECO:0000256|RuleBase:RU363019}; EC=5.2.1.8 {ECO:0000256|RuleBase:RU363019};	Similar to cyclophilin-type peptidyl-prolyl cis-trans isomerase	GO:0005783,endoplasmic reticulum; GO:0005768,endosome; GO:0005794,Golgi apparatus; GO:0005802,trans-Golgi network; GO:0003755,peptidyl-prolyl cis-trans isomerase activity; GO:0000413,protein peptidyl-prolyl isomerization; GO:0003674,molecular_function; GO:0003824,catalytic activity; GO:0016853,isomerase activity; GO:0016859,cis-trans isomerase activity; GO:0140096,catalytic activity, acting on a …	PF00160.24:Cyclophilin type peptidyl-prolyl cis-trans isomerase/CLD	--	--	--
novel.8229	1.2444	0.9834	0.8628	2.5136	3.0171	2.1679	353	252	226	634	757	562	1.32453	4.17057e-20	3.61936e-18	up	5D	406962939	406968746	.	--	--	--	--	putative retrotransposon protein [Phyllostachys edulis]	M860_ARATH RecName: Full=Uncharacterized mitochondrial protein AtMg00860; AltName: Full=ORF158;	D3IVQ8_PHYED SubName: Full=Putative retrotransposon protein {ECO:0000313|EMBL:ADB85398.1};	FOG: Transposon-encoded proteins with TYA, reverse transcriptase, integrase domains in various combinations	GO:0005739,mitochondrion; GO:0005575,cellular_component; GO:0005622,intracellular anatomical structure; GO:0005737,cytoplasm; GO:0043226,organelle; GO:0043227,membrane-bounded organelle; GO:0043229,intracellular organelle; GO:0043231,intracellular membrane-bounded organelle; GO:0110165,cellular anatomical entity	PF17919.4:RNase H-like domain found in reverse transcriptase	--	--	--
TraesCS2B02G137600	1.6264	2.6657	1.8843	5.8275	5.5019	5.3528	129	191	138	411	386	388	1.44795	4.51598e-20	3.90826e-18	up	2B	104572585	104584395	+	TraesCS2B02G137600	--	K09553 stress-induced-phosphoprotein 1 | (RefSeq) hsp70-Hsp90 organizing protein (A)	--	serine/threonine-protein phosphatase 6 regulatory ankyrin repeat subunit B-like [Triticum aestivum]	HSOP_WHEAT RecName: Full=Hsp70-Hsp90 organizing protein; Short=TaHop;	A0A3B6C0N9_WHEAT SubName: Full=Uncharacterized protein {ECO:0000313|EnsemblPlants:TraesCS2B02G137600.1};	Molecular co-chaperone STI1	GO:0005737,cytoplasm; GO:0005634,nucleus; GO:0030544,Hsp70 protein binding; GO:0051879,Hsp90 protein binding; GO:0070678,preprotein binding; GO:0051131,chaperone-mediated protein complex assembly; GO:0006457,protein folding; GO:0003674,molecular_function; GO:0005488,binding; GO:0005515,protein binding; GO:0031072,heat shock protein binding; GO:0008150,biological_process; GO:0009987,cellular proce…	PF12796.10:Ankyrin repeats (3 copies)	--	--	--
TraesCSU02G017500	2.6754	2.7737	2.9299	5.6696	5.7785	5.713	268	251	271	505	512	523	1.045	4.72019e-20	4.07934e-18	up	Un	19483119	19487664	-	TraesCSU02G017500	Phosphatidate cytidylyltransferase [Source:UniProtKB/TrEMBL%3BAcc:A0A1D6DHI8]	K00981 phosphatidate cytidylyltransferase [EC:2.7.7.41] | (RefSeq) phosphatidate cytidylyltransferase 4, chloroplastic-like (A)	ko00564: Glycerophospholipid metabolism; ko01100: Metabolic pathways; ko01110: Biosynthesis of secondary metabolites; ko04070: Phosphatidylinositol signaling system	phosphatidate cytidylyltransferase 4, chloroplastic [Aegilops tauschii subsp. strangulata]	CDS4_ARATH RecName: Full=Phosphatidate cytidylyltransferase 4, chloroplastic {ECO:0000303|PubMed:20442275}; EC=2.7.7.41 {ECO:0000269|PubMed:20442275}; AltName: Full=CDP-DAG synthase 4; AltName: Full=CDP-DG synthase 4; AltName: Full=CDP-diacylglycerol synthase 4; Short=CDS4; AltName: Full=CDP-diglyceride pyrophosphorylase 4; AltName: Full=CDP-diglyceride synthase 4; AltName: Full=CTP:phosphatidate…	A0A3B6U378_WHEAT RecName: Full=Phosphatidate cytidylyltransferase {ECO:0000256|ARBA:ARBA00012487, ECO:0000256|RuleBase:RU003938}; EC=2.7.7.41 {ECO:0000256|ARBA:ARBA00012487, ECO:0000256|RuleBase:RU003938};	CDP-diacylglycerol synthase	GO:0031969,chloroplast membrane; GO:0009535,chloroplast thylakoid membrane; GO:0016021,integral component of membrane; GO:0009536,plastid; GO:0004605,phosphatidate cytidylyltransferase activity; GO:0016024,CDP-diacylglycerol biosynthetic process; GO:0006655,phosphatidylglycerol biosynthetic process; GO:0003674,molecular_function; GO:0003824,catalytic activity; GO:0016740,transferase activity; GO:…	PF01148.23:Cytidylyltransferase family	--	--	--
novel.9673	3.9219	4.1104	4.2475	8.4693	8.396	8.3221	263	249	263	505	498	510	1.04715	5.27498e-20	4.54623e-18	up	6D	143478418	143497746	+	--	--	K15186 ELL-associated factor | (RefSeq) ell-associated factor Eaf-like (A)	--	uncharacterized protein LOC125540230 [Triticum urartu]	POLR2_ARATH RecName: Full=Retrovirus-related Pol polyprotein from transposon RE2; AltName: Full=Retro element 2 {ECO:0000303|PubMed:10689195}; Short=AtRE2 {ECO:0000303|PubMed:10689195}; Includes: RecName: Full=Protease RE2; EC=3.4.23.-; Includes: RecName: Full=Reverse transcriptase RE2; EC=2.7.7.49; Includes: RecName: Full=Endonuclease RE2;	A0A452YYP0_AEGTS RecName: Full=Retrotrans_gag domain-containing protein {ECO:0000259|Pfam:PF03732};	Protein associated with transcriptional elongation factor ELL	GO:0004190,aspartic-type endopeptidase activity; GO:0004519,endonuclease activity; GO:0046872,metal ion binding; GO:0003676,nucleic acid binding; GO:0003964,RNA-directed DNA polymerase activity; GO:0015074,DNA integration; GO:0006310,DNA recombination; GO:0006508,proteolysis; GO:0003674,molecular_function; GO:0003824,catalytic activity; GO:0004175,endopeptidase activity; GO:0008233,peptidase acti…	PF03732.20:Retrotransposon gag protein	--	--	--
novel.5003	0	0.0687	0.0896	2.3492	2.081	2.3762	0	3	4	101	89	105	5.47584	5.31391e-20	4.57347e-18	up	3D	443014231	443015220	.	--	--	--	--	--	--	--	--	--	--	--	--	--
TraesCS6D02G172200	3.7156	3.1001	3.4987	6.8695	7.2548	7.0217	337	254	293	554	582	582	1.04428	5.53627e-20	4.75176e-18	up	6D	158817214	158819180	+	TraesCS6D02G172200	--	K01723 hydroperoxide dehydratase [EC:4.2.1.92] | (RefSeq) allene oxide synthase 4-like (A)	ko00592: alpha-Linolenic acid metabolism; ko01100: Metabolic pathways; ko01110: Biosynthesis of secondary metabolites	allene oxide synthase 4 [Aegilops tauschii subsp. strangulata]	C74A4_ORYSJ RecName: Full=Allene oxide synthase 4; EC=4.2.1.92; AltName: Full=Cytochrome P450 74A4; AltName: Full=Hydroperoxide dehydrase 4;	A0A453NS70_AEGTS SubName: Full=Uncharacterized protein {ECO:0000313|EnsemblPlants:AET6Gv20461700.2};	--	GO:0009978,allene oxide synthase activity; GO:0020037,heme binding; GO:0005506,iron ion binding; GO:0004497,monooxygenase activity; GO:0016491,oxidoreductase activity; GO:0016705,oxidoreductase activity, acting on paired donors, with incorporation or reduction of molecular oxygen; GO:0006633,fatty acid biosynthetic process; GO:0031408,oxylipin biosynthetic process; GO:0016125,sterol metabolic pro…	PF00067.25:Cytochrome P450	--	--	--
TraesCS4B02G231400	0.4439	0.4177	0.5048	1.9345	1.7314	1.9915	40	34	42	155	138	164	2.0601	5.65934e-20	4.85073e-18	up	4B	483333116	483335523	-	TraesCS4B02G231400	Glutamate decarboxylase [Source:UniProtKB/TrEMBL%3BAcc:A0A341U6L0]	K01580 glutamate decarboxylase [EC:4.1.1.15] | (RefSeq) glutamate decarboxylase 1-like (A)	ko00250: Alanine, aspartate and glutamate metabolism; ko00410: beta-Alanine metabolism; ko00430: Taurine and hypotaurine metabolism; ko00650: Butanoate metabolism; ko01100: Metabolic pathways; ko01110: Biosynthesis of secondary metabolites	glutamate decarboxylase 1-like [Triticum aestivum]	DCE1_ARATH RecName: Full=Glutamate decarboxylase 1; Short=GAD 1 {ECO:0000303|PubMed:9700069}; EC=4.1.1.15 {ECO:0000305|PubMed:9700069};	A0A446SA11_TRITD RecName: Full=Glutamate decarboxylase {ECO:0000256|ARBA:ARBA00012421, ECO:0000256|RuleBase:RU361171}; EC=4.1.1.15 {ECO:0000256|ARBA:ARBA00012421, ECO:0000256|RuleBase:RU361171};	Glutamate decarboxylase/sphingosine phosphate lyase	GO:0005829,cytosol; GO:0005516,calmodulin binding; GO:0004351,glutamate decarboxylase activity; GO:0030170,pyridoxal phosphate binding; GO:0006538,glutamate catabolic process; GO:0003674,molecular_function; GO:0005488,binding; GO:0005515,protein binding; GO:0003824,catalytic activity; GO:0016829,lyase activity; GO:0016830,carbon-carbon lyase activity; GO:0016831,carboxy-lyase activity; GO:0019842…	PF00282.22:Pyridoxal-dependent decarboxylase conserved domain	--	--	--
TraesCSU02G102000	0.0569	0.0788	0.0308	0.9684	0.7563	0.5295	8	10	4	121	94	68	3.77045	6.72743e-20	5.72693e-18	up	Un	89851170	89854465	+	TraesCSU02G102000	--	K13475 R protein MLA10 | (RefSeq) disease resistance protein RGA5-like isoform X1 (A)	ko04626: Plant-pathogen interaction	hypothetical protein [Triticum aestivum]	PIK2_ORYSJ RecName: Full=Disease resistance protein Pik-2 {ECO:0000305}; AltName: Full=Pik-2 blast resistance protein {ECO:0000312|EMBL:ADZ48538.1};	A0A3B6U601_WHEAT SubName: Full=Uncharacterized protein {ECO:0000313|EnsemblPlants:TraesCSU02G102000.1};	Apoptotic ATPase	GO:0043531,ADP binding; GO:0005524,ATP binding; GO:0042742,defense response to bacterium; GO:0002758,innate immune response-activating signal transduction; GO:0009626,plant-type hypersensitive response; GO:0000166,nucleotide binding; GO:0003674,molecular_function; GO:0005488,binding; GO:0017076,purine nucleotide binding; GO:0030554,adenyl nucleotide binding; GO:0032553,ribonucleotide binding; GO:…	PF00931.25:NB-ARC domain	--	--	--
TraesCS5D02G305800	2.9877	3.5992	3.3309	0.3624	0.0993	0.5128	102	111	105	11	3	16	-3.32906	6.86905e-20	5.83953e-18	down	5D	400910530	400913609	+	TraesCS5D02G305800	--	--	--	uncharacterized protein LOC109744377 isoform X1 [Aegilops tauschii subsp. strangulata]	--	N1R1D5_AEGTA SubName: Full=Uncharacterized protein {ECO:0000313|EMBL:EMT20387.1, ECO:0000313|EnsemblPlants:EMT20387};	--	--	PF14709.10:double strand RNA binding domain from DEAD END PROTEIN 1	--	--	--
novel.6526	2.299	2.1093	2.0203	0	0	0	403	334	327	0	0	0	-10.8273	7.32838e-20	6.1963e-18	down	4D	185817876	185822110	+	--	--	K01520 dUTP pyrophosphatase [EC:3.6.1.23] | (RefSeq) deoxyuridine 5'-triphosphate nucleotidohydrolase-like (A)	ko00240: Pyrimidine metabolism; ko01100: Metabolic pathways; ko01232: Nucleotide metabolism	hypothetical protein CFC21_102181 [Triticum aestivum]	DUT_ORYSJ RecName: Full=Deoxyuridine 5'-triphosphate nucleotidohydrolase; Short=dUTPase; EC=3.6.1.23; AltName: Full=dUTP pyrophosphatase;	A0A453K637_AEGTS RecName: Full=dUTPase domain-containing protein {ECO:0000259|Pfam:PF00692};	dUTPase	GO:0004170,dUTP diphosphatase activity; GO:0000287,magnesium ion binding; GO:0006226,dUMP biosynthetic process; GO:0046081,dUTP catabolic process; GO:0003674,molecular_function; GO:0003824,catalytic activity; GO:0016462,pyrophosphatase activity; GO:0016787,hydrolase activity; GO:0016817,hydrolase activity, acting on acid anhydrides; GO:0016818,hydrolase activity, acting on acid anhydrides, in pho…	PF00692.22:dUTPase	--	--	--
novel.9713	2.3497	2.437	2.3533	5.67	4.823	4.2312	412	386	381	884	748	678	1.05404	7.65306e-20	6.46208e-18	up	6D	173901875	173912538	+	--	--	K17278 membrane-associated progesterone receptor component | (RefSeq) membrane steroid-binding protein 1-like isoform X1 (A)	--	OSIGBa0114M03.4 [Oryza sativa]	RRPO_OENBE RecName: Full=RNA-directed DNA polymerase homolog; EC=2.7.7.48; AltName: Full=Reverse transcriptase homolog;	Q01M69_ORYSA SubName: Full=OSIGBa0114M03.4 protein {ECO:0000313|EMBL:CAH66146.1};	FOG: Transposon-encoded proteins with TYA, reverse transcriptase, integrase domains in various combinations	GO:0005739,mitochondrion; GO:0003968,RNA-directed 5'-3' RNA polymerase activity; GO:0003964,RNA-directed DNA polymerase activity; GO:0003674,molecular_function; GO:0003824,catalytic activity; GO:0016740,transferase activity; GO:0016772,transferase activity, transferring phosphorus-containing groups; GO:0016779,nucleotidyltransferase activity; GO:0034062,5'-3' RNA polymerase activity; GO:0097747,R…	PF17919.4:RNase H-like domain found in reverse transcriptase	--	--	--
novel.11161	1.4891	1.3007	0.9449	0.0392	0.1315	0.1146	128	101	75	3	10	9	-3.69931	7.80428e-20	6.58087e-18	down	7B	684944758	684946753	+	--	--	--	--	keratin, type I cytoskeletal 10-like isoform X1 [Triticum aestivum]	POLR2_ARATH RecName: Full=Retrovirus-related Pol polyprotein from transposon RE2; AltName: Full=Retro element 2 {ECO:0000303|PubMed:10689195}; Short=AtRE2 {ECO:0000303|PubMed:10689195}; Includes: RecName: Full=Protease RE2; EC=3.4.23.-; Includes: RecName: Full=Reverse transcriptase RE2; EC=2.7.7.49; Includes: RecName: Full=Endonuclease RE2;	Q336W4_ORYSJ SubName: Full=Retrotransposon protein, putative, unclassified {ECO:0000313|EMBL:ABB47941.2};	FOG: Transposon-encoded proteins with TYA, reverse transcriptase, integrase domains in various combinations	GO:0004190,aspartic-type endopeptidase activity; GO:0004519,endonuclease activity; GO:0046872,metal ion binding; GO:0003676,nucleic acid binding; GO:0003964,RNA-directed DNA polymerase activity; GO:0015074,DNA integration; GO:0006310,DNA recombination; GO:0006508,proteolysis; GO:0003674,molecular_function; GO:0003824,catalytic activity; GO:0004175,endopeptidase activity; GO:0008233,peptidase acti…	PF14223.9:gag-polypeptide of LTR copia-type	--	--	--
novel.9601	1.236	1.4162	1.0157	3.0543	2.856	2.6278	228	236	173	501	466	443	1.22974	8.54355e-20	7.14638e-18	up	6D	75893007	75896977	+	--	--	--	--	uncharacterized protein LOC123404957 [Hordeum vulgare subsp. vulgare]	--	A0A446WXC9_TRITD SubName: Full=Uncharacterized protein {ECO:0000313|EMBL:VAI68686.1};	--	GO:0016021,integral component of membrane; GO:0005575,cellular_component; GO:0016020,membrane; GO:0031224,intrinsic component of membrane; GO:0110165,cellular anatomical entity	--	--	--	--
TraesCS6D02G127500	4.6016	4.2774	4.4279	8.565	9.4804	9.5968	287	241	255	475	523	547	1.06439	9.17383e-20	7.65311e-18	up	6D	91077954	91081760	+	TraesCS6D02G127500	--	K13719 ubiquitin thioesterase OTU1 [EC:3.1.2.-] | (RefSeq) OVARIAN TUMOR DOMAIN-containing deubiquitinating enzyme 2-like (A)	ko04141: Protein processing in endoplasmic reticulum	hypothetical protein ZWY2020_014368 [Hordeum vulgare]	OTU2_ARATH RecName: Full=OVARIAN TUMOR DOMAIN-containing deubiquitinating enzyme 2 {ECO:0000303|PubMed:24659992}; Short=OTU domain-containing protein 2 {ECO:0000303|PubMed:24659992}; EC=3.4.19.12 {ECO:0000269|PubMed:24659992}; AltName: Full=Deubiquitinating enzyme OTU2 {ECO:0000303|PubMed:24659992};	A0A453NF57_AEGTS RecName: Full=Ubiquitin thioesterase OTU1 {ECO:0000256|RuleBase:RU367104}; EC=3.4.19.12 {ECO:0000256|RuleBase:RU367104};	OTU-like cysteine protease	GO:0005634,nucleus; GO:0004843,cysteine-type deubiquitinase activity; GO:0030968,endoplasmic reticulum unfolded protein response; GO:0016579,protein deubiquitination; GO:0030433,ubiquitin-dependent ERAD pathway; GO:0003674,molecular_function; GO:0003824,catalytic activity; GO:0008233,peptidase activity; GO:0008234,cysteine-type peptidase activity; GO:0016787,hydrolase activity; GO:0019783,ubiquit…	PF02338.22:OTU-like cysteine protease	--	--	--
TraesCS3A02G389200	10.5928	13.1935	10.6629	6.153	5.3681	5.3802	879	989	817	454	394	408	-1.01625	1.00634e-19	8.37285e-18	down	3A	638027970	638030198	+	TraesCS3A02G389200	Hexosyltransferase [Source:UniProtKB/TrEMBL%3BAcc:A0A1D5VDJ4]	K06679 mitotic spindle assembly checkpoint protein MAD1 | (RefSeq) mitotic spindle checkpoint protein MAD1-like (A)	--	unnamed protein product [Triticum turgidum subsp. durum]	B3GT8_ARATH RecName: Full=Probable beta-1,3-galactosyltransferase 8; EC=2.4.1.-;	A0A446NX90_TRITD RecName: Full=DUF4094 domain-containing protein {ECO:0000259|Pfam:PF13334};	Galactosyltransferases	GO:0000139,Golgi membrane; GO:0016021,integral component of membrane; GO:0008378,galactosyltransferase activity; GO:0016757,glycosyltransferase activity; GO:0008194,UDP-glycosyltransferase activity; GO:0006486,protein glycosylation; GO:0003674,molecular_function; GO:0003824,catalytic activity; GO:0016740,transferase activity; GO:0016758,hexosyltransferase activity; GO:0006807,nitrogen compound me…	PF01762.24:Galactosyltransferase	--	--	--
novel.6575	0.0129	0	0.014	5.7348	5.5748	6.4437	1	0	1	394	381	455	9.34659	1.07416e-19	8.9134e-18	up	4D	255686553	255688214	-	--	--	--	--	--	--	--	--	--	--	--	--	--
TraesCS6B02G248800	2.3348	2.0765	1.729	0.2244	0.1579	0.1747	117	94	80	10	7	8	-3.45355	1.10104e-19	9.1122e-18	down	6B	446302843	446304084	-	TraesCS6B02G248800	--	--	--	hypothetical protein CFC21_088371 [Triticum aestivum]	--	A0A3B6PMG0_WHEAT SubName: Full=Uncharacterized protein {ECO:0000313|EnsemblPlants:TraesCS6B02G248800.2};	--	--	PF14111.9:Domain of unknown function (DUF4283)	--	--	--
novel.9730	5.0802	4.9846	5.5435	10.3013	11.2694	10.8652	264	234	266	476	518	516	1.06554	1.18284e-19	9.75043e-18	up	6D	191897653	191898825	+	--	--	--	--	--	--	--	--	--	--	--	--	--
novel.3704	1.4959	1.7076	1.5694	4.4949	5.5756	6.266	64	66	62	171	211	245	1.7877	1.25888e-19	1.035e-17	up	3A	468318887	468319762	-	--	--	--	--	hypothetical protein CFC21_051592 [Triticum aestivum]	--	A0A3B6HRA9_WHEAT RecName: Full=GRF-type domain-containing protein {ECO:0000259|Pfam:PF06839};	--	GO:0016021,integral component of membrane; GO:0008270,zinc ion binding; GO:0003674,molecular_function; GO:0005488,binding; GO:0043167,ion binding; GO:0043169,cation binding; GO:0046872,metal ion binding; GO:0046914,transition metal ion binding; GO:0005575,cellular_component; GO:0016020,membrane; GO:0031224,intrinsic component of membrane; GO:0110165,cellular anatomical entity	--	--	--	--
TraesCS6D02G118600	2.5928	2.5733	2.8357	5.7746	5.8051	5.9959	203	182	205	402	402	429	1.14561	1.32751e-19	1.08856e-17	up	6D	84069389	84080600	+	TraesCS6D02G118600	F-box/kelch-repeat protein OR23 [Source:Projected from Arabidopsis thaliana (AT4G03030) UniProtKB/Swiss-Prot%3BAcc:Q0V7S6]	--	--	F-box/kelch-repeat protein OR23-like [Triticum aestivum]	FK125_ARATH RecName: Full=F-box/kelch-repeat protein OR23;	A0A3B6QBP4_WHEAT SubName: Full=Uncharacterized protein {ECO:0000313|EnsemblPlants:TraesCS6D02G118600.1};	FOG: Kelch repeat	--	PF01344.28:Kelch motif	--	--	--
TraesCS3D02G061700	0.4441	0.7375	0.7215	2.5141	2.5106	2.9484	30	45	45	151	150	182	2.08459	1.91074e-19	1.55053e-17	up	3D	26813932	26815973	-	TraesCS3D02G061700	--	K13223 indole-2-monooxygenase [EC:1.14.14.153] | (RefSeq) indole-2-monooxygenase-like (A)	ko00402: Benzoxazinoid biosynthesis; ko01110: Biosynthesis of secondary metabolites	hypothetical protein CFC21_045743 [Triticum aestivum]	C71C4_MAIZE RecName: Full=indole-2-monooxygenase; EC=1.14.14.153 {ECO:0000269|PubMed:9235894}; AltName: Full=Cytochrome P450 71C4; AltName: Full=Protein benzoxazineless 2;	A0A3B6GMV7_WHEAT SubName: Full=Uncharacterized protein {ECO:0000313|EnsemblPlants:TraesCS3D02G061700.1};	Cytochrome P450 CYP2 subfamily	GO:0016021,integral component of membrane; GO:0016020,membrane; GO:0020037,heme binding; GO:0036190,indole-2-monooxygenase activity; GO:0005506,iron ion binding; GO:0016709,oxidoreductase activity, acting on paired donors, with incorporation or reduction of molecular oxygen, NAD(P)H as one donor, and incorporation of one atom of oxygen; GO:0003674,molecular_function; GO:0005488,binding; GO:004690…	PF00067.25:Cytochrome P450	--	--	--
novel.7172	0.7157	1.0804	0.599	2.8173	2.5502	2.8361	66	90	51	231	208	239	1.79065	2.33798e-19	1.88742e-17	up	5A	605035815	605038730	+	--	--	K14565 nucleolar protein 58 | (RefSeq) uncharacterized protein LOC123105250 isoform X1 (A)	ko03008: Ribosome biogenesis in eukaryotes	uncharacterized protein LOC123105250 isoform X4 [Triticum aestivum]	--	A0A453HWT4_AEGTS SubName: Full=Uncharacterized protein {ECO:0000313|EnsemblPlants:AET4Gv20329400.22};	--	--	--	--	--	--
novel.11252	2.7997	2.4296	2.6626	0	0	0	361	283	317	0	0	0	-10.6805	2.41899e-19	1.9503e-17	down	7D	5558592	5564416	+	--	--	K09553 stress-induced-phosphoprotein 1 | (RefSeq) hsp70-Hsp90 organizing protein-like (A)	--	hypothetical protein ZWY2020_053300, partial [Hordeum vulgare]	HSOP_WHEAT RecName: Full=Hsp70-Hsp90 organizing protein; Short=TaHop;	A0A287N9U8_HORVV SubName: Full=Uncharacterized protein {ECO:0000313|EnsemblPlants:HORVU.MOREX.r3.4HG0342410.1.CDS1};	Molecular co-chaperone STI1	GO:0005737,cytoplasm; GO:0005634,nucleus; GO:0030544,Hsp70 protein binding; GO:0051879,Hsp90 protein binding; GO:0070678,preprotein binding; GO:0051131,chaperone-mediated protein complex assembly; GO:0006457,protein folding; GO:0003674,molecular_function; GO:0005488,binding; GO:0005515,protein binding; GO:0031072,heat shock protein binding; GO:0008150,biological_process; GO:0009987,cellular proce…	--	--	--	--
novel.9581	1.2383	1.3812	1.1927	2.9288	2.6824	2.4618	262	264	233	551	502	476	1.09314	2.70475e-19	2.17508e-17	up	6D	60303063	60307394	+	--	--	--	--	--	--	--	--	--	--	--	--	--
novel.1815	1.0871	1.043	1.0989	5.0943	5.0803	5.0757	30	26	28	125	124	128	2.24933	2.84919e-19	2.28829e-17	up	2A	382332395	382332959	.	--	--	--	--	uncharacterized protein LOC109781551 [Aegilops tauschii subsp. strangulata]	--	--	--	--	--	--	--	--
TraesCS3D02G517400	4.5544	4.524	4.2719	1.2577	1.4252	1.4017	224	201	194	55	62	63	-1.69831	2.90514e-19	2.33023e-17	down	3D	600607769	600608866	+	TraesCS3D02G517400	--	--	--	glycine-rich cell wall structural protein 1.0 [Aegilops tauschii subsp. strangulata]	ASR2_SOLLC RecName: Full=Abscisic stress-ripening protein 2 {ECO:0000303|PubMed:7846175};	A0A3B6H2L5_WHEAT SubName: Full=ABA/WDS induced protein {ECO:0000313|EMBL:QJQ28944.1};	--	--	PF02496.19:ABA/WDS induced protein	--	--	--
TraesCS3B02G535900	8.6329	9.1337	8.5635	3.5227	4.7793	3.2325	678	648	621	246	332	232	-1.18105	3.46014e-19	2.75318e-17	down	3B	775825323	775831156	+	TraesCS3B02G535900	--	K00726 alpha-1,3-mannosyl-glycoprotein beta-1,2-N-acetylglucosaminyltransferase [EC:2.4.1.101] | (RefSeq) alpha-1,3-mannosyl-glycoprotein 2-beta-N-acetylglucosaminyltransferase-like isoform X1 (A)	ko00510: N-Glycan biosynthesis; ko00513: Various types of N-glycan biosynthesis; ko01100: Metabolic pathways	hypothetical protein CFC21_044292 [Triticum aestivum]	MGAT1_ARATH RecName: Full=Alpha-1,3-mannosyl-glycoprotein 2-beta-N-acetylglucosaminyltransferase {ECO:0000305}; EC=2.4.1.101 {ECO:0000269|PubMed:15537386}; AltName: Full=N-acetylglucosaminyltransferase I {ECO:0000303|PubMed:10889259}; Short=GlcNAcT-I {ECO:0000303|PubMed:10889259}; AltName: Full=N-glycosyl-oligosaccharide-glycoprotein N-acetylglucosaminyltransferase I {ECO:0000305}; AltName: Full=…	A0A3B6FXC8_WHEAT RecName: Full=Alpha-1,3-mannosyl-glycoprotein 2-beta-N-acetylglucosaminyltransferase {ECO:0000256|RuleBase:RU368119}; Short=GNT-I {ECO:0000256|RuleBase:RU368119}; Short=GlcNAc-T I {ECO:0000256|RuleBase:RU368119}; EC=2.4.1.101 {ECO:0000256|RuleBase:RU368119}; AltName: Full=N-glycosyl-oligosaccharide-glycoprotein N-acetylglucosaminyltransferase I {ECO:0000256|RuleBase:RU368119};	N-acetylglucosaminyltransferase I	GO:0005768,endosome; GO:0005794,Golgi apparatus; GO:0005797,Golgi medial cisterna; GO:0000139,Golgi membrane; GO:0016021,integral component of membrane; GO:0005802,trans-Golgi network; GO:0003827,alpha-1,3-mannosylglycoprotein 2-beta-N-acetylglucosaminyltransferase activity; GO:0016757,glycosyltransferase activity; GO:0046872,metal ion binding; GO:0016262,protein N-acetylglucosaminyltransferase a…	PF03071.18:GNT-I family	--	--	--
TraesCS4D02G030500	7.0947	6.7335	7.2331	0.0126	0	0	631	541	594	1	0	0	-10.5985	3.47007e-19	2.75507e-17	down	4D	13928452	13933386	+	TraesCS4D02G030500	--	--	--	uncharacterized protein LOC123095757 isoform X1 [Triticum aestivum]	--	A0A3B6JCF4_WHEAT RecName: Full=DUF1618 domain-containing protein {ECO:0000259|Pfam:PF07762};	--	--	PF07762.17:Protein of unknown function (DUF1618)	--	--	--
TraesCS6D02G072400	4.5433	5.0819	3.6871	9.8323	8.6503	9.2291	383	387	287	737	645	711	1.06855	3.5927e-19	2.84881e-17	up	6D	36814745	36818843	+	TraesCS6D02G072400	Peroxisomal membrane protein PEX16 [Source:UniProtKB/TrEMBL%3BAcc:A0A1D6DIV6]	K13335 peroxin-16 | (RefSeq) peroxisome biogenesis protein 16-like isoform X1 (A)	ko04146: Peroxisome	peroxisome biogenesis protein 16-like isoform X1 [Triticum aestivum]	PEX16_ARATH RecName: Full=Peroxisome biogenesis protein 16 {ECO:0000303|PubMed:16040658}; AltName: Full=Peroxin-16 {ECO:0000303|PubMed:16040658}; Short=AtPEX16 {ECO:0000303|PubMed:16040658}; Short=AtPex16p {ECO:0000303|PubMed:15173561}; AltName: Full=Protein SHRUNKEN SEED 1 {ECO:0000303|PubMed:10195899};	A0A3B6QCC3_WHEAT RecName: Full=Peroxisomal membrane protein PEX16 {ECO:0000256|RuleBase:RU365003};	Peroxisomal biogenesis protein (peroxin 16)	GO:0005789,endoplasmic reticulum membrane; GO:0016021,integral component of membrane; GO:0005778,peroxisomal membrane; GO:0005777,peroxisome; GO:0006633,fatty acid biosynthetic process; GO:0007031,peroxisome organization; GO:0006082,organic acid metabolic process; GO:0006629,lipid metabolic process; GO:0006631,fatty acid metabolic process; GO:0008150,biological_process; GO:0008152,metabolic proce…	PF08610.13:Peroxisomal membrane protein (Pex16)	--	--	--
novel.4924	4.8929	4.9636	4.5301	0	0.0087	0	634	581	542	0	1	0	-10.5911	3.68285e-19	2.91659e-17	down	3D	346964405	346971451	-	--	--	--	--	uncharacterized protein LOC119344931 [Triticum dicoccoides]	--	A0A446KKS3_TRITD RecName: Full=zf-RVT domain-containing protein {ECO:0000259|Pfam:PF13966};	FOG: Reverse transcriptase	--	PF13966.9:zinc-binding in reverse transcriptase	--	--	--
TraesCS5B02G007500	4.2449	4.8998	4.9771	2.0265	1.7364	1.9718	351	366	380	149	127	149	-1.2887	3.79866e-19	3.0007e-17	down	5B	8538379	8545008	-	TraesCS5B02G007500	--	K09553 stress-induced-phosphoprotein 1 | (RefSeq) hsp70-Hsp90 organizing protein-like (A)	--	hypothetical protein CFC21_069505 [Triticum aestivum]	HSOP_WHEAT RecName: Full=Hsp70-Hsp90 organizing protein; Short=TaHop;	A0A446TSR5_TRITD SubName: Full=Uncharacterized protein {ECO:0000313|EMBL:VAI26407.1};	Molecular co-chaperone STI1	GO:0005737,cytoplasm; GO:0005634,nucleus; GO:0030544,Hsp70 protein binding; GO:0051879,Hsp90 protein binding; GO:0070678,preprotein binding; GO:0051131,chaperone-mediated protein complex assembly; GO:0006457,protein folding; GO:0003674,molecular_function; GO:0005488,binding; GO:0005515,protein binding; GO:0031072,heat shock protein binding; GO:0008150,biological_process; GO:0009987,cellular proce…	PF12796.10:Ankyrin repeats (3 copies)	--	--	--
novel.9617	1.7701	1.5508	1.6556	3.3055	3.7456	3.0452	374	296	323	621	700	588	1.02933	6.52601e-19	5.08443e-17	up	6D	86639397	86646670	-	--	--	K23280 rhamnogalacturonan I rhamnosyltransferase [EC:2.4.1.351] | (RefSeq) rhamnogalacturonan I rhamnosyltransferase 1-like (A)	--	unnamed protein product [Triticum turgidum subsp. durum]	PAGR_ARATH RecName: Full=Protein PECTIC ARABINOGALACTAN SYNTHESIS-RELATED {ECO:0000303|PubMed:27091363, ECO:0000312|EMBL:ARJ31430.1}; EC=2.4.1.- {ECO:0000305}; AltName: Full=O-fucosyltransferase 26 {ECO:0000305}; Short=O-FucT-26 {ECO:0000305}; AltName: Full=O-fucosyltransferase family protein {ECO:0000305};	A0A446V8A2_TRITD RecName: Full=O-fucosyltransferase family protein {ECO:0000256|ARBA:ARBA00030350};	--	GO:0005768,endosome; GO:0005794,Golgi apparatus; GO:0005797,Golgi medial cisterna; GO:0000139,Golgi membrane; GO:0016021,integral component of membrane; GO:0005802,trans-Golgi network; GO:0016757,glycosyltransferase activity; GO:0052325,cell wall pectin biosynthetic process; GO:0006004,fucose metabolic process; GO:0003674,molecular_function; GO:0003824,catalytic activity; GO:0016740,transferase a…	PF10250.12:GDP-fucose protein O-fucosyltransferase	--	--	--
TraesCS6B02G362600	1.1867	1.3137	1.2429	3.9013	3.2879	3.3535	91	91	88	266	223	235	1.50497	6.63257e-19	5.16102e-17	up	6B	633918025	633923526	-	TraesCS6B02G362600	--	--	--	uncharacterized protein HI_0077-like [Triticum dicoccoides]	--	A0A446WMW4_TRITD SubName: Full=Uncharacterized protein {ECO:0000313|EMBL:VAI61477.1};	--	GO:0009536,plastid; GO:0005575,cellular_component; GO:0005622,intracellular anatomical structure; GO:0005737,cytoplasm; GO:0043226,organelle; GO:0043227,membrane-bounded organelle; GO:0043229,intracellular organelle; GO:0043231,intracellular membrane-bounded organelle; GO:0110165,cellular anatomical entity	PF04305.17:Protein of unknown function (DUF455)	--	--	--
TraesCSU02G048500	0.1685	0.3979	0.3041	1.4526	1.5237	1.8435	15	32	25	115	120	150	2.49195	6.83471e-19	5.31169e-17	up	Un	38669255	38671581	-	TraesCSU02G048500	--	K13223 indole-2-monooxygenase [EC:1.14.14.153] | (RefSeq) indole-2-monooxygenase-like (A)	ko00402: Benzoxazinoid biosynthesis; ko01110: Biosynthesis of secondary metabolites	indole-2-monooxygenase-like [Triticum aestivum]	C71C4_MAIZE RecName: Full=indole-2-monooxygenase; EC=1.14.14.153 {ECO:0000269|PubMed:9235894}; AltName: Full=Cytochrome P450 71C4; AltName: Full=Protein benzoxazineless 2;	A0A077RQ24_WHEAT SubName: Full=Uncharacterized protein {ECO:0000313|EMBL:CDM81275.1, ECO:0000313|EnsemblPlants:TraesCSU02G048500.1};	Cytochrome P450 CYP2 subfamily	GO:0016021,integral component of membrane; GO:0016020,membrane; GO:0020037,heme binding; GO:0036190,indole-2-monooxygenase activity; GO:0005506,iron ion binding; GO:0016709,oxidoreductase activity, acting on paired donors, with incorporation or reduction of molecular oxygen, NAD(P)H as one donor, and incorporation of one atom of oxygen; GO:0003674,molecular_function; GO:0005488,binding; GO:004690…	PF00067.25:Cytochrome P450	--	--	--
novel.3944	0	0	0	5.3411	4.318	4.8697	0	0	0	286	230	268	10.5537	7.13143e-19	5.52854e-17	up	3A	750809077	750810309	.	--	--	K03671 thioredoxin 1 | (RefSeq) thioredoxin-1-like (A)	--	Flavin-containing monooxygenase FMO GS-OX5 [Hordeum vulgare]	--	A0A453KDU2_AEGTS SubName: Full=Uncharacterized protein {ECO:0000313|EnsemblPlants:AET5Gv20386600.15};	--	--	--	--	--	--
novel.9202	1.5319	1.6197	1.3932	0	0	0	312	298	262	0	0	0	-10.5427	7.2371e-19	5.59657e-17	down	6B	399213864	399219004	-	--	--	K02868 large subunit ribosomal protein L11e | (RefSeq) 60S ribosomal protein L11 (A)	ko03010: Ribosome	uncharacterized protein LOC123105480 isoform X2 [Triticum aestivum]	--	I1QI76_ORYGL SubName: Full=Uncharacterized protein {ECO:0000313|EnsemblPlants:ORGLA08G0112700.1};	--	--	PF02992.17:Transposase family tnp2	--	--	--
novel.2567	0.8989	1.0269	0.9528	2.5167	2.5191	2.9091	94	97	92	234	233	278	1.4769	8.70778e-19	6.66785e-17	up	2B	473331135	473336896	+	--	--	--	--	Retrovirus-related Pol polyprotein LINE-1 [Hordeum vulgare]	--	A0A453BUM7_AEGTS SubName: Full=Uncharacterized protein {ECO:0000313|EnsemblPlants:AET2Gv20635400.1};	--	--	--	--	--	--
novel.10512	1.2037	1.7636	1.5848	0.0265	0	0.0387	102	135	124	2	0	3	-6.0992	9.01298e-19	6.89311e-17	down	7A	704663110	704665564	+	--	--	--	--	hypothetical protein ZWY2020_009227 [Hordeum vulgare]	--	A0A3B6LRB7_WHEAT SubName: Full=Uncharacterized protein {ECO:0000313|EnsemblPlants:TraesCS5B02G324300.1.cds1};	--	--	--	--	--	--
TraesCS7D02G048000	0.5424	0.5887	0.5184	2.2488	2.1525	1.6876	51	50	45	188	179	145	1.89426	9.31274e-19	7.09884e-17	up	7D	24825497	24827737	+	TraesCS7D02G048000	--	K22683 aspartyl protease family protein [EC:3.4.23.-] | (RefSeq) protein ASPARTIC PROTEASE IN GUARD CELL 1-like (A)	--	aspartyl protease family protein At5g10770-like [Triticum aestivum]	ASPA_ARATH RecName: Full=Aspartyl protease family protein At5g10770; EC=3.4.23.- {ECO:0000305}; Flags: Precursor;	A0A3B6T8A9_WHEAT RecName: Full=Peptidase A1 domain-containing protein {ECO:0000259|PROSITE:PS51767};	Aspartyl protease	GO:0031225,anchored component of membrane; GO:0005886,plasma membrane; GO:0004190,aspartic-type endopeptidase activity; GO:0006508,proteolysis; GO:0003674,molecular_function; GO:0003824,catalytic activity; GO:0004175,endopeptidase activity; GO:0008233,peptidase activity; GO:0016787,hydrolase activity; GO:0070001,aspartic-type peptidase activity; GO:0140096,catalytic activity, acting on a protein;…	PF14543.9:Xylanase inhibitor N-terminal	--	--	--
TraesCSU02G058600	34.0697	31.4893	37.6074	16.6404	14.6296	17.4455	624	521	636	271	237	292	-1.07231	9.31606e-19	7.09884e-17	down	Un	46158272	46158646	-	TraesCSU02G058600	--	K09578 peptidyl-prolyl cis-trans isomerase NIMA-interacting 1 [EC:5.2.1.8] | (RefSeq) uncharacterized protein LOC123059605 (A)	ko03250: Viral life cycle - HIV-1	uncharacterized protein LOC109731738 [Aegilops tauschii subsp. strangulata]	--	A0A3B6TZW6_WHEAT SubName: Full=Uncharacterized protein {ECO:0000313|EnsemblPlants:TraesCSU02G058600.1.cds1};	--	--	PF00161.22:Ribosome inactivating protein	--	--	--
TraesCS6A02G040400	65.738	54.9627	59.5535	23.0813	31.1121	33.8465	2697	2037	2256	842	1129	1269	-1.02343	9.3613e-19	7.12462e-17	down	6A	21077914	21078753	-	TraesCS6A02G040400	Histone H2B [Source:UniProtKB/TrEMBL%3BAcc:A0A341WEG3]	K11252 histone H2B | (RefSeq) histone H2B.1-like (A)	--	histone H2B.1-like [Triticum aestivum]	H2B3_WHEAT RecName: Full=Histone H2B.3; AltName: Full=wcH2B-8;	A0A453MV66_AEGTS SubName: Full=Uncharacterized protein {ECO:0000313|EnsemblPlants:AET6Gv20100700.1};	Histone H2B	GO:0000786,nucleosome; GO:0005634,nucleus; GO:0003677,DNA binding; GO:0046982,protein heterodimerization activity; GO:0030527,structural constituent of chromatin; GO:0006334,nucleosome assembly; GO:0003674,molecular_function; GO:0003676,nucleic acid binding; GO:0005488,binding; GO:0097159,organic cyclic compound binding; GO:1901363,heterocyclic compound binding; GO:0005515,protein binding; GO:004…	PF00125.27:Core histone H2A/H2B/H3/H4	--	--	--
TraesCS6D02G161700	3.3104	3.3566	3.1032	6.6483	7.4696	6.6208	238	218	206	425	475	435	1.09586	1.01024e-18	7.66998e-17	up	6D	140082638	140088192	+	TraesCS6D02G161700	--	--	--	unnamed protein product [Triticum turgidum subsp. durum]	DRB4_ORYSJ RecName: Full=Double-stranded RNA-binding protein 4; AltName: Full=dsRNA-binding protein 4;	A0A3B6QG62_WHEAT SubName: Full=Uncharacterized protein {ECO:0000313|EnsemblPlants:TraesCS6D02G161700.2};	--	GO:0005634,nucleus; GO:0003725,double-stranded RNA binding; GO:0004525,ribonuclease III activity; GO:0010468,regulation of gene expression; GO:0006396,RNA processing; GO:0006364,rRNA processing; GO:0003674,molecular_function; GO:0003676,nucleic acid binding; GO:0003723,RNA binding; GO:0005488,binding; GO:0097159,organic cyclic compound binding; GO:1901363,heterocyclic compound binding; GO:0003824…	PF00035.29:Double-stranded RNA binding motif	--	--	--
TraesCS3B02G528700	0.0813	0.135	0.0881	1.5778	1.747	1.9134	4	6	4	69	76	86	4.12484	1.65306e-18	1.23552e-16	up	3B	770659251	770660615	-	TraesCS3B02G528700	--	--	--	hypothetical protein CFC21_044227 [Triticum aestivum]	PPA16_ARATH RecName: Full=Probable inactive purple acid phosphatase 16; Flags: Precursor;	A0A3B6FXM9_WHEAT RecName: Full=Metallophos domain-containing protein {ECO:0000259|Pfam:PF00149};	Predicted DNA repair exonuclease SIA1	GO:0005576,extracellular region; GO:0003993,acid phosphatase activity; GO:0016788,hydrolase activity, acting on ester bonds; GO:0046872,metal ion binding; GO:0003674,molecular_function; GO:0003824,catalytic activity; GO:0016787,hydrolase activity; GO:0016791,phosphatase activity; GO:0042578,phosphoric ester hydrolase activity; GO:0005488,binding; GO:0043167,ion binding; GO:0043169,cation binding;…	PF00149.31:Calcineurin-like phosphoesterase	--	--	--
TraesCS1A02G137500	5.5067	8.3332	6.9473	2.2401	1.9207	1.6667	188	257	219	68	58	52	-1.82319	1.71889e-18	1.28166e-16	down	1A	223443862	223455182	+	TraesCS1A02G137500	--	--	--	mediator of RNA polymerase II transcription subunit 32-like [Triticum dicoccoides]	MED32_ARATH RecName: Full=Mediator of RNA polymerase II transcription subunit 32; AltName: Full=Mediator of RNA polymerase II transcription subunit 2;	A0A452XH10_AEGTS SubName: Full=Uncharacterized protein {ECO:0000313|EnsemblPlants:AET0Gv20156000.1};	--	GO:0016592,mediator complex; GO:0003712,transcription coregulator activity; GO:0009738,abscisic acid-activated signaling pathway; GO:0009631,cold acclimation; GO:0010150,leaf senescence; GO:0045944,positive regulation of transcription by RNA polymerase II; GO:0042542,response to hydrogen peroxide; GO:0048364,root development; GO:0003674,molecular_function; GO:0140110,transcription regulator activ…	--	--	--	--
TraesCS6B02G363700	1.3064	1.8494	1.1155	0.113	0.2272	0.1512	104	133	82	8	16	11	-3.10835	1.78495e-18	1.32775e-16	down	6B	634639596	634642685	+	TraesCS6B02G363700	--	K19355 mannan endo-1,4-beta-mannosidase [EC:3.2.1.78] | (RefSeq) putative mannan endo-1,4-beta-mannosidase 9 (A)	ko00051: Fructose and mannose metabolism; ko01100: Metabolic pathways	putative mannan endo-1,4-beta-mannosidase 9 [Triticum aestivum]	MAN9_ORYSJ RecName: Full=Putative mannan endo-1,4-beta-mannosidase 9; EC=3.2.1.78; AltName: Full=Beta-mannanase 9; AltName: Full=Endo-beta-1,4-mannanase 9; AltName: Full=OsMANP; AltName: Full=OsMan9; Flags: Precursor;	A0A3B6PQR3_WHEAT RecName: Full=Mannan endo-1,4-beta-mannosidase {ECO:0000256|ARBA:ARBA00012706}; EC=3.2.1.78 {ECO:0000256|ARBA:ARBA00012706};	--	GO:0005576,extracellular region; GO:0016985,mannan endo-1,4-beta-mannosidase activity; GO:0071704,organic substance metabolic process; GO:0003674,molecular_function; GO:0003824,catalytic activity; GO:0004553,hydrolase activity, hydrolyzing O-glycosyl compounds; GO:0004567,beta-mannosidase activity; GO:0015923,mannosidase activity; GO:0016787,hydrolase activity; GO:0016798,hydrolase activity, acti…	PF00150.21:Cellulase (glycosyl hydrolase family 5)	--	--	--
TraesCS6D02G131200	3.4334	3.9861	2.6301	10.6421	9.3255	14.2948	82	86	58	226	197	312	1.78162	1.84914e-18	1.37386e-16	up	6D	97585585	97586248	+	TraesCS6D02G131200	--	--	--	hypothetical protein CFC21_030579 [Triticum aestivum]	--	A0A3B6QE96_WHEAT SubName: Full=Uncharacterized protein {ECO:0000313|EnsemblPlants:TraesCS6D02G131200.1};	--	GO:0016021,integral component of membrane; GO:0005575,cellular_component; GO:0016020,membrane; GO:0031224,intrinsic component of membrane; GO:0110165,cellular anatomical entity	PF02072.18:Prepro-orexin	--	--	--
TraesCS6D02G047100	0.9954	1.1157	1.0848	2.4559	2.3633	2.4168	160	162	161	351	336	355	1.19048	1.85429e-18	1.37605e-16	up	6D	21704506	21710067	-	TraesCS6D02G047100	--	K13475 R protein MLA10 | (RefSeq) disease resistance protein RGA5-like isoform X1 (A)	ko04626: Plant-pathogen interaction	hypothetical protein CFC21_048573 [Triticum aestivum]	RGA5R_ORYSJ RecName: Full=Disease resistance protein RGA5 {ECO:0000305}; AltName: Full=Os11gRGA5 {ECO:0000312|EMBL:BAK39930.1}; AltName: Full=SasRGA5 {ECO:0000303|PubMed:21251109};	A0A3B6QC95_WHEAT RecName: Full=NB-ARC domain-containing protein {ECO:0000259|Pfam:PF00931};	Apoptotic ATPase	GO:0005737,cytoplasm; GO:0043531,ADP binding; GO:0005524,ATP binding; GO:0043621,protein self-association; GO:0042742,defense response to bacterium; GO:0002758,innate immune response-activating signal transduction; GO:0060548,negative regulation of cell death; GO:0009626,plant-type hypersensitive response; GO:0000166,nucleotide binding; GO:0003674,molecular_function; GO:0005488,binding; GO:001707…	PF00931.25:NB-ARC domain	--	--	--
novel.9551	1.4959	1.59	1.261	3.2499	3.4112	3.4039	176	169	137	340	355	366	1.22175	1.99954e-18	1.47857e-16	up	6D	38473571	38479294	+	--	--	K14310 nuclear pore complex protein Nup205 | (RefSeq) nuclear pore complex protein NUP205-like (A)	ko03013: Nucleocytoplasmic transport	uncharacterized protein LOC125520224 [Triticum urartu]	--	A0A453SPE9_AEGTS SubName: Full=Uncharacterized protein {ECO:0000313|EnsemblPlants:AET7Gv21013100.1};	--	--	--	--	--	--
TraesCS5D02G050500	4.7736	4.22	4.0918	1.4503	1.9823	1.7577	422	337	334	114	155	142	-1.32458	2.08729e-18	1.53982e-16	down	5D	48449244	48451053	+	TraesCS5D02G050500	--	--	--	uncharacterized protein LOC123124270 [Triticum aestivum]	--	A0A3B6MJE4_WHEAT SubName: Full=Uncharacterized protein {ECO:0000313|EnsemblPlants:TraesCS5D02G050500.1.cds1};	--	--	--	--	--	--
novel.1757	6.5665	5.9817	6.5683	0	0	0	288	237	266	0	0	0	-10.4008	2.20064e-18	1.62152e-16	down	2A	313297624	313298949	-	--	--	--	--	uncharacterized protein LOC123185251 [Triticum aestivum]	--	--	--	--	--	--	--	--
novel.6306	2.7744	2.6753	2.6383	0	0	0	287	250	252	0	0	0	-10.3974	2.22311e-18	1.63615e-16	down	4B	636739520	636747973	-	--	--	--	--	uncharacterized protein LOC123093739 isoform X2 [Triticum aestivum]	--	F2CWA5_HORVV SubName: Full=Predicted protein {ECO:0000313|EMBL:BAJ87126.1};	--	--	--	--	--	--
TraesCS7A02G051700	4.6517	3.842	4.7115	1.2604	1.9347	1.5824	386	288	361	93	142	120	-1.45764	2.47233e-18	1.81187e-16	down	7A	24993022	24994827	+	TraesCS7A02G051700	--	K22683 aspartyl protease family protein [EC:3.4.23.-] | (RefSeq) protein ASPARTIC PROTEASE IN GUARD CELL 1-like (A)	--	aspartyl protease family protein At5g10770-like [Triticum aestivum]	ASPA_ARATH RecName: Full=Aspartyl protease family protein At5g10770; EC=3.4.23.- {ECO:0000305}; Flags: Precursor;	A0A446WYR2_TRITD RecName: Full=Peptidase A1 domain-containing protein {ECO:0000259|PROSITE:PS51767};	Aspartyl protease	GO:0031225,anchored component of membrane; GO:0005886,plasma membrane; GO:0004190,aspartic-type endopeptidase activity; GO:0006508,proteolysis; GO:0003674,molecular_function; GO:0003824,catalytic activity; GO:0004175,endopeptidase activity; GO:0008233,peptidase activity; GO:0016787,hydrolase activity; GO:0070001,aspartic-type peptidase activity; GO:0140096,catalytic activity, acting on a protein;…	PF14543.9:Xylanase inhibitor N-terminal	--	--	--
novel.82	14.9332	17.7691	14.8203	6.7587	7.2356	8.1988	574	617	526	231	246	288	-1.0866	2.54171e-18	1.85533e-16	down	1A	41894771	41895958	+	--	--	--	--	uncharacterized protein LOC123087504 [Triticum aestivum]	--	A0A446IKV0_TRITD SubName: Full=Uncharacterized protein {ECO:0000313|EMBL:VAH01450.1};	--	--	--	--	--	--
novel.9590	1.3231	1.532	1.47	3.1899	2.9531	2.5171	348	364	357	746	687	605	1.01243	2.92215e-18	2.12311e-16	up	6D	67507043	67512601	+	--	--	K13457 disease resistance protein RPM1 | (RefSeq) disease resistance protein RPM1-like (A)	ko04626: Plant-pathogen interaction	LOW QUALITY PROTEIN: putative disease resistance protein RGA4 [Aegilops tauschii subsp. strangulata]	RGA3_SOLBU RecName: Full=Putative disease resistance protein RGA3; AltName: Full=Blight resistance protein B149; AltName: Full=RGA1-blb;	A0A446W559_TRITD SubName: Full=Uncharacterized protein {ECO:0000313|EMBL:VAI55233.1};	Apoptotic ATPase	GO:0043531,ADP binding; GO:0005524,ATP binding; GO:0050832,defense response to fungus; GO:0000166,nucleotide binding; GO:0003674,molecular_function; GO:0005488,binding; GO:0017076,purine nucleotide binding; GO:0030554,adenyl nucleotide binding; GO:0032553,ribonucleotide binding; GO:0032555,purine ribonucleotide binding; GO:0032559,adenyl ribonucleotide binding; GO:0036094,small molecule binding; …	PF00931.25:NB-ARC domain	--	--	--
TraesCS2B02G218800	3.2979	3.6127	3.3671	7.7463	6.8357	8.4768	192	190	181	401	352	451	1.1773	3.11686e-18	2.2541e-16	up	2B	208210598	208212008	-	TraesCS2B02G218800	--	K09338 homeobox-leucine zipper protein | (RefSeq) homeobox-leucine zipper protein HOX14-like (A)	--	homeobox-leucine zipper protein HOX14-like [Triticum aestivum]	HOX14_ORYSJ RecName: Full=Homeobox-leucine zipper protein HOX14; AltName: Full=HD-ZIP protein HOX14; AltName: Full=Homeodomain transcription factor HOX14; AltName: Full=OsHox14;	A0A3B6C3A8_WHEAT RecName: Full=Homeobox domain-containing protein {ECO:0000259|PROSITE:PS50071};	Transcription factor HEX, contains HOX and HALZ domains	GO:0005634,nucleus; GO:0000981,DNA-binding transcription factor activity, RNA polymerase II-specific; GO:0043565,sequence-specific DNA binding; GO:0045893,positive regulation of DNA-templated transcription; GO:0003674,molecular_function; GO:0003700,DNA-binding transcription factor activity; GO:0140110,transcription regulator activity; GO:0003676,nucleic acid binding; GO:0003677,DNA binding; GO:00…	PF00046.32:Homeodomain	HB-other	TF	HB->HB-other
novel.10521	2.0006	2.3011	1.7942	4.1922	4.1967	4.3184	256	266	212	477	475	505	1.0711	3.26988e-18	2.36203e-16	up	7A	712099159	712112509	+	--	--	K15255 ATP-dependent DNA helicase PIF1 [EC:5.6.2.3] | (RefSeq) ATP-dependent DNA helicase PIF1-like (A)	--	uncharacterized protein LOC123086173 isoform X1 [Triticum aestivum]	--	A0A453B764_AEGTS RecName: Full=ATP-dependent DNA helicase {ECO:0000256|RuleBase:RU363044}; EC=3.6.4.12 {ECO:0000256|RuleBase:RU363044};	DNA helicase PIF1/RRM3	GO:0005524,ATP binding; GO:0016887,ATP hydrolysis activity; GO:0003678,DNA helicase activity; GO:0006310,DNA recombination; GO:0006281,DNA repair; GO:0000723,telomere maintenance; GO:0000166,nucleotide binding; GO:0003674,molecular_function; GO:0005488,binding; GO:0017076,purine nucleotide binding; GO:0030554,adenyl nucleotide binding; GO:0032553,ribonucleotide binding; GO:0032555,purine ribonucl…	PF05970.17:PIF1-like helicase	--	--	--
TraesCS3A02G357400	25.214	20.1467	22.3795	9.4877	11.3597	11.375	798	576	654	267	318	329	-1.06255	3.37233e-18	2.43321e-16	down	3A	605179629	605180276	-	TraesCS3A02G357400	Histone H2B [Source:UniProtKB/TrEMBL%3BAcc:A0A1D5VES0]	K11252 histone H2B | (RefSeq) histone H2B.5-like (A)	--	histone H2B.5-like [Triticum aestivum]	H2B5_WHEAT RecName: Full=Histone H2B.5; AltName: Full=wcH2B-6;	A0A453FW81_AEGTS RecName: Full=Histone H2B {ECO:0000256|RuleBase:RU000451};	Histone H2B	GO:0000786,nucleosome; GO:0005634,nucleus; GO:0003677,DNA binding; GO:0046982,protein heterodimerization activity; GO:0030527,structural constituent of chromatin; GO:0006334,nucleosome assembly; GO:0003674,molecular_function; GO:0003676,nucleic acid binding; GO:0005488,binding; GO:0097159,organic cyclic compound binding; GO:1901363,heterocyclic compound binding; GO:0005515,protein binding; GO:004…	PF00125.27:Core histone H2A/H2B/H3/H4	--	--	--
novel.9622	6.9027	8.4024	8.9793	19.1303	14.2438	16.001	532	585	639	1311	971	1127	1.03468	3.38345e-18	2.43843e-16	up	6D	87392857	87394434	.	--	--	--	--	--	--	A0A453NER5_AEGTS SubName: Full=Uncharacterized protein {ECO:0000313|EnsemblPlants:AET6Gv20347200.3};	--	--	--	--	--	--
TraesCS6D02G119200	1.0401	0.9595	0.8657	2.372	2.7111	2.8032	108	90	83	219	249	266	1.46977	3.73855e-18	2.68814e-16	up	6D	84278819	84281606	+	TraesCS6D02G119200	--	--	--	F-box protein At2g23160-like [Triticum aestivum]	FB249_ARATH RecName: Full=Putative F-box protein At4g38870;	A0A3B6QEN4_WHEAT RecName: Full=F-box domain-containing protein {ECO:0000259|SMART:SM00256};	--	--	PF00646.36:F-box domain	--	--	--
TraesCS4D02G167300	0.1787	0.089	0.0968	1.0754	0.9801	0.7921	20	9	10	107	97	81	2.96081	3.8114e-18	2.73737e-16	up	4D	288428472	288432595	+	TraesCS4D02G167300	--	--	--	zinc finger protein CONSTANS-LIKE 13-like [Triticum aestivum]	COL13_ARATH RecName: Full=Zinc finger protein CONSTANS-LIKE 13;	A0A453I4B4_AEGTS SubName: Full=Uncharacterized protein {ECO:0000313|EnsemblPlants:AET4Gv20437700.6};	--	GO:0005634,nucleus; GO:0003677,DNA binding; GO:0003700,DNA-binding transcription factor activity; GO:0000976,transcription cis-regulatory region binding; GO:0008270,zinc ion binding; GO:0007623,circadian rhythm; GO:0006355,regulation of DNA-templated transcription; GO:0009637,response to blue light; GO:0010218,response to far red light; GO:0009416,response to light stimulus; GO:0010114,response t…	PF06203.17:CCT motif	Others	TR	Others
novel.6700	0	0	0	3.9939	3.1723	3.822	0	0	0	243	192	239	10.3352	4.08773e-18	2.9291e-16	up	4D	457299944	457304763	-	--	--	K02903 large subunit ribosomal protein L28e | (RefSeq) 60S ribosomal protein L28-2-like (A)	ko03010: Ribosome	proline-rich receptor-like protein kinase PERK10 [Aegilops tauschii subsp. strangulata]	--	A0A453IVZ4_AEGTS SubName: Full=Uncharacterized protein {ECO:0000313|EnsemblPlants:AET4Gv20698500.5};	--	--	--	--	--	--
novel.1735	0.3384	0.3251	0.4149	1.1991	1.3353	1.1527	53	46	60	167	185	165	1.78396	4.37255e-18	3.11889e-16	up	2A	291668714	291672000	-	--	--	--	--	Os12g0254450 [Oryza sativa Japonica Group]	--	C7J9W8_ORYSJ SubName: Full=Os12g0254450 protein {ECO:0000313|EMBL:BAH95601.1};	--	GO:0008270,zinc ion binding; GO:0003674,molecular_function; GO:0005488,binding; GO:0043167,ion binding; GO:0043169,cation binding; GO:0046872,metal ion binding; GO:0046914,transition metal ion binding	PF10551.12:MULE transposase domain	--	--	--
TraesCS1B02G168400	0.2872	0.2087	0.2722	1.3931	1.0047	1.3947	32	21	28	138	99	142	2.31029	5.03292e-18	3.58175e-16	up	1B	298073340	298089510	-	TraesCS1B02G168400	--	K15404 aldehyde decarbonylase [EC:4.1.99.5] | (RefSeq) very-long-chain aldehyde decarbonylase GL1-5-like (A)	ko00073: Cutin, suberine and wax biosynthesis; ko01110: Biosynthesis of secondary metabolites	very-long-chain aldehyde decarbonylase GL1-5-like [Triticum aestivum]	GLO15_ORYSI RecName: Full=Very-long-chain aldehyde decarbonylase GL1-5 {ECO:0000305}; EC=4.1.99.5 {ECO:0000250|UniProtKB:F4HVY0}; AltName: Full=Protein ECERIFERUM 1 {ECO:0000303|Ref.1}; Short=Os-CER1 {ECO:0000303|Ref.1}; AltName: Full=Protein GLOSSY 1-5 {ECO:0000305};	A0A446JT07_TRITD RecName: Full=Aldehyde oxygenase (deformylating) {ECO:0000256|ARBA:ARBA00013146}; EC=4.1.99.5 {ECO:0000256|ARBA:ARBA00013146};	--	GO:0005789,endoplasmic reticulum membrane; GO:0043668,exine; GO:0016021,integral component of membrane; GO:1990465,aldehyde oxygenase (deformylating) activity; GO:0005506,iron ion binding; GO:0009924,octadecanal decarbonylase activity; GO:0016491,oxidoreductase activity; GO:0048658,anther wall tapetum development; GO:0042335,cuticle development; GO:0010143,cutin biosynthetic process; GO:0008610,l…	PF12076.11:WAX2 C-terminal domain	--	--	--
novel.1176	2.6051	2.0496	1.399	0.0726	0.0974	0.0942	121	86	60	3	4	4	-4.50866	5.93042e-18	4.17763e-16	down	1D	111700921	111702495	+	--	--	K17604 zinc finger SWIM domain-containing protein 3 | (RefSeq) protein FAR1-RELATED SEQUENCE 5-like (A)	--	protein FAR1-RELATED SEQUENCE 5-like [Triticum dicoccoides]	FRS5_ARATH RecName: Full=Protein FAR1-RELATED SEQUENCE 5;	A0A2K2DUR8_BRADI RecName: Full=Protein FAR1-RELATED SEQUENCE {ECO:0000256|RuleBase:RU367018};	--	GO:0005634,nucleus; GO:0008270,zinc ion binding; GO:0006355,regulation of DNA-templated transcription; GO:0003674,molecular_function; GO:0005488,binding; GO:0043167,ion binding; GO:0043169,cation binding; GO:0046872,metal ion binding; GO:0046914,transition metal ion binding; GO:0006139,nucleobase-containing compound metabolic process; GO:0006351,DNA-templated transcription; GO:0006725,cellular ar…	PF03101.18:FAR1 DNA-binding domain	FAR1	TF	FAR1
TraesCS2D02G163300	5.3006	6.8594	6.1651	12.5522	11.458	13.316	284	332	305	598	543	652	1.03897	6.39789e-18	4.4968e-16	up	2D	107693548	107694795	-	TraesCS2D02G163300	--	K01166 ribonuclease T2 [EC:4.6.1.19] | (RefSeq) ribonuclease 1-like (A)	--	ribonuclease 1 [Aegilops tauschii subsp. strangulata]	RNS1_ARATH RecName: Full=Ribonuclease 1; EC=4.6.1.19; Flags: Precursor;	A0A1D5UY15_WHEAT SubName: Full=Genome assembly, chromosome: II {ECO:0000313|EMBL:SPT16863.1};	Ribonuclease, T2 family	GO:0005576,extracellular region; GO:0004521,endoribonuclease activity; GO:0004540,ribonuclease activity; GO:0033897,ribonuclease T2 activity; GO:0003723,RNA binding; GO:0009718,anthocyanin-containing compound biosynthetic process; GO:0016036,cellular response to phosphate starvation; GO:0009611,response to wounding; GO:0006401,RNA catabolic process; GO:0003674,molecular_function; GO:0003824,catal…	PF00445.21:Ribonuclease T2 family	--	--	--
TraesCS3D02G330600	1.757	1.8671	2.1185	4.4657	4.1582	4.7167	150	144	167	339	314	368	1.22752	7.27505e-18	5.08473e-16	up	3D	443268522	443271853	-	TraesCS3D02G330600	Vacuolar protein sorting-associated protein 36 [Source:Projected from Arabidopsis thaliana (AT5G04920) UniProtKB/Swiss-Prot%3BAcc:Q9FF81]	K12190 ESCRT-II complex subunit VPS36 | (RefSeq) vacuolar protein sorting-associated protein 36-like (A)	ko04144: Endocytosis	vacuolar protein sorting-associated protein 36 [Aegilops tauschii subsp. strangulata]	VPS36_ARATH RecName: Full=Vacuolar protein sorting-associated protein 36; Short=AtVPS36; AltName: Full=ESCRT-II complex subunit VPS36;	A0A3B6GXR6_WHEAT RecName: Full=Vacuolar protein-sorting-associated protein 36 {ECO:0000256|RuleBase:RU367095}; AltName: Full=ESCRT-II complex subunit VPS36 {ECO:0000256|RuleBase:RU367095};	Vacuolar sorting protein VPS36	GO:0005769,early endosome; GO:0000814,ESCRT II complex; GO:0005770,late endosome; GO:0031902,late endosome membrane; GO:0005886,plasma membrane; GO:0032266,phosphatidylinositol-3-phosphate binding; GO:0043130,ubiquitin binding; GO:0009793,embryo development ending in seed dormancy; GO:0071985,multivesicular body sorting pathway; GO:0043328,protein transport to vacuole involved in ubiquitin-depend…	PF04157.19:EAP30/Vps36 family	--	--	--
TraesCS3D02G348200	36.0892	47.5167	41.8355	23.8727	16.7318	18.8018	1151	1369	1232	677	472	548	-1.06751	7.97554e-18	5.53715e-16	down	3D	459878504	459879156	+	TraesCS3D02G348200	Histone H4 [Source:UniProtKB/TrEMBL%3BAcc:A0A077RYQ1]	K11254 histone H4 | (RefSeq) histone H4-like (A)	--	histone H4-like [Triticum aestivum]	H41_WHEAT RecName: Full=Histone H4 variant TH011;	A0A453FVP7_AEGTS RecName: Full=Histone H4 {ECO:0000256|RuleBase:RU000528};	Histone H4	GO:0000786,nucleosome; GO:0005634,nucleus; GO:0003677,DNA binding; GO:0046982,protein heterodimerization activity; GO:0030527,structural constituent of chromatin; GO:0006334,nucleosome assembly; GO:0003674,molecular_function; GO:0003676,nucleic acid binding; GO:0005488,binding; GO:0097159,organic cyclic compound binding; GO:1901363,heterocyclic compound binding; GO:0005515,protein binding; GO:004…	PF15511.9:Centromere kinetochore component CENP-T histone fold	--	--	--
novel.5830	1.7862	2.4578	1.9887	0	0	0	214	266	220	0	0	0	-10.2313	9.37015e-18	6.4623e-16	down	4B	167918034	167920722	-	--	--	--	--	hypothetical protein ZWY2020_009227 [Hordeum vulgare]	--	A0A3B6LRB7_WHEAT SubName: Full=Uncharacterized protein {ECO:0000313|EnsemblPlants:TraesCS5B02G324300.1.cds1};	--	--	--	--	--	--
TraesCS2D02G278900	7.292	6.919	6.7487	3.1313	3.1264	2.5078	385	330	329	147	146	121	-1.24893	1.00204e-17	6.88041e-16	down	2D	350058132	350065872	-	TraesCS2D02G278900	--	--	--	nudC domain-containing protein 2 isoform X2 [Aegilops tauschii subsp. strangulata]	BOB2_ARATH RecName: Full=Protein BOBBER 2;	A0A453BUE2_AEGTS RecName: Full=CS domain-containing protein {ECO:0000259|PROSITE:PS51203};	Nuclear distribution protein NUDC	GO:0005737,cytoplasm; GO:0051082,unfolded protein binding; GO:0006457,protein folding; GO:0003674,molecular_function; GO:0005488,binding; GO:0005515,protein binding; GO:0008150,biological_process; GO:0009987,cellular process; GO:0005575,cellular_component; GO:0005622,intracellular anatomical structure; GO:0110165,cellular anatomical entity	PF04969.19:CS domain	--	--	--
TraesCS3B02G529700	0.0822	0.0182	0.0712	1.4045	1.2633	1.4385	5	1	4	76	68	80	4.57065	1.09086e-17	7.44934e-16	up	3B	771170728	771172667	+	TraesCS3B02G529700	--	K25108 licheninase [EC:3.2.1.73] | (RefSeq) lichenase-2 isoform X1 (A)	--	glucan endo-1,3-beta-glucosidase GII [Triticum aestivum]	E13B_HORVU RecName: Full=Glucan endo-1,3-beta-glucosidase GII; EC=3.2.1.39 {ECO:0000269|PubMed:8514770}; AltName: Full=(1->3)-beta-glucan endohydrolase GII; AltName: Full=(1->3)-beta-glucanase isoenzyme GII; AltName: Full=Beta-1,3-endoglucanase GII; Flags: Precursor;	A0A3B6G0C3_WHEAT SubName: Full=Uncharacterized protein {ECO:0000313|EnsemblPlants:TraesCS3B02G529700.1};	--	GO:0042973,glucan endo-1,3-beta-D-glucosidase activity; GO:0006076,(1->3)-beta-D-glucan catabolic process; GO:0050832,defense response to fungus; GO:0003674,molecular_function; GO:0003824,catalytic activity; GO:0004553,hydrolase activity, hydrolyzing O-glycosyl compounds; GO:0008422,beta-glucosidase activity; GO:0015926,glucosidase activity; GO:0016787,hydrolase activity; GO:0016798,hydrolase act…	PF00332.21:Glycosyl hydrolases family 17	--	--	--
novel.3629	0.2634	0.1325	0.2593	1.1177	1.4755	1.6377	22	10	20	83	109	125	2.69381	1.18476e-17	8.06413e-16	up	3A	345658055	345662788	-	--	--	K00222 Delta14-sterol reductase [EC:1.3.1.70] | (RefSeq) uncharacterized protein LOC123138565 isoform X1 (A)	ko00100: Steroid biosynthesis; ko01100: Metabolic pathways; ko01110: Biosynthesis of secondary metabolites	uncharacterized protein LOC123410634 isoform X2 [Hordeum vulgare subsp. vulgare]	--	A2Q6E7_MEDTR SubName: Full=HAT dimerisation {ECO:0000313|EMBL:ABN09167.1}; Flags: Fragment;	--	GO:0046983,protein dimerization activity; GO:0003674,molecular_function; GO:0005488,binding; GO:0005515,protein binding	PF05699.17:hAT family C-terminal dimerisation region	--	--	--
novel.5439	6.473	6.1199	5.6564	2.1089	2.3399	3.0551	466	398	376	135	149	201	-1.27081	1.20569e-17	8.17986e-16	down	4A	473252167	473253640	.	--	--	--	--	uncharacterized protein LOC123146870 [Triticum aestivum]	--	--	--	--	--	--	--	--
TraesCS2D02G483100	1.6196	1.4546	1.5886	0.189	0.1727	0.2675	106	86	96	11	10	16	-2.87695	1.23083e-17	8.33232e-16	down	2D	585063654	585065529	+	TraesCS2D02G483100	--	K08695 anthocyanidin reductase [EC:1.3.1.77] | (RefSeq) anthocyanidin reductase ((2S)-flavan-3-ol-forming)-like (A)	ko00941: Flavonoid biosynthesis; ko01100: Metabolic pathways; ko01110: Biosynthesis of secondary metabolites	hypothetical protein CFC21_031940 [Triticum aestivum]	ANRPN_VITVI RecName: Full=Anthocyanidin reductase ((2S)-flavan-3-ol-forming) {ECO:0000250|UniProtKB:Q5FB34}; Short=VvANR {ECO:0000250|UniProtKB:Q5FB34}; EC=1.3.1.112 {ECO:0000250|UniProtKB:Q5FB34};	A0A3B6DKG6_WHEAT RecName: Full=Epimerase domain-containing protein {ECO:0000259|Pfam:PF01370};	Flavonol reductase/cinnamoyl-CoA reductase	GO:0033729,anthocyanidin reductase activity; GO:0016616,oxidoreductase activity, acting on the CH-OH group of donors, NAD or NADP as acceptor; GO:0009813,flavonoid biosynthetic process; GO:0003674,molecular_function; GO:0003824,catalytic activity; GO:0016491,oxidoreductase activity; GO:0016627,oxidoreductase activity, acting on the CH-CH group of donors; GO:0016628,oxidoreductase activity, acting…	PF01370.24:NAD dependent epimerase/dehydratase family	--	--	--
novel.9624	13.6207	18.4857	16.9216	43.7339	29.682	33.813	469	575	538	1339	904	1064	1.1403	1.26726e-17	8.56037e-16	up	6D	88782481	88783185	.	--	--	--	--	predicted protein [Hordeum vulgare subsp. vulgare]	--	A0A453NEA7_AEGTS SubName: Full=Uncharacterized protein {ECO:0000313|EnsemblPlants:AET6Gv20349500.2};	--	--	--	--	--	--
TraesCS7A02G301100	11.2945	9.866	10.319	4.3946	4.9322	4.3051	422	333	356	146	163	147	-1.19854	1.31419e-17	8.86782e-16	down	7A	419032765	419034388	-	TraesCS7A02G301100	--	K10739 replication factor A2 | (RefSeq) replication protein A 32 kDa subunit B-like isoform X1 (A)	ko03030: DNA replication; ko03420: Nucleotide excision repair; ko03430: Mismatch repair; ko03440: Homologous recombination	replication protein A 32 kDa subunit B-like isoform X2 [Triticum aestivum]	RFA2B_ORYSJ RecName: Full=Replication protein A 32 kDa subunit B; Short=OsRPA32B; AltName: Full=OsRPA32-2; AltName: Full=Replication factor A protein 2B; AltName: Full=Replication protein A 2B;	A0A3B6RK01_WHEAT RecName: Full=RPA_C domain-containing protein {ECO:0000259|Pfam:PF08784};	Single-stranded DNA-binding replication protein A (RPA), medium (30 kD) subunit	GO:0000781,chromosome, telomeric region; GO:0005662,DNA replication factor A complex; GO:0005634,nucleus; GO:0035861,site of double-strand break; GO:0003697,single-stranded DNA binding; GO:0006260,DNA replication; GO:0000724,double-strand break repair via homologous recombination; GO:0006289,nucleotide-excision repair; GO:0003674,molecular_function; GO:0003676,nucleic acid binding; GO:0003677,DNA…	PF08784.14:Replication protein A C terminal	--	--	--
TraesCS2D02G477300	5.359	4.3245	4.9577	2.0052	2.3782	2.1703	535	390	457	178	210	198	-1.15077	1.33523e-17	9.00006e-16	down	2D	579385311	579389781	+	TraesCS2D02G477300	--	K15086 (3S)-linalool synthase [EC:4.2.3.25] | (RefSeq) S-(+)-linalool synthase, chloroplastic-like isoform X1 (A)	ko00902: Monoterpenoid biosynthesis; ko01110: Biosynthesis of secondary metabolites	S-(+)-linalool synthase, chloroplastic-like isoform X1 [Triticum aestivum]	LINS_ORYSJ RecName: Full=S-(+)-linalool synthase, chloroplastic {ECO:0000305}; Short=OsLIS {ECO:0000303|PubMed:23889289}; EC=4.2.3.25 {ECO:0000305}; Flags: Precursor;	A0A3B6DL18_WHEAT SubName: Full=Uncharacterized protein {ECO:0000313|EnsemblPlants:TraesCS2D02G477300.1};	--	GO:0009507,chloroplast; GO:0000287,magnesium ion binding; GO:0034007,S-linalool synthase activity; GO:0010333,terpene synthase activity; GO:0042742,defense response to bacterium; GO:0043693,monoterpene biosynthetic process; GO:0016114,terpenoid biosynthetic process; GO:0003674,molecular_function; GO:0005488,binding; GO:0043167,ion binding; GO:0043169,cation binding; GO:0046872,metal ion binding; …	PF03936.19:Terpene synthase family, metal binding domain	--	--	--
TraesCS5D02G148800	7.1173	4.981	5.9152	11.1074	13.5017	14.6007	503	318	386	698	844	943	1.13067	1.33744e-17	9.0052e-16	up	5D	238066017	238067741	+	TraesCS5D02G148800	--	--	--	NAC transcription factor 29 [Aegilops tauschii subsp. strangulata]	NAC56_ARATH RecName: Full=NAC transcription factor 56 {ECO:0000303|PubMed:15029955}; Short=AtNAC056 {ECO:0000303|PubMed:15029955}; AltName: Full=NAC domain-containing protein 2 {ECO:0000303|PubMed:11245578}; Short=AtNAC2 {ECO:0000303|PubMed:11245578}; AltName: Full=Protein NAC-REGULATED SEED MORPHOLOGY 1 {ECO:0000303|PubMed:18849494};	A0A453KCW3_AEGTS RecName: Full=NAC domain-containing protein {ECO:0000259|PROSITE:PS51005};	--	GO:0005634,nucleus; GO:0003700,DNA-binding transcription factor activity; GO:0000976,transcription cis-regulatory region binding; GO:0080060,integument development; GO:0045995,regulation of embryonic development; GO:0009753,response to jasmonic acid; GO:0048317,seed morphogenesis; GO:0048731,system development; GO:0003674,molecular_function; GO:0140110,transcription regulator activity; GO:0001067…	PF02365.18:No apical meristem (NAM) protein	NAC	TF	NAC
novel.4613	0	0	0	2.0597	2.4528	1.8293	0	0	0	195	231	178	10.1795	1.43145e-17	9.60717e-16	up	3B	787807121	787809751	-	--	--	K17604 zinc finger SWIM domain-containing protein 3 | (RefSeq) protein FAR1-RELATED SEQUENCE 5-like (A)	--	protein FAR1-RELATED SEQUENCE 5-like [Triticum aestivum]	FRS5_ARATH RecName: Full=Protein FAR1-RELATED SEQUENCE 5;	A0A453CHV3_AEGTS RecName: Full=Protein FAR1-RELATED SEQUENCE {ECO:0000256|RuleBase:RU367018};	--	GO:0005634,nucleus; GO:0008270,zinc ion binding; GO:0006355,regulation of DNA-templated transcription; GO:0003674,molecular_function; GO:0005488,binding; GO:0043167,ion binding; GO:0043169,cation binding; GO:0046872,metal ion binding; GO:0046914,transition metal ion binding; GO:0006139,nucleobase-containing compound metabolic process; GO:0006351,DNA-templated transcription; GO:0006725,cellular ar…	PF03101.18:FAR1 DNA-binding domain	--	--	--
novel.6527	2.6419	2.3965	2.2651	0.0083	0.0083	0	360	295	285	1	1	0	-8.79041	1.57398e-17	1.05185e-15	down	4D	190493530	190496662	+	--	--	--	--	uncharacterized protein LOC123097253 isoform X2 [Triticum aestivum]	--	A0A446XIA1_TRITD SubName: Full=Uncharacterized protein {ECO:0000313|EMBL:VAI76014.1};	--	--	PF03108.18:MuDR family transposase	--	--	--
novel.4962	4.0756	4.501	4.1322	0	0	0.0105	423	422	396	0	0	1	-10.0916	1.71717e-17	1.14266e-15	down	3D	401045075	401047199	.	--	--	--	--	hypothetical protein TRIUR3_12046 [Triticum urartu]	--	A0A453FIP2_AEGTS RecName: Full=DUF4283 domain-containing protein {ECO:0000259|Pfam:PF14111};	FOG: Reverse transcriptase	--	PF14111.9:Domain of unknown function (DUF4283)	--	--	--
TraesCS6D02G129400	4.0499	5.0747	5.6806	11.3551	9.7139	9.848	288	326	373	718	611	640	1.07396	2.12409e-17	1.40298e-15	up	6D	94601195	94603540	+	TraesCS6D02G129400	--	--	--	protein G1-like1 [Aegilops tauschii subsp. strangulata]	G1L2_ORYSI RecName: Full=Protein G1-like2;	A0A453NFS2_AEGTS RecName: Full=ALOG domain-containing protein {ECO:0000259|PROSITE:PS51697};	--	GO:0005634,nucleus; GO:0003677,DNA binding; GO:0009299,mRNA transcription; GO:0090698,post-embryonic plant morphogenesis; GO:0003674,molecular_function; GO:0003676,nucleic acid binding; GO:0005488,binding; GO:0097159,organic cyclic compound binding; GO:1901363,heterocyclic compound binding; GO:0006139,nucleobase-containing compound metabolic process; GO:0006351,DNA-templated transcription; GO:000…	PF04852.15:ALOG domain	--	--	--
novel.9425	1.6994	2.0616	2.2817	0.0131	0	0.0255	146	160	181	1	0	2	-7.26545	2.6961e-17	1.76401e-15	down	6B	659330311	659332069	.	--	--	--	--	unnamed protein product [Triticum turgidum subsp. durum]	--	A0A453G434_AEGTS SubName: Full=Uncharacterized protein {ECO:0000313|EnsemblPlants:AET3Gv20878100.17};	--	--	--	--	--	--
novel.9989	2.1863	2.1679	2.6259	0	0	0	211	189	234	0	0	0	-10.0846	2.71147e-17	1.77221e-15	down	7A	14833446	14835421	.	--	--	--	--	LOW QUALITY PROTEIN: hypothetical protein CFC21_055410 [Triticum aestivum]	--	N1QTB9_AEGTA SubName: Full=Uncharacterized protein {ECO:0000313|EMBL:EMT03013.1, ECO:0000313|EnsemblPlants:EMT03013};	--	--	PF03478.21:Protein of unknown function (DUF295)	--	--	--
TraesCS4A02G332600	5.6373	5.1951	5.4389	2.124	1.9735	2.6616	394	328	351	132	122	170	-1.25648	2.7666e-17	1.80636e-15	down	4A	616700796	616703061	+	TraesCS4A02G332600	--	--	--	hypothetical protein CFC21_054093 [Triticum aestivum]	FBD41_ARATH RecName: Full=FBD-associated F-box protein At5g18780;	A0A3B6HYW8_WHEAT SubName: Full=Uncharacterized protein {ECO:0000313|EnsemblPlants:TraesCS4A02G332600.1};	--	--	PF00646.36:F-box domain	--	--	--
TraesCS6A02G034500	17.5688	14.4746	15.0644	7.9881	7.2395	7.684	653	486	517	264	238	261	-1.03086	3.80082e-17	2.4636e-15	down	6A	16655031	16655791	-	TraesCS6A02G034500	Histone H2B [Source:UniProtKB/TrEMBL%3BAcc:A0A341WMH6]	K11252 histone H2B | (RefSeq) histone H2B.2-like (A)	--	histone H2B.2-like [Triticum dicoccoides]	H2B2_WHEAT RecName: Full=Histone H2B.2;	A0A453MUM0_AEGTS RecName: Full=Histone H2B {ECO:0000256|RuleBase:RU000451};	Histone H2B	GO:0000786,nucleosome; GO:0005634,nucleus; GO:0003677,DNA binding; GO:0046982,protein heterodimerization activity; GO:0030527,structural constituent of chromatin; GO:0006334,nucleosome assembly; GO:0003674,molecular_function; GO:0003676,nucleic acid binding; GO:0005488,binding; GO:0097159,organic cyclic compound binding; GO:1901363,heterocyclic compound binding; GO:0005515,protein binding; GO:004…	PF00125.27:Core histone H2A/H2B/H3/H4	--	--	--
TraesCS6D02G150000	1.7902	1.7175	1.5654	4.146	4.0929	3.9759	135	117	109	278	273	274	1.27689	4.13189e-17	2.67264e-15	up	6D	123796872	123798415	+	TraesCS6D02G150000	--	--	--	uncharacterized protein LOC123144172 [Triticum aestivum]	--	A0A3B6QFS8_WHEAT SubName: Full=Uncharacterized protein {ECO:0000313|EnsemblPlants:TraesCS6D02G150000.1.cds1};	--	--	--	--	--	--
TraesCS2A02G062400	4.9167	4.2417	4.2998	9.1119	10.3344	9.8508	213	166	172	351	396	390	1.13083	4.24215e-17	2.73829e-15	up	2A	27733481	27734367	-	TraesCS2A02G062400	--	--	--	uncharacterized protein LOC119358785 [Triticum dicoccoides]	--	A0A446KIZ6_TRITD SubName: Full=Uncharacterized protein {ECO:0000313|EMBL:VAH25325.1};	--	--	PF01190.20:Pollen protein Ole e 1 like	--	--	--
novel.9603	0.5574	0.7162	0.7546	2.2724	1.8793	2.1783	56	65	70	203	167	200	1.65584	4.3866e-17	2.8257e-15	up	6D	76110048	76113952	-	--	--	K17604 zinc finger SWIM domain-containing protein 3 | (RefSeq) protein FAR1-RELATED SEQUENCE 5-like (A)	--	protein FAR1-RELATED SEQUENCE 5-like isoform X2 [Triticum aestivum]	FRS5_ARATH RecName: Full=Protein FAR1-RELATED SEQUENCE 5;	M8BQ57_AEGTA SubName: Full=Uncharacterized protein {ECO:0000313|EMBL:EMT27140.1, ECO:0000313|EnsemblPlants:EMT27140};	--	GO:0005634,nucleus; GO:0008270,zinc ion binding; GO:0006355,regulation of DNA-templated transcription; GO:0003674,molecular_function; GO:0005488,binding; GO:0043167,ion binding; GO:0043169,cation binding; GO:0046872,metal ion binding; GO:0046914,transition metal ion binding; GO:0006139,nucleobase-containing compound metabolic process; GO:0006351,DNA-templated transcription; GO:0006725,cellular ar…	PF03101.18:FAR1 DNA-binding domain	FAR1	TF	FAR1
TraesCS1A02G136600	1.1489	0.9947	1.0348	0.1663	0.1029	0.112	101	79	84	13	8	9	-3.05143	4.9942e-17	3.20387e-15	down	1A	218214942	218219934	-	TraesCS1A02G136600	--	K21444 poly(rC)-binding protein 3/4 | (RefSeq) flowering locus K homology domain-like isoform X1 (A)	--	hypothetical protein CFC21_001452 [Triticum aestivum]	FLK_ARATH RecName: Full=Flowering locus K homology domain {ECO:0000303|PubMed:14593172}; Short=Flowering locus KH domain {ECO:0000303|PubMed:14593172};	A0A3B5XYH9_WHEAT SubName: Full=Uncharacterized protein {ECO:0000313|EnsemblPlants:TraesCS1A02G136600.1};	PolyC-binding proteins alphaCP-1 and related KH domain proteins	GO:0005737,cytoplasm; GO:0005634,nucleus; GO:0003729,mRNA binding; GO:0009911,positive regulation of flower development; GO:0010468,regulation of gene expression; GO:0003674,molecular_function; GO:0003676,nucleic acid binding; GO:0003723,RNA binding; GO:0005488,binding; GO:0097159,organic cyclic compound binding; GO:1901363,heterocyclic compound binding; GO:0000003,reproduction; GO:0003006,develo…	PF00013.32:KH domain	--	--	--
TraesCS2D02G305300	0.4153	0.7595	0.8213	3.1067	2.4087	3.1809	23	38	42	153	118	161	2.1419	5.0209e-17	3.2177e-15	up	2D	391113616	391114940	+	TraesCS2D02G305300	--	--	--	unnamed protein product [Triticum turgidum subsp. durum]	NC104_ARATH RecName: Full=NAC domain-containing protein 104 {ECO:0000305}; Short=ANAC104 {ECO:0000303|PubMed:15029955}; AltName: Full=Protein XYLEM NAC DOMAIN 1 {ECO:0000312|EMBL:AED97913.1};	A0A453C0T5_AEGTS RecName: Full=NAC domain-containing protein {ECO:0000259|PROSITE:PS51005};	--	GO:0005634,nucleus; GO:0003677,DNA binding; GO:0003700,DNA-binding transcription factor activity; GO:0043067,regulation of programmed cell death; GO:0048367,shoot system development; GO:0048731,system development; GO:0010089,xylem development; GO:0003674,molecular_function; GO:0003676,nucleic acid binding; GO:0005488,binding; GO:0097159,organic cyclic compound binding; GO:1901363,heterocyclic com…	PF02365.18:No apical meristem (NAM) protein	NAC	TF	NAC
TraesCS1A02G079900	14.6341	14.0204	13.2192	4.502	5.1935	3.6622	223	193	186	61	70	51	-1.64002	5.04577e-17	3.22702e-15	down	1A	62794172	62794483	-	TraesCS1A02G079900	Histone H4 [Source:UniProtKB/TrEMBL%3BAcc:A0A077RYQ1]	K11254 histone H4 | (RefSeq) histone H4 (A)	--	histone H4 [Vibrio parahaemolyticus]	H41_WHEAT RecName: Full=Histone H4 variant TH011;	M5VRN0_PRUPE RecName: Full=Histone H4 {ECO:0000256|RuleBase:RU000528};	Histone H4	GO:0000786,nucleosome; GO:0005634,nucleus; GO:0003677,DNA binding; GO:0046982,protein heterodimerization activity; GO:0030527,structural constituent of chromatin; GO:0006334,nucleosome assembly; GO:0003674,molecular_function; GO:0003676,nucleic acid binding; GO:0005488,binding; GO:0097159,organic cyclic compound binding; GO:1901363,heterocyclic compound binding; GO:0005515,protein binding; GO:004…	PF15511.9:Centromere kinetochore component CENP-T histone fold	--	--	--
TraesCS6D02G027000	9.2818	9.1092	12.3331	27.5879	19.268	26.5864	238	211	292	629	437	623	1.26763	5.52133e-17	3.52035e-15	up	6D	10332063	10332587	-	TraesCS6D02G027000	--	K19040 E3 ubiquitin-protein ligase ATL10/75/76/77/78 [EC:2.3.2.27] | (RefSeq) RING-H2 finger protein ATL73-like (A)	--	RING-H2 finger protein ATL79-like [Triticum aestivum]	ATL79_ARATH RecName: Full=RING-H2 finger protein ATL79; EC=2.3.2.27 {ECO:0000305}; AltName: Full=RING-type E3 ubiquitin transferase ATL79 {ECO:0000305}; Flags: Precursor;	A0A3B6QBR6_WHEAT RecName: Full=RING-type domain-containing protein {ECO:0000259|PROSITE:PS50089};	FOG: Predicted E3 ubiquitin ligase	GO:0016021,integral component of membrane; GO:0046872,metal ion binding; GO:0016740,transferase activity; GO:0016567,protein ubiquitination; GO:0003674,molecular_function; GO:0005488,binding; GO:0043167,ion binding; GO:0043169,cation binding; GO:0003824,catalytic activity; GO:0006807,nitrogen compound metabolic process; GO:0008150,biological_process; GO:0008152,metabolic process; GO:0019538,prote…	PF13639.9:Ring finger domain	--	--	--
novel.6683	0	0	0	3.3702	2.9668	3.1196	0	0	0	185	162	176	9.96995	6.52748e-17	4.15339e-15	up	4D	442615262	442616525	.	--	--	--	--	unnamed protein product [Triticum turgidum subsp. durum]	--	A0A446TJD7_TRITD SubName: Full=Uncharacterized protein {ECO:0000313|EMBL:VAI23484.1};	--	--	--	--	--	--
TraesCS6D02G071300	1.0697	0.8498	0.7496	2.7032	2.6321	2.7816	85	61	55	191	185	202	1.61102	6.63842e-17	4.21969e-15	up	6D	36093105	36106214	-	TraesCS6D02G071300	--	K09560 suppressor of tumorigenicity protein 13 | (RefSeq) FAM10 family protein At4g22670-like (A)	--	uncharacterized protein LOC123143428 isoform X2 [Triticum aestivum]	--	A0A3B6QD20_WHEAT SubName: Full=Uncharacterized protein {ECO:0000313|EnsemblPlants:TraesCS6D02G071300.1};	--	--	--	--	--	--
novel.7841	6.8791	5.0917	6.1717	0	0.046	0	338	226	280	0	2	0	-8.6324	7.11512e-17	4.5181e-15	down	5B	650138358	650154518	-	--	--	--	--	neural Wiskott-Aldrich syndrome protein-like [Triticum aestivum]	--	T1NP16_TRIUA SubName: Full=Uncharacterized protein {ECO:0000313|EnsemblPlants:TRIUR3_32498-P1};	--	--	--	--	--	--
TraesCS6D02G018600	1.3144	1.2919	1.5585	3.4406	3.305	3.4468	116	103	127	270	258	278	1.30179	8.29374e-17	5.2399e-15	up	6D	7566041	7567941	-	TraesCS6D02G018600	--	--	--	putative F-box protein At1g30920 [Triticum aestivum]	FB300_ARATH RecName: Full=F-box protein At5g65850;	A0A453MQM6_AEGTS RecName: Full=F-box domain-containing protein {ECO:0000259|SMART:SM00256};	--	--	PF00646.36:F-box domain	--	--	--
TraesCS5B02G414000	0.7681	0.6908	0.7192	2.0426	1.8182	2.0049	96	78	83	227	201	229	1.43811	8.74203e-17	5.50642e-15	up	5B	588645040	588649060	-	TraesCS5B02G414000	--	K14638 solute carrier family 15 (peptide/histidine transporter), member 3/4 | (RefSeq) protein NRT1/ PTR FAMILY 8.2-like (A)	--	hypothetical protein CFC21_073733 [Triticum aestivum]	PTR33_ARATH RecName: Full=Protein NRT1/ PTR FAMILY 6.4; Short=AtNPF6.4; AltName: Full=Nitrate transporter 1.3;	A0A446UNT4_TRITD SubName: Full=Uncharacterized protein {ECO:0000313|EMBL:VAI37297.1};	H+/oligopeptide symporter	GO:0005829,cytosol; GO:0016021,integral component of membrane; GO:0015112,nitrate transmembrane transporter activity; GO:0015293,symporter activity; GO:0042128,nitrate assimilation; GO:0010167,response to nitrate; GO:0003674,molecular_function; GO:0005215,transporter activity; GO:0008509,anion transmembrane transporter activity; GO:0015075,ion transmembrane transporter activity; GO:0015103,inorga…	PF00854.24:POT family	--	--	--
TraesCS7D02G035300	0.067	0.0148	0.1089	0.6256	0.7729	0.5207	10	2	15	83	102	71	3.3324	9.1262e-17	5.74261e-15	up	7D	18104947	18108364	-	TraesCS7D02G035300	--	K13457 disease resistance protein RPM1 | (RefSeq) disease resistance protein RPM1-like (A)	ko04626: Plant-pathogen interaction	disease resistance protein RPM1-like [Triticum aestivum]	PIK2_ORYSJ RecName: Full=Disease resistance protein Pik-2 {ECO:0000305}; AltName: Full=Pik-2 blast resistance protein {ECO:0000312|EMBL:ADZ48538.1};	A0A3B6TIK6_WHEAT SubName: Full=Uncharacterized protein {ECO:0000313|EnsemblPlants:TraesCS7D02G035300.1};	Apoptotic ATPase	GO:0043531,ADP binding; GO:0005524,ATP binding; GO:0042742,defense response to bacterium; GO:0002758,innate immune response-activating signal transduction; GO:0009626,plant-type hypersensitive response; GO:0000166,nucleotide binding; GO:0003674,molecular_function; GO:0005488,binding; GO:0017076,purine nucleotide binding; GO:0030554,adenyl nucleotide binding; GO:0032553,ribonucleotide binding; GO:…	PF00931.25:NB-ARC domain	--	--	--
novel.3375	0	0	0	3.1358	2.4926	3.6897	0	0	0	172	136	208	9.94833	9.19445e-17	5.77974e-15	up	2D	640261130	640263433	-	--	--	--	--	protein FAR1-RELATED SEQUENCE 5 isoform X1 [Aegilops tauschii subsp. strangulata]	--	A0A446X5I7_TRITD RecName: Full=Protein FAR1-RELATED SEQUENCE {ECO:0000256|RuleBase:RU367018};	--	GO:0005634,nucleus; GO:0003676,nucleic acid binding; GO:0008270,zinc ion binding; GO:0006355,regulation of DNA-templated transcription; GO:0003674,molecular_function; GO:0005488,binding; GO:0097159,organic cyclic compound binding; GO:1901363,heterocyclic compound binding; GO:0043167,ion binding; GO:0043169,cation binding; GO:0046872,metal ion binding; GO:0046914,transition metal ion binding; GO:0…	PF03154.18:Atrophin-1 family	--	--	--
TraesCS1B02G301000	27.1506	21.2999	23.0031	9.9231	11.9947	13.4705	1277	905	999	415	499	579	-1.00378	1.03863e-16	6.50279e-15	down	1B	521766877	521767839	+	TraesCS1B02G301000	Histone H4 variant TH011 [Source:UniProtKB/Swiss-Prot%3BAcc:P62785]	K11254 histone H4 | (RefSeq) uncharacterized protein LOC123159432 (A)	--	unnamed protein product [Triticum turgidum subsp. durum]	H41_WHEAT RecName: Full=Histone H4 variant TH011;	A0A446J5F3_TRITD RecName: Full=Histone H4 {ECO:0000256|RuleBase:RU000528};	Histone H4	GO:0000786,nucleosome; GO:0005634,nucleus; GO:0003677,DNA binding; GO:0046982,protein heterodimerization activity; GO:0030527,structural constituent of chromatin; GO:0006334,nucleosome assembly; GO:0003674,molecular_function; GO:0003676,nucleic acid binding; GO:0005488,binding; GO:0097159,organic cyclic compound binding; GO:1901363,heterocyclic compound binding; GO:0005515,protein binding; GO:004…	PF15511.9:Centromere kinetochore component CENP-T histone fold	--	--	--
novel.6980	2.3179	2.1993	1.8229	5.3687	6.6137	6.9749	84	72	61	173	212	231	1.5896	1.05414e-16	6.59326e-15	up	5A	334343431	334347357	+	--	--	--	--	hypothetical protein TRIUR3_10557 [Triticum urartu]	--	T1N4D5_TRIUA SubName: Full=Uncharacterized protein {ECO:0000313|EnsemblPlants:TRIUR3_25266-P1};	--	--	--	--	--	--
TraesCS2B02G228900	0.9242	0.6368	0.766	0.0212	0.0533	0.0619	98	61	75	2	5	6	-4.0805	1.07277e-16	6.69638e-15	down	2B	223153810	223156266	+	TraesCS2B02G228900	Similar to NAC domain protein [Source: Projected from Oryza sativa (Os07g0566500)]	--	--	hypothetical protein CFC21_022866 [Triticum aestivum]	NAMB2_TRITD RecName: Full=NAC transcription factor NAM-B2; Short=TtNAM-B2;	A0A446M4F4_TRITD RecName: Full=NAC domain-containing protein {ECO:0000259|PROSITE:PS51005};	--	GO:0005634,nucleus; GO:0003677,DNA binding; GO:0006355,regulation of DNA-templated transcription; GO:0003674,molecular_function; GO:0003676,nucleic acid binding; GO:0005488,binding; GO:0097159,organic cyclic compound binding; GO:1901363,heterocyclic compound binding; GO:0006139,nucleobase-containing compound metabolic process; GO:0006351,DNA-templated transcription; GO:0006725,cellular aromatic c…	PF02365.18:No apical meristem (NAM) protein	NAC	TF	NAC
novel.2186	0	0	0	4.0857	3.8284	4.5888	0	0	0	162	151	187	9.90406	1.1075e-16	6.89252e-15	up	2B	44150778	44151690	.	--	--	--	--	--	--	--	--	--	--	--	--	--
TraesCS7A02G039200	1.2201	1.9837	2.1885	5.5101	5.884	4.7771	64	94	106	257	273	229	1.59925	1.18908e-16	7.37818e-15	up	7A	17466329	17467637	-	TraesCS7A02G039200	--	K13475 R protein MLA10 | (RefSeq) disease resistance protein RGA5-like isoform X1 (A)	ko04626: Plant-pathogen interaction	hypothetical protein CFC21_095353 [Triticum aestivum]	PIK6_ORYSJ RecName: Full=Disease resistance protein PIK6-NP {ECO:0000305};	A0A3B6R7T8_WHEAT SubName: Full=Uncharacterized protein {ECO:0000313|EnsemblPlants:TraesCS7A02G039200.1};	Apoptotic ATPase	GO:0043531,ADP binding; GO:0005524,ATP binding; GO:0006952,defense response; GO:0051707,response to other organism; GO:0000166,nucleotide binding; GO:0003674,molecular_function; GO:0005488,binding; GO:0017076,purine nucleotide binding; GO:0030554,adenyl nucleotide binding; GO:0032553,ribonucleotide binding; GO:0032555,purine ribonucleotide binding; GO:0032559,adenyl ribonucleotide binding; GO:003…	PF00931.25:NB-ARC domain	--	--	--
novel.9758	1.207	1.2036	1.1398	2.7542	2.8477	2.1122	242	218	211	491	505	387	1.12882	1.31234e-16	8.11881e-15	up	6D	227153961	227158065	.	--	--	--	--	uncharacterized protein LOC119290768 [Triticum dicoccoides]	--	A0A453ETY3_AEGTS SubName: Full=Uncharacterized protein {ECO:0000313|EnsemblPlants:AET3Gv20458600.1};	--	--	--	--	--	--
novel.9532	1.3375	1.0004	1.4407	3.0165	2.8118	2.9508	185	125	184	371	344	373	1.22425	1.32647e-16	8.19816e-15	up	6D	26660113	26663432	-	--	--	K17604 zinc finger SWIM domain-containing protein 3 | (RefSeq) protein FAR1-RELATED SEQUENCE 5-like (A)	--	protein FAR1-RELATED SEQUENCE 5-like isoform X1 [Triticum aestivum]	FRS5_ARATH RecName: Full=Protein FAR1-RELATED SEQUENCE 5;	A0A453CHZ1_AEGTS RecName: Full=Protein FAR1-RELATED SEQUENCE {ECO:0000256|RuleBase:RU367018};	--	GO:0005634,nucleus; GO:0008270,zinc ion binding; GO:0006355,regulation of DNA-templated transcription; GO:0003674,molecular_function; GO:0005488,binding; GO:0043167,ion binding; GO:0043169,cation binding; GO:0046872,metal ion binding; GO:0046914,transition metal ion binding; GO:0006139,nucleobase-containing compound metabolic process; GO:0006351,DNA-templated transcription; GO:0006725,cellular ar…	PF10551.12:MULE transposase domain	FAR1	TF	FAR1
novel.6606	0.0355	0.0131	0	1.4101	1.257	1.2684	3	1	0	106	94	98	6.3046	1.32933e-16	8.20772e-15	up	4D	290925577	290928833	-	--	--	--	--	uncharacterized protein LOC109776362 [Aegilops tauschii subsp. strangulata]	--	A0A453CZ69_AEGTS SubName: Full=Uncharacterized protein {ECO:0000313|EnsemblPlants:AET2Gv21023100.1};	--	--	--	--	--	--
[truncated: 823 more rows]
