# Supplementary material for: The Class III Peroxidase gene TaPRX-2A controls grain number per spike in common wheat (Triticum aestivum L.)
Source: Front Plant Sci. 2025 Feb 6;15:1501029. doi: 10.3389/fpls.2024.1501029 (PMC11839669; doi:10.3389/fpls.2024.1501029)
Supplement: Supplementary file 6 [file Table2.xlsx]

## Sheet: GO classification
Table S2 GO and KEGG pathway analysis of DEGs
Ontology	ID	Description	GeneRatio	All_gene	Count	Up_gene	Count_Up	Down_gene	Count_Down
Biological process	GO:0000003	reproduction	48/1317	TraesCS4D02G170200;novel.203;TraesCS4B02G155600;TraesCS4D02G107100;novel.6374;TraesCS3B02G534900;TraesCS6D02G104800;TraesCS5B02G142100;TraesCS4D02G153100;TraesCS5A02G143200;TraesCS6D02G082100;TraesCS6D02G067600;TraesCS7A02G220900;novel.2858;TraesCS1B02G168400;TraesCS3D02G330600;TraesCS5D02G148800;TraesCS1A02G136600;TraesCS1A02G130700;TraesCS6D02G169900;TraesCS2D02G090600;TraesCS7D02G419400;TraesC…	48	novel.203;TraesCS4B02G155600;TraesCS3B02G534900;TraesCS6D02G104800;TraesCS5B02G142100;TraesCS4D02G153100;TraesCS5A02G143200;TraesCS6D02G082100;TraesCS6D02G067600;novel.2858;TraesCS1B02G168400;TraesCS3D02G330600;TraesCS5D02G148800;TraesCS6D02G169900;TraesCS2D02G090600;TraesCS7D02G419400;TraesCS6D02G029900;TraesCS6D02G180000;TraesCS4B02G307600;TraesCS6D02G140900;TraesCS2D02G100900;TraesCS6D02G10070…	29	TraesCS4D02G170200;TraesCS4D02G107100;novel.6374;TraesCS7A02G220900;TraesCS1A02G136600;TraesCS1A02G130700;TraesCS7A02G146200;TraesCS6A02G190600;TraesCS7B02G048700;TraesCS4A02G066700;TraesCS4A02G265600;TraesCS5A02G042200;TraesCS5A02G133000;TraesCS5B02G045200;TraesCS4A02G205900;TraesCS2A02G402700;TraesCS2A02G329400;TraesCS1A02G059600;TraesCS6D02G220100	19
Biological process	GO:0002376	immune system process	38/1317	TraesCS7A02G046100;TraesCS7A02G046300;TraesCS2D02G551600;TraesCS7A02G046400;TraesCS7A02G046200;TraesCS6D02G028400;TraesCS3A02G447600;TraesCS5B02G420600;TraesCS7A02G050100;TraesCSU02G133200;TraesCS6D02G177100;TraesCSU02G102000;TraesCS6D02G047100;TraesCS7D02G035300;TraesCS7A02G045700;TraesCS4B02G054800;TraesCS7A02G045800;TraesCS7A02G039600;TraesCS7D02G022100;TraesCS6D02G028600;TraesCS4A02G447500;Tr…	38	TraesCS7A02G046100;TraesCS7A02G046300;TraesCS7A02G046400;TraesCS7A02G046200;TraesCS6D02G028400;TraesCS7A02G050100;TraesCSU02G133200;TraesCS6D02G177100;TraesCSU02G102000;TraesCS6D02G047100;TraesCS7D02G035300;TraesCS7A02G045700;TraesCS7A02G045800;TraesCS7A02G039600;TraesCS6D02G028600;TraesCS4A02G447500;TraesCS6D02G012900;novel.9516;TraesCS7A02G044100;TraesCS2D02G100900;TraesCS6D02G052200;TraesCS6B0…	26	TraesCS2D02G551600;TraesCS3A02G447600;TraesCS5B02G420600;TraesCS4B02G054800;TraesCS7D02G022100;TraesCS7A02G044700;TraesCS4A02G444700;TraesCS5B02G416800;TraesCS7A02G044800;TraesCS6B02G004900;TraesCS1A02G023500;TraesCS7D02G041100	12
Biological process	GO:0008152	metabolic process	434/1317	TraesCS4D02G038500;novel.11373;novel.6597;TraesCS4D02G170200;novel.9664;novel.7438;TraesCS3B02G417800;novel.203;novel.9064;TraesCS6D02G026500;novel.1566;TraesCS6D02G018400;novel.6375;TraesCS6D02G026400;TraesCS1A02G136400;TraesCS3B02G552000;novel.9400;TraesCS6D02G102400;TraesCS6D02G026600;novel.3505;TraesCS1A02G137800;TraesCS5B02G410800;TraesCS6D02G018500;TraesCS6D02G183800;TraesCS1A02G137000;Trae…	434	TraesCS4D02G038500;novel.11373;novel.9664;novel.7438;TraesCS3B02G417800;novel.203;novel.9064;TraesCS6D02G026500;novel.1566;TraesCS6D02G018400;TraesCS6D02G026400;novel.9400;TraesCS6D02G102400;TraesCS6D02G026600;novel.3505;TraesCS6D02G018500;TraesCS6D02G183800;TraesCS6D02G173400;novel.3099;TraesCS6D02G183900;TraesCS4B02G155600;TraesCS6D02G141700;TraesCS6D02G116200;TraesCS6D02G127100;TraesCS2A02G573…	254	novel.6597;TraesCS4D02G170200;novel.6375;TraesCS1A02G136400;TraesCS3B02G552000;TraesCS1A02G137800;TraesCS5B02G410800;TraesCS1A02G137000;TraesCS1A02G137900;TraesCS1A02G137200;novel.6447;TraesCS1A02G136200;TraesCS1A02G129400;TraesCS2D02G551600;TraesCS1A02G136500;TraesCS6D02G311900;novel.6705;TraesCS5D02G330300;novel.5557;novel.6248;TraesCS5B02G524200;TraesCS6B02G388600;TraesCS5B02G454600;TraesCS1A0…	180
Biological process	GO:0009987	cellular process	499/1317	novel.11373;novel.6597;TraesCS4D02G170200;TraesCS5B02G412700;novel.9664;TraesCS3B02G540800;novel.7438;TraesCS7A02G046100;TraesCS3B02G417800;novel.203;novel.9064;novel.1566;TraesCS6D02G018400;novel.6375;TraesCS1A02G136400;TraesCS3B02G552000;novel.9400;novel.3505;TraesCS1A02G137800;TraesCS5B02G410800;TraesCS6D02G015400;TraesCS7A02G046300;novel.11471;TraesCS6D02G130500;TraesCS1A02G137000;TraesCS1A02…	499	novel.11373;novel.9664;TraesCS3B02G540800;novel.7438;TraesCS7A02G046100;TraesCS3B02G417800;novel.203;novel.9064;novel.1566;TraesCS6D02G018400;novel.9400;novel.3505;TraesCS6D02G015400;TraesCS7A02G046300;TraesCS6D02G130500;TraesCS6D02G173400;novel.6612;novel.3099;TraesCS6D02G183900;TraesCS4B02G155600;TraesCS6D02G141700;TraesCS6D02G116200;TraesCS6D02G127100;TraesCS2A02G573900;TraesCS6D02G065900;Trae…	285	novel.6597;TraesCS4D02G170200;TraesCS5B02G412700;novel.6375;TraesCS1A02G136400;TraesCS3B02G552000;TraesCS1A02G137800;TraesCS5B02G410800;novel.11471;TraesCS1A02G137000;TraesCS1A02G137900;TraesCS1A02G137200;novel.6447;TraesCS1A02G136200;TraesCS1A02G129400;TraesCS2D02G551600;TraesCS6D02G255600;TraesCS4D02G107100;TraesCS1A02G136500;TraesCS5D02G330300;novel.5557;novel.6248;TraesCS6B02G388600;TraesCS5B…	214
Biological process	GO:0016032	viral process	1/1317	TraesCS1A02G137700	1	--	0	TraesCS1A02G137700	1
Biological process	GO:0022414	reproductive process	48/1317	TraesCS4D02G170200;novel.203;TraesCS4B02G155600;TraesCS4D02G107100;novel.6374;TraesCS3B02G534900;TraesCS6D02G104800;TraesCS5B02G142100;TraesCS4D02G153100;TraesCS5A02G143200;TraesCS6D02G082100;TraesCS6D02G067600;TraesCS7A02G220900;novel.2858;TraesCS1B02G168400;TraesCS3D02G330600;TraesCS5D02G148800;TraesCS1A02G136600;TraesCS1A02G130700;TraesCS6D02G169900;TraesCS2D02G090600;TraesCS7D02G419400;TraesC…	48	novel.203;TraesCS4B02G155600;TraesCS3B02G534900;TraesCS6D02G104800;TraesCS5B02G142100;TraesCS4D02G153100;TraesCS5A02G143200;TraesCS6D02G082100;TraesCS6D02G067600;novel.2858;TraesCS1B02G168400;TraesCS3D02G330600;TraesCS5D02G148800;TraesCS6D02G169900;TraesCS2D02G090600;TraesCS7D02G419400;TraesCS6D02G029900;TraesCS6D02G180000;TraesCS4B02G307600;TraesCS6D02G140900;TraesCS2D02G100900;TraesCS6D02G10070…	29	TraesCS4D02G170200;TraesCS4D02G107100;novel.6374;TraesCS7A02G220900;TraesCS1A02G136600;TraesCS1A02G130700;TraesCS7A02G146200;TraesCS6A02G190600;TraesCS7B02G048700;TraesCS4A02G066700;TraesCS4A02G265600;TraesCS5A02G042200;TraesCS5A02G133000;TraesCS5B02G045200;TraesCS4A02G205900;TraesCS2A02G402700;TraesCS2A02G329400;TraesCS1A02G059600;TraesCS6D02G220100	19
Biological process	GO:0023052	signaling	63/1317	novel.6447;TraesCS6B02G388600;TraesCS6B02G380900;TraesCS6D02G028400;TraesCS3B02G534900;TraesCS5B02G420600;TraesCS6D02G100900;TraesCS6D02G102300;novel.9685;TraesCS7A02G050100;TraesCS4B02G155300;TraesCSU02G133200;TraesCS6D02G177100;TraesCSU02G016900;TraesCSU02G102000;TraesCS6D02G127500;TraesCS1A02G137500;TraesCS6D02G047100;TraesCS7D02G035300;TraesCS4A02G335200;TraesCS4D02G301100;TraesCS6D02G139900;…	63	TraesCS6B02G380900;TraesCS6D02G028400;TraesCS3B02G534900;TraesCS6D02G100900;TraesCS6D02G102300;novel.9685;TraesCS7A02G050100;TraesCS4B02G155300;TraesCSU02G133200;TraesCS6D02G177100;TraesCSU02G016900;TraesCSU02G102000;TraesCS6D02G127500;TraesCS6D02G047100;TraesCS7D02G035300;TraesCS4A02G335200;TraesCS6D02G139900;TraesCS6D02G002300;TraesCS6D02G028600;TraesCS4A02G447500;TraesCS6D02G067900;TraesCS5B02…	43	novel.6447;TraesCS6B02G388600;TraesCS5B02G420600;TraesCS1A02G137500;TraesCS4D02G301100;TraesCS1A02G077800;TraesCS6B02G374000;TraesCS7D02G022100;TraesCS6B02G214400;TraesCS5D02G069900;TraesCS6B02G214500;TraesCS6B02G004900;TraesCS4A02G194800;TraesCS2A02G542700;TraesCS4B02G081200;TraesCS4D02G118500;TraesCS1A02G013200;TraesCS1A02G023500;TraesCS2A02G089400;TraesCS2B02G513100	20
Biological process	GO:0032501	multicellular organismal process	83/1317	TraesCS4D02G170200;novel.203;TraesCS3B02G552000;TraesCS6D02G183900;novel.6447;TraesCS4D02G107100;TraesCS6D02G075000;TraesCS5A02G179700;TraesCS5D02G184300;TraesCS5B02G177500;novel.6374;novel.5931;TraesCS6D02G138400;TraesCS6A02G098200;TraesCS6D02G104800;TraesCS5B02G142100;TraesCS4D02G153100;TraesCS3B02G544200;TraesCS7A02G050100;TraesCS5A02G143200;TraesCS3B02G393800;TraesCS6D02G108600;TraesCS6D02G08…	83	novel.203;TraesCS6D02G183900;TraesCS6D02G075000;TraesCS5A02G179700;TraesCS5D02G184300;TraesCS5B02G177500;TraesCS6D02G138400;TraesCS6D02G104800;TraesCS5B02G142100;TraesCS4D02G153100;TraesCS7A02G050100;TraesCS5A02G143200;TraesCS6D02G108600;TraesCS6D02G082100;novel.2858;TraesCS1B02G168400;TraesCS3D02G330600;TraesCS5D02G148800;TraesCS2D02G305300;novel.11818;TraesCS6D02G169900;TraesCS3B02G553200;Traes…	52	TraesCS4D02G170200;TraesCS3B02G552000;novel.6447;TraesCS4D02G107100;novel.6374;novel.5931;TraesCS6A02G098200;TraesCS3B02G544200;TraesCS3B02G393800;TraesCS7A02G220900;TraesCS6A02G098000;TraesCS1A02G137500;TraesCS1A02G136600;TraesCS1A02G130700;TraesCS7A02G048000;TraesCS1A02G052000;TraesCS7A02G146200;TraesCS2A02G194500;TraesCS3B02G543800;TraesCS5A02G352700;TraesCS6A02G190600;TraesCS7B02G048700;Traes…	31
Biological process	GO:0032502	developmental process	98/1317	TraesCS4D02G170200;novel.203;TraesCS3B02G552000;TraesCS6D02G183900;novel.6447;TraesCS1A02G136200;TraesCS6D02G127100;TraesCS4D02G107100;TraesCS5A02G179700;TraesCS5D02G184300;TraesCS5B02G177500;novel.6374;novel.5931;TraesCS6D02G138400;TraesCS6A02G098200;TraesCSU02G118100;TraesCS6D02G104800;TraesCS5B02G142100;TraesCS4D02G153100;TraesCS1A02G136900;TraesCS3B02G544200;TraesCS7A02G050100;TraesCS5A02G143…	98	novel.203;TraesCS6D02G183900;TraesCS6D02G127100;TraesCS5A02G179700;TraesCS5D02G184300;TraesCS5B02G177500;TraesCS6D02G138400;TraesCSU02G118100;TraesCS6D02G104800;TraesCS5B02G142100;TraesCS4D02G153100;TraesCS7A02G050100;TraesCS5A02G143200;TraesCS6D02G108600;TraesCS6D02G082100;novel.2858;TraesCS1B02G168400;TraesCS3D02G330600;TraesCS5D02G148800;TraesCS6D02G129400;TraesCS2D02G305300;novel.11818;TraesC…	63	TraesCS4D02G170200;TraesCS3B02G552000;novel.6447;TraesCS1A02G136200;TraesCS4D02G107100;novel.6374;novel.5931;TraesCS6A02G098200;TraesCS1A02G136900;TraesCS3B02G544200;TraesCS3B02G393800;TraesCS7A02G220900;TraesCS6A02G098000;TraesCS1A02G137500;TraesCS1A02G136600;TraesCS1A02G130700;TraesCS6B02G374000;TraesCS7A02G048000;TraesCS1A02G052000;TraesCS5D02G069900;TraesCS7A02G146200;TraesCS2A02G194500;Traes…	35
Biological process	GO:0040007	growth	18/1317	TraesCS5A02G179700;TraesCS5D02G184300;TraesCS5B02G177500;novel.6374;TraesCS1A02G136900;TraesCS6D02G139900;TraesCS6B02G374000;TraesCS6D02G180000;TraesCS5D02G069900;TraesCS7A02G146200;TraesCS6D02G056600;TraesCS5B02G446900;TraesCS6D02G115100;TraesCS7B02G048700;TraesCS3A02G406000;TraesCS7B02G370100;TraesCS3D02G467600;TraesCS5A02G341700	18	TraesCS5A02G179700;TraesCS5D02G184300;TraesCS5B02G177500;TraesCS6D02G139900;TraesCS6D02G180000;TraesCS6D02G056600;TraesCS5B02G446900;TraesCS6D02G115100;TraesCS3A02G406000;TraesCS7B02G370100;TraesCS3D02G467600;TraesCS5A02G341700	12	novel.6374;TraesCS1A02G136900;TraesCS6B02G374000;TraesCS5D02G069900;TraesCS7A02G146200;TraesCS7B02G048700	6
Biological process	GO:0040011	locomotion	1/1317	TraesCS6D02G033300	1	TraesCS6D02G033300	1	--	0
Biological process	GO:0044419	biological process involved in interspecies interaction between organisms	87/1317	TraesCS7A02G046100;TraesCS7A02G046300;novel.6612;TraesCS2D02G551600;TraesCS7A02G046400;TraesCS7A02G046200;TraesCS6D02G005300;novel.9991;TraesCS6D02G028400;TraesCS6D02G012700;TraesCS3A02G447600;TraesCS4D02G208300;TraesCS5B02G420600;TraesCSU02G028200;TraesCS7A02G050100;TraesCS7A02G039400;TraesCSU02G133200;TraesCS6D02G177100;novel.6595;TraesCSU02G102000;TraesCS6D02G047100;novel.9590;TraesCS3B02G5297…	87	TraesCS7A02G046100;TraesCS7A02G046300;novel.6612;TraesCS7A02G046400;TraesCS7A02G046200;TraesCS6D02G005300;TraesCS6D02G028400;TraesCS6D02G012700;TraesCSU02G028200;TraesCS7A02G050100;TraesCS7A02G039400;TraesCSU02G133200;TraesCS6D02G177100;TraesCSU02G102000;TraesCS6D02G047100;novel.9590;TraesCS3B02G529700;TraesCS7D02G035300;TraesCS7A02G039200;TraesCS7A02G048700;TraesCSU02G113800;TraesCS7A02G045700;T…	61	TraesCS2D02G551600;novel.9991;TraesCS3A02G447600;TraesCS4D02G208300;TraesCS5B02G420600;novel.6595;TraesCS2D02G477300;TraesCS1B02G246400;TraesCS1D02G234700;TraesCS5B02G446200;TraesCS1A02G237900;TraesCS4B02G054800;TraesCS7D02G022100;TraesCS7A02G044700;TraesCS4A02G444700;TraesCS5B02G416800;TraesCS7A02G044800;TraesCS4B02G343200;TraesCS6B02G004900;TraesCS4B02G081200;TraesCS1A02G013200;TraesCS1A02G0029…	26
Biological process	GO:0048511	rhythmic process	6/1317	novel.6447;TraesCS4D02G167300;TraesCS6D02G143100;TraesCS6A02G190600;TraesCS1A02G071200;TraesCS3D02G312300	6	TraesCS4D02G167300;TraesCS6D02G143100	2	novel.6447;TraesCS6A02G190600;TraesCS1A02G071200;TraesCS3D02G312300	4
Biological process	GO:0048518	positive regulation of biological process	47/1317	TraesCS1A02G137000;TraesCS1A02G137900;novel.6447;TraesCS6D02G127100;TraesCS4D02G070400;TraesCS4A02G040600;TraesCS6D02G138400;TraesCS1A02G005700;TraesCS6D02G028400;TraesCS5B02G420600;TraesCS4B02G261600;TraesCS4D02G153100;TraesCSU02G133200;TraesCSU02G102000;TraesCS1A02G137500;TraesCS6D02G047100;TraesCS2B02G218800;TraesCS1A02G136600;TraesCS7D02G035300;TraesCS4D02G301100;TraesCS4B02G054800;TraesCSU02…	47	TraesCS6D02G127100;TraesCS4D02G070400;TraesCS4A02G040600;TraesCS6D02G138400;TraesCS6D02G028400;TraesCS4B02G261600;TraesCS4D02G153100;TraesCSU02G133200;TraesCSU02G102000;TraesCS6D02G047100;TraesCS2B02G218800;TraesCS7D02G035300;TraesCSU02G109900;TraesCS6D02G028600;TraesCS4A02G447500;TraesCS6D02G067900;TraesCS6D02G128300;TraesCS6D02G012900;novel.9516;TraesCS7A02G044100;TraesCS2D02G100900;TraesCS4B02…	30	TraesCS1A02G137000;TraesCS1A02G137900;novel.6447;TraesCS1A02G005700;TraesCS5B02G420600;TraesCS1A02G137500;TraesCS1A02G136600;TraesCS4D02G301100;TraesCS4B02G054800;TraesCS7D02G022100;TraesCS5D02G069900;TraesCS4D02G033000;TraesCS6B02G004900;TraesCS1A02G013200;TraesCS1A02G023500;TraesCS6A02G192900;TraesCS2A02G329400	17
Biological process	GO:0048519	negative regulation of biological process	51/1317	TraesCS1A02G137000;TraesCS1A02G137900;TraesCS4B02G155600;novel.6447;TraesCS6D02G062500;TraesCS1A02G005700;TraesCS6D02G176800;TraesCS3B02G534900;TraesCS4D02G153100;TraesCS7A02G050100;TraesCS5A02G552500;TraesCS4D02G163100;TraesCS4B02G155300;TraesCSU02G133200;TraesCS3D02G339100;TraesCS6D02G047100;TraesCS1A02G130700;TraesCS6D02G122100;TraesCS1D02G158000;TraesCS1B02G177600;TraesCS7D02G022100;novel.460…	51	TraesCS4B02G155600;TraesCS6D02G062500;TraesCS6D02G176800;TraesCS3B02G534900;TraesCS4D02G153100;TraesCS7A02G050100;TraesCS4D02G163100;TraesCS4B02G155300;TraesCSU02G133200;TraesCS3D02G339100;TraesCS6D02G047100;TraesCS6D02G122100;novel.4603;TraesCS6D02G057900;TraesCS4B02G307600;TraesCS6D02G012900;novel.9516;TraesCS3B02G288700;TraesCS6D02G052200;TraesCS5B02G446900;TraesCS6B02G300400;TraesCSU02G090300…	30	TraesCS1A02G137000;TraesCS1A02G137900;novel.6447;TraesCS1A02G005700;TraesCS5A02G552500;TraesCS1A02G130700;TraesCS1D02G158000;TraesCS1B02G177600;TraesCS7D02G022100;TraesCS5D02G069900;TraesCS1A02G160900;TraesCS7D02G063800;TraesCS7A02G069100;TraesCS1D02G438400;TraesCS6B02G004900;TraesCS4B02G081200;TraesCS5A02G352700;TraesCS6A02G190600;TraesCS2A02G494600;TraesCS1D02G126400;TraesCS2A02G402700	21
Biological process	GO:0050789	regulation of biological process	198/1317	novel.6597;TraesCS3B02G417800;novel.1566;TraesCS1A02G137000;TraesCS1A02G137900;TraesCS6D02G183900;TraesCS4B02G155600;novel.6447;TraesCS6D02G127100;TraesCS2D02G551600;novel.4504;novel.6248;TraesCS6B02G388600;TraesCS4D02G070400;TraesCS5A02G179700;TraesCS5D02G184300;TraesCS6D02G062500;TraesCS5B02G454600;TraesCS5B02G177500;TraesCS6D02G014400;novel.11245;TraesCS6B02G380900;novel.4947;TraesCS4A02G04060…	198	TraesCS3B02G417800;novel.1566;TraesCS6D02G183900;TraesCS4B02G155600;TraesCS6D02G127100;novel.4504;TraesCS4D02G070400;TraesCS5A02G179700;TraesCS5D02G184300;TraesCS6D02G062500;TraesCS5B02G177500;TraesCS6D02G014400;TraesCS6B02G380900;TraesCS4A02G040600;TraesCS6D02G138400;TraesCS6D02G028100;TraesCS6D02G028400;TraesCS6D02G176800;TraesCS3B02G534900;TraesCSU02G019700;TraesCS4B02G261600;TraesCS5B02G14210…	122	novel.6597;TraesCS1A02G137000;TraesCS1A02G137900;novel.6447;TraesCS2D02G551600;novel.6248;TraesCS6B02G388600;TraesCS5B02G454600;novel.11245;novel.4947;TraesCS1A02G005700;TraesCS5B02G457600;TraesCS5B02G420600;TraesCS5B02G410600;TraesCS3B02G544200;novel.2377;TraesCS5A02G552500;TraesCS7D02G136200;TraesCS1A02G137500;novel.1176;TraesCS1A02G136600;TraesCS2B02G228900;TraesCS4D02G301100;novel.1383;TraesC…	76
Biological process	GO:0050896	response to stimulus	263/1317	TraesCS5B02G471300;novel.7438;TraesCS7A02G046100;TraesCS3B02G417800;novel.203;TraesCS3B02G428200;novel.3505;TraesCS6D02G015400;TraesCS7A02G046300;novel.6612;TraesCS4B02G155600;novel.6447;TraesCS1A02G129400;TraesCS6D02G127100;TraesCS2D02G551600;TraesCS2A02G573900;TraesCS6D02G099100;TraesCS1A02G136500;novel.6705;TraesCS7A02G046400;TraesCS5D02G330300;TraesCS6D02G075000;TraesCS7A02G046200;TraesCS6B02…	263	novel.7438;TraesCS7A02G046100;TraesCS3B02G417800;novel.203;TraesCS3B02G428200;novel.3505;TraesCS6D02G015400;TraesCS7A02G046300;novel.6612;TraesCS4B02G155600;TraesCS6D02G127100;TraesCS2A02G573900;TraesCS6D02G099100;TraesCS7A02G046400;TraesCS6D02G075000;TraesCS7A02G046200;TraesCS5A02G179700;TraesCS5D02G184300;TraesCS6D02G048300;TraesCS5B02G177500;TraesCS6B02G380900;novel.9422;TraesCS6D02G005300;nov…	162	TraesCS5B02G471300;novel.6447;TraesCS1A02G129400;TraesCS2D02G551600;TraesCS1A02G136500;novel.6705;TraesCS5D02G330300;TraesCS6B02G388600;TraesCS1A02G137400;novel.11245;TraesCS1A02G041400;novel.9991;novel.6556;TraesCS5A02G323200;TraesCS3A02G447600;TraesCS4D02G208300;TraesCS5B02G420600;TraesCS4D02G093600;TraesCS5A02G552500;TraesCS5D02G013400;TraesCS7D02G136200;TraesCS3B02G393800;TraesCS7A02G468400;T…	101
Biological process	GO:0051179	localization	54/1317	novel.9664;novel.6612;TraesCS7A02G053100;TraesCS6B02G380900;novel.6374;TraesCS6D02G138400;TraesCS6D02G128600;novel.9716;novel.6556;TraesCS6D02G131500;TraesCS3B02G544200;novel.4017;TraesCS4B02G155300;TraesCS6D02G089600;TraesCS6D02G108600;TraesCS6D02G081700;novel.4587;novel.2858;TraesCS3D02G330600;TraesCS6B02G375800;TraesCS6D02G145600;novel.6610;TraesCS6D02G176300;TraesCS1A02G077800;TraesCS6B02G201…	54	novel.9664;novel.6612;TraesCS7A02G053100;TraesCS6B02G380900;TraesCS6D02G138400;TraesCS6D02G128600;novel.9716;TraesCS6D02G131500;TraesCS4B02G155300;TraesCS6D02G089600;TraesCS6D02G108600;TraesCS6D02G081700;novel.4587;novel.2858;TraesCS3D02G330600;TraesCS6B02G375800;TraesCS6D02G145600;novel.6610;TraesCS6D02G176300;TraesCS7A02G049300;TraesCS6D02G082600;TraesCS2D02G287300;TraesCS2A02G289300;TraesCS2D0…	40	novel.6374;novel.6556;TraesCS3B02G544200;novel.4017;TraesCS1A02G077800;TraesCS6B02G201400;TraesCS4B02G092000;TraesCS5D02G069900;TraesCS5B02G431200;TraesCS5D02G209200;TraesCS3B02G543800;TraesCS1A02G117500;TraesCS2D02G295900;TraesCS5B02G045700	14
Biological process	GO:0051703	biological process involved in intraspecies interaction between organisms	1/1317	TraesCS6D02G104800	1	TraesCS6D02G104800	1	--	0
Biological process	GO:0065007	biological regulation	219/1317	novel.6597;TraesCS3B02G417800;novel.1566;TraesCS6D02G018400;TraesCS1A02G137000;TraesCS1A02G137900;novel.6612;TraesCS6D02G183900;TraesCS4B02G155600;novel.6447;TraesCS1A02G136200;TraesCS6D02G127100;TraesCS2D02G551600;TraesCS1A02G136500;novel.4504;novel.6248;TraesCS6D02G075000;TraesCS6B02G388600;TraesCS4D02G070400;TraesCS5A02G179700;TraesCS5D02G184300;TraesCS6D02G062500;TraesCS5B02G454600;TraesCS5B0…	219	TraesCS3B02G417800;novel.1566;TraesCS6D02G018400;novel.6612;TraesCS6D02G183900;TraesCS4B02G155600;TraesCS6D02G127100;novel.4504;TraesCS6D02G075000;TraesCS4D02G070400;TraesCS5A02G179700;TraesCS5D02G184300;TraesCS6D02G062500;TraesCS5B02G177500;TraesCS6D02G014400;TraesCS6B02G380900;TraesCS4A02G040600;TraesCS6D02G138400;TraesCS6D02G028100;TraesCS6D02G028400;TraesCS6D02G176800;novel.7392;TraesCS3B02G5…	137	novel.6597;TraesCS1A02G137000;TraesCS1A02G137900;novel.6447;TraesCS1A02G136200;TraesCS2D02G551600;TraesCS1A02G136500;novel.6248;TraesCS6B02G388600;TraesCS5B02G454600;novel.11245;novel.4947;TraesCS1A02G005700;TraesCS5B02G457600;TraesCS5B02G420600;TraesCS5B02G410600;TraesCS3B02G544200;novel.2377;TraesCS5A02G552500;TraesCS7D02G136200;TraesCS1A02G013600;TraesCS1A02G137500;novel.1176;TraesCS1A02G13660…	82
Biological process	GO:0098754	detoxification	5/1317	novel.6612;novel.6556;TraesCS6D02G166000;TraesCS1D02G207400;TraesCS6A02G085000	5	novel.6612;TraesCS6D02G166000	2	novel.6556;TraesCS1D02G207400;TraesCS6A02G085000	3
Cellular component	GO:0032991	protein-containing complex	107/1317	TraesCS4D02G170200;novel.9064;TraesCS3B02G552000;novel.3505;TraesCS5B02G410800;TraesCS3D02G266000;TraesCS1A02G137000;TraesCS1A02G137900;TraesCS6D02G173400;TraesCS1A02G136200;TraesCS1A02G129400;TraesCS1A02G132400;TraesCS7D02G115400;novel.6248;TraesCS4D02G070400;TraesCS6D02G062500;TraesCS4B02G149200;TraesCS6D02G138400;TraesCS4D02G170100;TraesCS5A02G051900;TraesCS6B02G048600;TraesCS3B02G534900;Traes…	107	novel.9064;novel.3505;TraesCS6D02G173400;TraesCS4D02G070400;TraesCS6D02G062500;TraesCS4B02G149200;TraesCS6D02G138400;TraesCS3B02G534900;TraesCS6D02G089600;novel.2858;TraesCS6D02G041600;TraesCS6D02G085700;TraesCS3D02G330600;TraesCS7A02G040600;novel.9619;novel.5747;TraesCS7A02G049300;TraesCS6D02G132300;TraesCS2D02G090600;TraesCS6D02G044300;TraesCS6D02G100700;TraesCS6D02G029000;TraesCS6B02G083500;Tr…	26	TraesCS4D02G170200;TraesCS3B02G552000;TraesCS5B02G410800;TraesCS3D02G266000;TraesCS1A02G137000;TraesCS1A02G137900;TraesCS1A02G136200;TraesCS1A02G129400;TraesCS1A02G132400;TraesCS7D02G115400;novel.6248;TraesCS4D02G170100;TraesCS5A02G051900;TraesCS6B02G048600;TraesCS6A02G040200;TraesCS3D02G342400;TraesCS3A02G102400;TraesCS6A02G086200;TraesCS1A02G038100;TraesCS6B02G082800;TraesCS3B02G167600;TraesCS5…	81
Cellular component	GO:0110165	cellular anatomical entity	689/1317	TraesCS4D02G038500;novel.11373;novel.6597;TraesCS4D02G170200;TraesCS5B02G412700;novel.9664;TraesCS3B02G540800;TraesCS5B02G471300;TraesCS4A02G400600;novel.7438;TraesCS7D02G095900;TraesCS7A02G046100;TraesCS3B02G417800;novel.203;novel.9064;TraesCS6D02G026500;novel.2872;TraesCS7A02G101900;novel.7220;TraesCS6D02G018400;novel.5016;novel.6375;novel.9417;TraesCS6D02G026400;TraesCS1A02G136400;TraesCS3B02G…	689	TraesCS4D02G038500;novel.11373;novel.9664;TraesCS3B02G540800;novel.7438;TraesCS7A02G046100;TraesCS3B02G417800;novel.203;novel.9064;TraesCS6D02G026500;novel.7220;TraesCS6D02G018400;novel.5016;novel.9417;TraesCS6D02G026400;novel.9400;TraesCS6D02G102400;TraesCS6D02G026600;novel.3505;TraesCS6D02G015400;TraesCS3B02G546500;TraesCS6D02G092200;TraesCS7A02G046300;TraesCS6D02G130500;TraesCS6D02G183800;Trae…	399	novel.6597;TraesCS4D02G170200;TraesCS5B02G412700;TraesCS5B02G471300;TraesCS4A02G400600;TraesCS7D02G095900;novel.2872;TraesCS7A02G101900;novel.6375;TraesCS1A02G136400;TraesCS3B02G552000;TraesCS5B02G410800;TraesCS3D02G266000;TraesCS1A02G137000;TraesCS1A02G137900;TraesCS1A02G137200;novel.6447;TraesCS1A02G129400;novel.6483;TraesCS1A02G132400;TraesCS2D02G551600;TraesCS1A02G137700;TraesCS4D02G107100;Tr…	290
Molecular function	GO:0003774	cytoskeletal motor activity	1/1317	TraesCS6D02G363700	1	--	0	TraesCS6D02G363700	1
Molecular function	GO:0003824	catalytic activity	365/1317	TraesCS4D02G038500;TraesCS4D02G170200;TraesCS3B02G540800;TraesCS4A02G400600;novel.7438;TraesCS7D02G095900;TraesCS3B02G417800;novel.203;TraesCS6D02G026500;novel.2872;TraesCS7A02G101900;TraesCS6D02G018400;novel.5016;novel.6375;TraesCS6D02G026400;TraesCS1A02G136400;novel.9400;TraesCS6D02G102400;TraesCS6D02G026600;TraesCS1A02G137800;TraesCS6D02G015400;TraesCS6D02G018500;novel.5751;TraesCS6D02G183800;…	365	TraesCS4D02G038500;TraesCS3B02G540800;novel.7438;TraesCS3B02G417800;novel.203;TraesCS6D02G026500;TraesCS6D02G018400;novel.5016;TraesCS6D02G026400;novel.9400;TraesCS6D02G102400;TraesCS6D02G026600;TraesCS6D02G015400;TraesCS6D02G018500;novel.5751;TraesCS6D02G183800;novel.3099;TraesCS6D02G183900;TraesCS6D02G147100;TraesCS4B02G155600;TraesCS6D02G141700;TraesCS6D02G116200;TraesCS6D02G127100;TraesCS2A02…	216	TraesCS4D02G170200;TraesCS4A02G400600;TraesCS7D02G095900;novel.2872;TraesCS7A02G101900;novel.6375;TraesCS1A02G136400;TraesCS1A02G137800;TraesCS1A02G137000;TraesCS1A02G137900;TraesCS1A02G137200;TraesCS1A02G129400;TraesCS2D02G551600;TraesCS1A02G136500;TraesCS6D02G311900;novel.6705;TraesCS5D02G330300;TraesCS5B02G524200;TraesCS6B02G388600;TraesCS1A02G137400;novel.11245;novel.6374;novel.7038;TraesCS1A…	149
Molecular function	GO:0005198	structural molecule activity	61/1317	novel.11373;TraesCS5B02G412700;TraesCS3B02G552000;TraesCS3D02G266000;TraesCS6D02G130500;TraesCS1A02G132400;TraesCS7D02G115400;TraesCS4D02G170100;TraesCS5A02G051900;TraesCS6B02G048600;novel.6550;TraesCS6A02G040200;TraesCS3D02G342400;TraesCS3A02G102400;TraesCS6A02G086200;TraesCS1A02G038100;TraesCS6B02G082800;TraesCS3B02G167600;TraesCS5B02G243500;TraesCS6A02G034800;TraesCS7B02G394700;novel.2858;Trae…	61	novel.11373;TraesCS6D02G130500;novel.2858;novel.5747;TraesCS2D02G090600;TraesCS6D02G044300	6	TraesCS5B02G412700;TraesCS3B02G552000;TraesCS3D02G266000;TraesCS1A02G132400;TraesCS7D02G115400;TraesCS4D02G170100;TraesCS5A02G051900;TraesCS6B02G048600;novel.6550;TraesCS6A02G040200;TraesCS3D02G342400;TraesCS3A02G102400;TraesCS6A02G086200;TraesCS1A02G038100;TraesCS6B02G082800;TraesCS3B02G167600;TraesCS5B02G243500;TraesCS6A02G034800;TraesCS7B02G394700;TraesCS6B02G082500;TraesCS6A02G040400;TraesCS3…	55
Molecular function	GO:0005215	transporter activity	40/1317	novel.9664;TraesCS6D02G173400;novel.6612;TraesCS7A02G053100;TraesCS6B02G380900;novel.2886;TraesCS6D02G128600;novel.9716;novel.6556;TraesCS3D02G333300;novel.4017;novel.4587;TraesCS5B02G414000;TraesCS2D02G555400;TraesCS6B02G375800;novel.6610;TraesCS4B02G154400;TraesCS6D02G176300;novel.7849;TraesCS1A02G077800;TraesCS6B02G201400;TraesCS6D02G082600;TraesCS2D02G287300;TraesCS2A02G289300;TraesCS5A02G015…	40	novel.9664;TraesCS6D02G173400;novel.6612;TraesCS7A02G053100;TraesCS6B02G380900;novel.2886;TraesCS6D02G128600;novel.9716;novel.4587;TraesCS5B02G414000;TraesCS2D02G555400;TraesCS6B02G375800;novel.6610;TraesCS4B02G154400;TraesCS6D02G176300;TraesCS6D02G082600;TraesCS2D02G287300;TraesCS2A02G289300;TraesCS5B02G276500;TraesCSU02G028300;TraesCS6D02G029000;TraesCS6D02G170100;TraesCS6D02G109100;TraesCS6D02…	27	novel.6556;TraesCS3D02G333300;novel.4017;novel.7849;TraesCS1A02G077800;TraesCS6B02G201400;TraesCS5A02G015800;TraesCS5B02G431200;TraesCS1A02G117500;TraesCS4A02G415600;TraesCSU02G013200;TraesCS1A02G360900;TraesCS5B02G045700	13
Molecular function	GO:0005488	binding	503/1317	TraesCS4D02G038500;novel.11373;novel.6597;TraesCS5B02G412700;novel.9664;TraesCS4A02G400600;novel.7438;TraesCS7D02G095900;TraesCS7A02G046100;TraesCS3B02G417800;novel.203;novel.1566;TraesCS7A02G101900;TraesCS6D02G018400;novel.6375;TraesCS1A02G136400;TraesCS3B02G552000;TraesCS6D02G102400;TraesCS5B02G410800;TraesCS6D02G015400;TraesCS6D02G018500;TraesCS3D02G266000;TraesCS7A02G046300;novel.5751;novel.1…	503	TraesCS4D02G038500;novel.11373;novel.9664;novel.7438;TraesCS7A02G046100;TraesCS3B02G417800;novel.203;novel.1566;TraesCS6D02G018400;TraesCS6D02G102400;TraesCS6D02G015400;TraesCS6D02G018500;TraesCS7A02G046300;novel.5751;TraesCS6D02G130500;TraesCS6D02G173400;novel.3099;TraesCS4B02G155600;TraesCS6D02G141700;TraesCS6D02G116200;TraesCS6D02G127100;TraesCS2A02G573900;TraesCS6D02G099100;TraesCS7A02G046400…	293	novel.6597;TraesCS5B02G412700;TraesCS4A02G400600;TraesCS7D02G095900;TraesCS7A02G101900;novel.6375;TraesCS1A02G136400;TraesCS3B02G552000;TraesCS5B02G410800;TraesCS3D02G266000;novel.11471;TraesCS1A02G137000;TraesCS1A02G137900;novel.6447;TraesCS1A02G129400;TraesCS1A02G132400;TraesCS2D02G551600;TraesCS1A02G137700;TraesCS1A02G136500;TraesCS7D02G115400;TraesCS5D02G330300;novel.5557;TraesCS5B02G524200;T…	210
Molecular function	GO:0016209	antioxidant activity	12/1317	TraesCS6D02G127100;TraesCS2A02G573900;TraesCS5D02G330300;TraesCS6D02G048300;TraesCS5A02G323200;TraesCS6D02G108400;TraesCS6D02G054600;TraesCS7A02G452900;TraesCS6A02G047400;TraesCS3B02G209700;TraesCS3B02G578000;TraesCS2B02G613900	12	TraesCS6D02G127100;TraesCS2A02G573900;TraesCS6D02G048300;TraesCS6D02G108400;TraesCS6D02G054600;TraesCS6A02G047400;TraesCS3B02G209700;TraesCS2B02G613900	8	TraesCS5D02G330300;TraesCS5A02G323200;TraesCS7A02G452900;TraesCS3B02G578000	4
Molecular function	GO:0044183	protein folding chaperone	1/1317	novel.9602	1	novel.9602	1	--	0
Molecular function	GO:0045182	translation regulator activity	4/1317	TraesCS5B02G410800;novel.4976;TraesCS6D02G102100;TraesCS7A02G074200	4	novel.4976;TraesCS6D02G102100	2	TraesCS5B02G410800;TraesCS7A02G074200	2
Molecular function	GO:0045735	nutrient reservoir activity	2/1317	TraesCS5A02G532400;TraesCS3B02G181300	2	TraesCS5A02G532400	1	TraesCS3B02G181300	1
Molecular function	GO:0060089	molecular transducer activity	12/1317	novel.7438;TraesCS2D02G551600;TraesCS6B02G380900;TraesCS6D02G028100;TraesCS6D02G138600;TraesCS6D02G122100;TraesCS6D02G067900;TraesCS6A02G166100;TraesCS6D02G115100;TraesCS1A02G071200;TraesCS3D02G312300;TraesCS2A02G089400	12	novel.7438;TraesCS6B02G380900;TraesCS6D02G028100;TraesCS6D02G138600;TraesCS6D02G122100;TraesCS6D02G067900;TraesCS6D02G115100	7	TraesCS2D02G551600;TraesCS6A02G166100;TraesCS1A02G071200;TraesCS3D02G312300;TraesCS2A02G089400	5
Molecular function	GO:0060090	molecular adaptor activity	3/1317	TraesCS6D02G138400;TraesCS7A02G049300;TraesCS6D02G143100	3	TraesCS6D02G138400;TraesCS7A02G049300;TraesCS6D02G143100	3	--	0
Molecular function	GO:0090729	toxin activity	5/1317	TraesCS5B02G471300;TraesCS5A02G552500;TraesCS7D02G063800;TraesCS7A02G069100;TraesCS1D02G438400	5	--	0	TraesCS5B02G471300;TraesCS5A02G552500;TraesCS7D02G063800;TraesCS7A02G069100;TraesCS1D02G438400	5
Molecular function	GO:0098772	molecular function regulator activity	14/1317	novel.6248;TraesCS5A02G179700;TraesCS5D02G184300;TraesCS5B02G177500;TraesCS1A02G041400;TraesCS6D02G102100;novel.6596;TraesCS5D02G253200;TraesCS1A02G071200;TraesCS6B02G229100;TraesCS3D02G312300;TraesCS2A02G452700;TraesCS2A02G089400;TraesCS5B02G483500	14	TraesCS5A02G179700;TraesCS5D02G184300;TraesCS5B02G177500;TraesCS6D02G102100;novel.6596;TraesCS5B02G483500	6	novel.6248;TraesCS1A02G041400;TraesCS5D02G253200;TraesCS1A02G071200;TraesCS6B02G229100;TraesCS3D02G312300;TraesCS2A02G452700;TraesCS2A02G089400	8
Molecular function	GO:0140110	transcription regulator activity	47/1317	novel.6447;TraesCS5B02G454600;TraesCS4A02G040600;TraesCS5B02G457600;TraesCS4B02G261600;TraesCS5B02G410600;TraesCS4D02G153100;novel.9685;TraesCS5A02G143200;TraesCS1A02G137500;TraesCS2B02G218800;TraesCS4D02G167300;TraesCS5D02G148800;TraesCS2D02G305300;TraesCS4D02G301100;TraesCS6D02G139900;novel.7816;TraesCS7A02G233100;TraesCS1D02G378900;TraesCS6D02G083800;TraesCS6D02G180000;TraesCS1A02G052000;Traes…	47	TraesCS4A02G040600;TraesCS4B02G261600;TraesCS4D02G153100;novel.9685;TraesCS5A02G143200;TraesCS2B02G218800;TraesCS4D02G167300;TraesCS5D02G148800;TraesCS2D02G305300;TraesCS6D02G139900;TraesCS1D02G378900;TraesCS6D02G083800;TraesCS6D02G180000;TraesCS4B02G155200;TraesCS4B02G021900;TraesCS3B02G288700;TraesCS1B02G392300;TraesCS6D02G140900;TraesCS2D02G100900;TraesCS4B02G174000;TraesCS6B02G300400;TraesCS6…	29	novel.6447;TraesCS5B02G454600;TraesCS5B02G457600;TraesCS5B02G410600;TraesCS1A02G137500;TraesCS4D02G301100;novel.7816;TraesCS7A02G233100;TraesCS1A02G052000;TraesCS2A02G542700;TraesCS2D02G108900;TraesCS5B02G236100;TraesCS6A02G190600;TraesCS5A02G237600;TraesCS7A02G207100;TraesCS3B02G134200;TraesCS1B02G135600;TraesCS2A02G402700	18
Molecular function	GO:0140299	small molecule sensor activity	1/1317	TraesCS5A02G133000	1	--	0	TraesCS5A02G133000	1
Molecular function	GO:0140313	molecular sequestering activity	1/1317	TraesCS6D02G166000	1	TraesCS6D02G166000	1	--	0
Molecular function	GO:0140657	ATP-dependent activity	28/1317	novel.9664;TraesCS6D02G173400;TraesCS4B02G155600;TraesCS1A02G129400;TraesCS5B02G524200;novel.2886;TraesCS6D02G128600;novel.4587;novel.9602;novel.10521;novel.2717;novel.6610;TraesCS1D02G158000;TraesCS7A02G048400;TraesCS1B02G177600;TraesCS3B02G389700;novel.9726;TraesCS2D02G136900;TraesCS5B02G276500;TraesCS1A02G160900;TraesCS6D02G170100;TraesCS2B02G363700;TraesCS2B02G086700;TraesCS5A02G352700;TraesC…	28	novel.9664;TraesCS6D02G173400;TraesCS4B02G155600;novel.2886;TraesCS6D02G128600;novel.4587;novel.9602;novel.10521;novel.2717;novel.6610;TraesCS7A02G048400;TraesCS3B02G389700;novel.9726;TraesCS2D02G136900;TraesCS5B02G276500;TraesCS6D02G170100	16	TraesCS1A02G129400;TraesCS5B02G524200;TraesCS1D02G158000;TraesCS1B02G177600;TraesCS1A02G160900;TraesCS2B02G363700;TraesCS2B02G086700;TraesCS5A02G352700;TraesCS2D02G344000;TraesCS5A02G133000;TraesCS1D02G126400;TraesCS6D02G363700	12

## Sheet: kegg pathenrichment
ID	KEGG_level_1	KEGG_level_2	Description	GeneRatio	BgRatio	Pvalue	Padj	geneID	Count	Up_gene	Up	Down_gene	Down	hyperlink
ko00591	Metabolism	Lipid metabolism	Linoleic acid metabolism	6/305 1.97%	84/34427 0.24%	0.000104791	0.0111078	TraesCS5D02G013400;TraesCS2B02G555400;TraesCS2D02G528500;TraesCS5B02G006500;TraesCS6B02G160400;TraesCS5A02G378900	6	TraesCS5A02G378900	1	TraesCS5D02G013400;TraesCS2B02G555400;TraesCS2D02G528500;TraesCS5B02G006500;TraesCS6B02G160400	5	https://www.genome.jp/dbget-bin/www_bget?ko00591	https:\\www.genome.jp\dbget-bin\www_bget?map00591
ko00402	Metabolism	Biosynthesis of other secondary metabolites	Benzoxazinoid biosynthesis	8/305 2.62%	209/34427 0.61%	0.000587989	0.0623268	TraesCS3D02G061500;TraesCS3D02G061900;TraesCS3A02G061600;TraesCS3D02G061700;TraesCSU02G048500;TraesCS3A02G062200;TraesCS6D02G119700;TraesCS5B02G444500	8	TraesCS3D02G061500;TraesCS3D02G061900;TraesCS3A02G061600;TraesCS3D02G061700;TraesCSU02G048500;TraesCS3A02G062200;TraesCS6D02G119700	7	TraesCS5B02G444500	1	https://www.genome.jp/dbget-bin/www_bget?ko00402	https:\\www.genome.jp\dbget-bin\www_bget?map00402
ko00240	Metabolism	Nucleotide metabolism	Pyrimidine metabolism	10/305 3.28%	323/34427 0.94%	0.000669289	0.0709447	novel.5714;TraesCS4B02G149200;novel.7038;TraesCS6D02G093800;TraesCS3D02G237100;novel.6526;TraesCS3B02G388300;TraesCS6B02G381500;novel.9736;TraesCS4B02G363700	10	novel.5714;TraesCS4B02G149200;TraesCS6D02G093800;TraesCS3B02G388300;novel.9736	5	novel.7038;TraesCS3D02G237100;novel.6526;TraesCS6B02G381500;TraesCS4B02G363700	5	https://www.genome.jp/dbget-bin/www_bget?ko00240	https:\\www.genome.jp\dbget-bin\www_bget?map00240
ko00073	Metabolism	Lipid metabolism	Cutin, suberine and wax biosynthesis	10/305 3.28%	376/34427 1.09%	0.00207706	0.220168	novel.9653;TraesCS1B02G168400;TraesCS1A02G120300;TraesCS1D02G121300;TraesCS3B02G134100;TraesCS3D02G117100;novel.3904;TraesCS1B02G139700;TraesCS1D02G021800;TraesCS2D02G396300	10	novel.9653;TraesCS1B02G168400;novel.3904;TraesCS2D02G396300	4	TraesCS1A02G120300;TraesCS1D02G121300;TraesCS3B02G134100;TraesCS3D02G117100;TraesCS1B02G139700;TraesCS1D02G021800	6	https://www.genome.jp/dbget-bin/www_bget?ko00073	https:\\www.genome.jp\dbget-bin\www_bget?map00073
ko01232	Metabolism	Global and overview maps	Nucleotide metabolism	10/305 3.28%	377/34427 1.1%	0.00211737	0.224441	novel.5714;TraesCS4B02G149200;novel.7038;TraesCS6D02G093800;TraesCS3D02G237100;novel.6526;TraesCS3B02G388300;TraesCS6B02G381500;novel.9736;TraesCS4B02G363700	10	novel.5714;TraesCS4B02G149200;TraesCS6D02G093800;TraesCS3B02G388300;novel.9736	5	novel.7038;TraesCS3D02G237100;novel.6526;TraesCS6B02G381500;TraesCS4B02G363700	5	https://www.genome.jp/dbget-bin/www_bget?ko01232	https:\\www.genome.jp\dbget-bin\www_bget?map01232
ko03030	Genetic Information Processing	Replication and repair	DNA replication	9/305 2.95%	394/34427 1.14%	0.00896789	0.950596	TraesCS1A02G129400;novel.6092;novel.652;TraesCS7A02G301100;novel.2717;novel.4955;TraesCS1A02G130700;novel.1937;TraesCS3B02G412700	9	novel.652;novel.2717;novel.4955;TraesCS3B02G412700	4	TraesCS1A02G129400;novel.6092;TraesCS7A02G301100;TraesCS1A02G130700;novel.1937	5	https://www.genome.jp/dbget-bin/www_bget?ko03030	https:\\www.genome.jp\dbget-bin\www_bget?map03030
ko00500	Metabolism	Carbohydrate metabolism	Starch and sucrose metabolism	15/305 4.92%	942/34427 2.74%	0.0217136	1	TraesCS4D02G038500;TraesCS1A02G137200;TraesCS6D02G099100;TraesCS4D02G169800;TraesCS6D02G093800;TraesCS6D02G112100;TraesCS3B02G388300;novel.9672;TraesCSU02G036600;TraesCS2B02G550300;TraesCS4B02G167500;TraesCS2B02G401500;TraesCS3B02G461800;TraesCS4D02G191900;TraesCS6A02G093200	15	TraesCS4D02G038500;TraesCS6D02G099100;TraesCS6D02G093800;TraesCS6D02G112100;TraesCS3B02G388300;novel.9672;TraesCSU02G036600;TraesCS4B02G167500;TraesCS6A02G093200	9	TraesCS1A02G137200;TraesCS4D02G169800;TraesCS2B02G550300;TraesCS2B02G401500;TraesCS3B02G461800;TraesCS4D02G191900	6	https://www.genome.jp/dbget-bin/www_bget?ko00500	https:\\www.genome.jp\dbget-bin\www_bget?map00500
ko03250	Genetic Information Processing	Information processing in viruses	Viral life cycle - HIV-1	5/305 1.64%	179/34427 0.52%	0.0219973	1	TraesCSU02G058600;TraesCS3A02G519300;novel.4641;novel.3931;novel.11860	5	--	0	TraesCSU02G058600;TraesCS3A02G519300;novel.4641;novel.3931;novel.11860	5	https://www.genome.jp/dbget-bin/www_bget?ko03250	https:\\www.genome.jp\dbget-bin\www_bget?map03250
ko00513	Metabolism	Glycan biosynthesis and metabolism	Various types of N-glycan biosynthesis	4/305 1.31%	163/34427 0.47%	0.0575627	1	novel.6675;TraesCS3B02G535900;novel.9696;TraesCS6D02G170100	4	novel.9696;TraesCS6D02G170100	2	novel.6675;TraesCS3B02G535900	2	https://www.genome.jp/dbget-bin/www_bget?ko00513	https:\\www.genome.jp\dbget-bin\www_bget?map00513
ko01110	Metabolism	Global and overview maps	Biosynthesis of secondary metabolites	86/305 28.2%	8331/34427 24.2%	0.0599524	1	TraesCS4D02G038500;TraesCS4D02G170200;TraesCS3B02G417800;novel.203;TraesCS6D02G018400;novel.6375;TraesCS6D02G018500;TraesCS1A02G137200;TraesCS6D02G141700;TraesCS6D02G116200;TraesCS6D02G127100;TraesCS2A02G573900;TraesCS5D02G330300;TraesCS3D02G061500;TraesCS6D02G048300;TraesCS6D02G015200;TraesCS6D02G162800;TraesCS3D02G061900;TraesCS5A02G323200;TraesCS2A02G219100;TraesCS4D02G169800;TraesCS4D02G09360…	86	TraesCS4D02G038500;TraesCS3B02G417800;novel.203;TraesCS6D02G018400;TraesCS6D02G018500;TraesCS6D02G141700;TraesCS6D02G116200;TraesCS6D02G127100;TraesCS2A02G573900;TraesCS3D02G061500;TraesCS6D02G048300;TraesCS6D02G015200;TraesCS6D02G162800;TraesCS3D02G061900;TraesCS2A02G219100;TraesCS2B02G244600;TraesCS6D02G093800;novel.7948;TraesCS6D02G108400;TraesCS3A02G061600;TraesCS6D02G041600;TraesCSU02G017500…	60	TraesCS4D02G170200;novel.6375;TraesCS1A02G137200;TraesCS5D02G330300;TraesCS5A02G323200;TraesCS4D02G169800;TraesCS4D02G093600;TraesCS5D02G013400;TraesCS7A02G220900;TraesCS2D02G483100;TraesCS2D02G477300;TraesCS4D02G170300;TraesCS6B02G375100;TraesCS2D02G124800;TraesCS4B02G363700;TraesCS7A02G452900;TraesCS5B02G006500;TraesCS5A02G325200;TraesCS4A02G361400;TraesCS2D02G018700;TraesCS2B02G143900;TraesCS2…	26	https://www.genome.jp/dbget-bin/www_bget?ko01110	https:\\www.genome.jp\dbget-bin\www_bget?map01110
ko00480	Metabolism	Metabolism of other amino acids	Glutathione metabolism	9/305 2.95%	570/34427 1.66%	0.0688625	1	novel.5714;TraesCS6D02G065900;TraesCS4B02G149200;novel.9534;TraesCS3A02G437400;TraesCS6D02G127800;TraesCS1D02G207400;TraesCS3D02G299700;TraesCS1A02G078900	9	novel.5714;TraesCS6D02G065900;TraesCS4B02G149200;novel.9534;TraesCS3A02G437400;TraesCS6D02G127800;TraesCS3D02G299700	7	TraesCS1D02G207400;TraesCS1A02G078900	2	https://www.genome.jp/dbget-bin/www_bget?ko00480	https:\\www.genome.jp\dbget-bin\www_bget?map00480
ko00510	Metabolism	Glycan biosynthesis and metabolism	N-Glycan biosynthesis	4/305 1.31%	184/34427 0.53%	0.0816339	1	TraesCS6D02G104800;novel.6675;TraesCS3B02G535900;TraesCS6D02G170100	4	TraesCS6D02G104800;TraesCS6D02G170100	2	novel.6675;TraesCS3B02G535900	2	https://www.genome.jp/dbget-bin/www_bget?ko00510	https:\\www.genome.jp\dbget-bin\www_bget?map00510
ko00944	Metabolism	Biosynthesis of other secondary metabolites	Flavone and flavonol biosynthesis	5/305 1.64%	261/34427 0.76%	0.0835469	1	TraesCS6D02G015200;TraesCS4A02G385500;TraesCS4B02G054800;TraesCS5A02G325200;TraesCS4A02G446400	5	TraesCS6D02G015200;TraesCS4A02G385500	2	TraesCS4B02G054800;TraesCS5A02G325200;TraesCS4A02G446400	3	https://www.genome.jp/dbget-bin/www_bget?ko00944	https:\\www.genome.jp\dbget-bin\www_bget?map00944
ko04626	Organismal Systems	Environmental adaptation	Plant-pathogen interaction	57/305 18.69%	5415/34427 15.73%	0.0910602	1	TraesCS7A02G046100;TraesCS7A02G046300;TraesCS7A02G046400;TraesCS7A02G046200;TraesCS6D02G005300;TraesCS6D02G135000;TraesCS6D02G028100;TraesCS6D02G028400;TraesCS6D02G012700;TraesCS3A02G447600;TraesCS5B02G420600;TraesCS7A02G039400;TraesCS6D02G152100;TraesCSU02G016900;novel.6595;TraesCSU02G102000;TraesCS6D02G047100;novel.9590;TraesCS7D02G035300;TraesCS7A02G039200;TraesCSU02G113800;TraesCS7A02G045700;…	57	TraesCS7A02G046100;TraesCS7A02G046300;TraesCS7A02G046400;TraesCS7A02G046200;TraesCS6D02G005300;TraesCS6D02G135000;TraesCS6D02G028100;TraesCS6D02G028400;TraesCS6D02G012700;TraesCS7A02G039400;TraesCS6D02G152100;TraesCSU02G016900;TraesCSU02G102000;TraesCS6D02G047100;novel.9590;TraesCS7D02G035300;TraesCS7A02G039200;TraesCSU02G113800;TraesCS7A02G045700;TraesCS6D02G073700;TraesCS6D02G172000;TraesCS7A02…	42	TraesCS3A02G447600;TraesCS5B02G420600;novel.6595;TraesCS6B02G374000;TraesCS7D02G022100;TraesCS7A02G044700;TraesCS4A02G444700;TraesCS5B02G416800;TraesCS7A02G044800;TraesCS6A02G166100;TraesCS6B02G004900;TraesCS7D02G041100;TraesCS4A02G462800;TraesCS6B02G464500;TraesCS2B02G513100	15	https://www.genome.jp/dbget-bin/www_bget?ko04626	https:\\www.genome.jp\dbget-bin\www_bget?map04626
ko03440	Genetic Information Processing	Replication and repair	Homologous recombination	8/305 2.62%	546/34427 1.59%	0.114297	1	novel.6092;TraesCS3B02G534900;novel.652;novel.9568;TraesCS7A02G301100;novel.2717;novel.4955;TraesCS5A02G352700	8	TraesCS3B02G534900;novel.652;novel.9568;novel.2717;novel.4955	5	novel.6092;TraesCS7A02G301100;TraesCS5A02G352700	3	https://www.genome.jp/dbget-bin/www_bget?ko03440	https:\\www.genome.jp\dbget-bin\www_bget?map03440
ko00592	Metabolism	Lipid metabolism	alpha-Linolenic acid metabolism	4/305 1.31%	241/34427 0.7%	0.166708	1	TraesCS6D02G116200;TraesCS5D02G013400;TraesCS6D02G172200;TraesCS5B02G006500	4	TraesCS6D02G116200;TraesCS6D02G172200	2	TraesCS5D02G013400;TraesCS5B02G006500	2	https://www.genome.jp/dbget-bin/www_bget?ko00592	https:\\www.genome.jp\dbget-bin\www_bget?map00592
ko03420	Genetic Information Processing	Replication and repair	Nucleotide excision repair	6/305 1.97%	417/34427 1.21%	0.167125	1	novel.6092;novel.652;TraesCS7A02G301100;novel.2717;novel.4955;TraesCS1A02G130700	6	novel.652;novel.2717;novel.4955	3	novel.6092;TraesCS7A02G301100;TraesCS1A02G130700	3	https://www.genome.jp/dbget-bin/www_bget?ko03420	https:\\www.genome.jp\dbget-bin\www_bget?map03420
ko00999	Metabolism	Biosynthesis of other secondary metabolites	Biosynthesis of various plant secondary metabolites	5/305 1.64%	329/34427 0.96%	0.168966	1	TraesCS4D02G038500;TraesCS6D02G038500;TraesCSU02G036600;TraesCS2B02G550300;TraesCS2B02G401500	5	TraesCS4D02G038500;TraesCS6D02G038500;TraesCSU02G036600	3	TraesCS2B02G550300;TraesCS2B02G401500	2	https://www.genome.jp/dbget-bin/www_bget?ko00999	https:\\www.genome.jp\dbget-bin\www_bget?map00999
ko00630	Metabolism	Carbohydrate metabolism	Glyoxylate and dicarboxylate metabolism	6/305 1.97%	423/34427 1.23%	0.174803	1	TraesCS3B02G417800;TraesCS6D02G048300;TraesCS2A02G219100;TraesCS2B02G244600;TraesCS2D02G224200;TraesCS2B02G364000	6	TraesCS3B02G417800;TraesCS6D02G048300;TraesCS2A02G219100;TraesCS2B02G244600;TraesCS2D02G224200;TraesCS2B02G364000	6	--	0	https://www.genome.jp/dbget-bin/www_bget?ko00630	https:\\www.genome.jp\dbget-bin\www_bget?map00630
ko00330	Metabolism	Amino acid metabolism	Arginine and proline metabolism	4/305 1.31%	257/34427 0.75%	0.194753	1	novel.9414;novel.7392;novel.473;TraesCS2D02G026900	4	novel.7392;novel.473	2	novel.9414;TraesCS2D02G026900	2	https://www.genome.jp/dbget-bin/www_bget?ko00330	https:\\www.genome.jp\dbget-bin\www_bget?map00330
ko03430	Genetic Information Processing	Replication and repair	Mismatch repair	5/305 1.64%	372/34427 1.08%	0.235336	1	novel.6092;novel.652;TraesCS7A02G301100;novel.2717;novel.4955	5	novel.652;novel.2717;novel.4955	3	novel.6092;TraesCS7A02G301100	2	https://www.genome.jp/dbget-bin/www_bget?ko03430	https:\\www.genome.jp\dbget-bin\www_bget?map03430
ko00230	Metabolism	Nucleotide metabolism	Purine metabolism	5/305 1.64%	379/34427 1.1%	0.246785	1	novel.5714;TraesCS4B02G149200;TraesCS6D02G093800;TraesCS3B02G388300;TraesCS4B02G363700	5	novel.5714;TraesCS4B02G149200;TraesCS6D02G093800;TraesCS3B02G388300	4	TraesCS4B02G363700	1	https://www.genome.jp/dbget-bin/www_bget?ko00230	https:\\www.genome.jp\dbget-bin\www_bget?map00230
ko00740	Metabolism	Metabolism of cofactors and vitamins	Riboflavin metabolism	2/305 0.66%	111/34427 0.32%	0.258084	1	TraesCS6D02G093800;TraesCS3B02G388300	2	TraesCS6D02G093800;TraesCS3B02G388300	2	--	0	https://www.genome.jp/dbget-bin/www_bget?ko00740	https:\\www.genome.jp\dbget-bin\www_bget?map00740
ko00430	Metabolism	Metabolism of other amino acids	Taurine and hypotaurine metabolism	2/305 0.66%	118/34427 0.34%	0.281032	1	TraesCS4B02G231400;novel.9534	2	TraesCS4B02G231400;novel.9534	2	--	0	https://www.genome.jp/dbget-bin/www_bget?ko00430	https:\\www.genome.jp\dbget-bin\www_bget?map00430
ko00920	Metabolism	Energy metabolism	Sulfur metabolism	2/305 0.66%	123/34427 0.36%	0.297394	1	novel.3251;TraesCS6D02G174200	2	novel.3251;TraesCS6D02G174200	2	--	0	https://www.genome.jp/dbget-bin/www_bget?ko00920	https:\\www.genome.jp\dbget-bin\www_bget?map00920
ko00940	Metabolism	Biosynthesis of other secondary metabolites	Phenylpropanoid biosynthesis	13/305 4.26%	1233/34427 3.58%	0.300256	1	TraesCS6D02G141700;TraesCS6D02G127100;TraesCS2A02G573900;TraesCS5D02G330300;TraesCS6D02G162800;TraesCS5A02G323200;TraesCS6D02G108400;TraesCS6D02G054600;TraesCS7A02G452900;TraesCS6A02G047400;TraesCS3B02G209700;TraesCS3B02G578000;TraesCS2B02G613900	13	TraesCS6D02G141700;TraesCS6D02G127100;TraesCS2A02G573900;TraesCS6D02G162800;TraesCS6D02G108400;TraesCS6D02G054600;TraesCS6A02G047400;TraesCS3B02G209700;TraesCS2B02G613900	9	TraesCS5D02G330300;TraesCS5A02G323200;TraesCS7A02G452900;TraesCS3B02G578000	4	https://www.genome.jp/dbget-bin/www_bget?ko00940	https:\\www.genome.jp\dbget-bin\www_bget?map00940
ko00380	Metabolism	Amino acid metabolism	Tryptophan metabolism	6/305 1.97%	513/34427 1.49%	0.303791	1	TraesCS6D02G018400;TraesCS6D02G048300;novel.7392;novel.473;TraesCS2D02G025400;TraesCS2D02G026900	6	TraesCS6D02G018400;TraesCS6D02G048300;novel.7392;novel.473;TraesCS2D02G025400	5	TraesCS2D02G026900	1	https://www.genome.jp/dbget-bin/www_bget?ko00380	https:\\www.genome.jp\dbget-bin\www_bget?map00380
ko00071	Metabolism	Lipid metabolism	Fatty acid degradation	3/305 0.98%	219/34427 0.64%	0.307006	1	TraesCS6D02G116200;novel.3904;TraesCS2D02G396300	3	TraesCS6D02G116200;novel.3904;TraesCS2D02G396300	3	--	0	https://www.genome.jp/dbget-bin/www_bget?ko00071	https:\\www.genome.jp\dbget-bin\www_bget?map00071
ko00760	Metabolism	Metabolism of cofactors and vitamins	Nicotinate and nicotinamide metabolism	2/305 0.66%	128/34427 0.37%	0.313698	1	TraesCS6D02G093800;TraesCS3B02G388300	2	TraesCS6D02G093800;TraesCS3B02G388300	2	--	0	https://www.genome.jp/dbget-bin/www_bget?ko00760	https:\\www.genome.jp\dbget-bin\www_bget?map00760
ko04146	Cellular Processes	Transport and catabolism	Peroxisome	4/305 1.31%	325/34427 0.94%	0.325482	1	TraesCS6D02G048300;novel.9653;TraesCS6D02G072400;TraesCS1D02G021800	4	TraesCS6D02G048300;novel.9653;TraesCS6D02G072400	3	TraesCS1D02G021800	1	https://www.genome.jp/dbget-bin/www_bget?ko04146	https:\\www.genome.jp\dbget-bin\www_bget?map04146
ko00100	Metabolism	Lipid metabolism	Steroid biosynthesis	3/305 0.98%	230/34427 0.67%	0.333581	1	TraesCS4D02G093600;novel.3629;TraesCS6B02G375100	3	novel.3629	1	TraesCS4D02G093600;TraesCS6B02G375100	2	https://www.genome.jp/dbget-bin/www_bget?ko00100	https:\\www.genome.jp\dbget-bin\www_bget?map00100
ko00250	Metabolism	Amino acid metabolism	Alanine, aspartate and glutamate metabolism	3/305 0.98%	232/34427 0.67%	0.338412	1	TraesCS4B02G231400;TraesCS4D02G170300;novel.9654	3	TraesCS4B02G231400;novel.9654	2	TraesCS4D02G170300	1	https://www.genome.jp/dbget-bin/www_bget?ko00250	https:\\www.genome.jp\dbget-bin\www_bget?map00250
ko00860	Metabolism	Metabolism of cofactors and vitamins	Porphyrin metabolism	3/305 0.98%	237/34427 0.69%	0.350479	1	novel.203;TraesCS6D02G156300;TraesCS6D02G132700	3	novel.203;TraesCS6D02G156300;TraesCS6D02G132700	3	--	0	https://www.genome.jp/dbget-bin/www_bget?ko00860	https:\\www.genome.jp\dbget-bin\www_bget?map00860
ko00360	Metabolism	Amino acid metabolism	Phenylalanine metabolism	3/305 0.98%	238/34427 0.69%	0.35289	1	novel.7392;novel.473;TraesCS2D02G026900	3	novel.7392;novel.473	2	TraesCS2D02G026900	1	https://www.genome.jp/dbget-bin/www_bget?ko00360	https:\\www.genome.jp\dbget-bin\www_bget?map00360
ko03020	Genetic Information Processing	Transcription	RNA polymerase	3/305 0.98%	240/34427 0.7%	0.357709	1	TraesCS6D02G062500;TraesCS6B02G083500;TraesCS3B02G134200	3	TraesCS6D02G062500;TraesCS6B02G083500	2	TraesCS3B02G134200	1	https://www.genome.jp/dbget-bin/www_bget?ko03020	https:\\www.genome.jp\dbget-bin\www_bget?map03020
ko04712	Organismal Systems	Environmental adaptation	Circadian rhythm - plant	5/305 1.64%	448/34427 1.3%	0.36502	1	novel.9401;TraesCS4B02G307600;TraesCS6D02G140900;TraesCS5D02G391200;TraesCS3A02G375500	5	novel.9401;TraesCS4B02G307600;TraesCS6D02G140900;TraesCS5D02G391200;TraesCS3A02G375500	5	--	0	https://www.genome.jp/dbget-bin/www_bget?ko04712	https:\\www.genome.jp\dbget-bin\www_bget?map04712
ko00909	Metabolism	Metabolism of terpenoids and polyketides	Sesquiterpenoid and triterpenoid biosynthesis	1/305 0.33%	51/34427 0.15%	0.365025	1	TraesCS6D02G006500	1	TraesCS6D02G006500	1	--	0	https://www.genome.jp/dbget-bin/www_bget?ko00909	https:\\www.genome.jp\dbget-bin\www_bget?map00909
ko04145	Cellular Processes	Transport and catabolism	Phagosome	4/305 1.31%	346/34427 1.01%	0.367527	1	TraesCS5B02G412700;TraesCS6D02G130500;TraesCS6D02G173400;novel.4568	4	TraesCS6D02G130500;TraesCS6D02G173400	2	TraesCS5B02G412700;novel.4568	2	https://www.genome.jp/dbget-bin/www_bget?ko04145	https:\\www.genome.jp\dbget-bin\www_bget?map04145
ko00261	Metabolism	Biosynthesis of other secondary metabolites	Monobactam biosynthesis	1/305 0.33%	52/34427 0.15%	0.370659	1	novel.9990	1	novel.9990	1	--	0	https://www.genome.jp/dbget-bin/www_bget?ko00261	https:\\www.genome.jp\dbget-bin\www_bget?map00261
ko00770	Metabolism	Metabolism of cofactors and vitamins	Pantothenate and CoA biosynthesis	2/305 0.66%	148/34427 0.43%	0.377852	1	TraesCS6D02G093800;TraesCS3B02G388300	2	TraesCS6D02G093800;TraesCS3B02G388300	2	--	0	https://www.genome.jp/dbget-bin/www_bget?ko00770	https:\\www.genome.jp\dbget-bin\www_bget?map00770
ko00906	Metabolism	Metabolism of terpenoids and polyketides	Carotenoid biosynthesis	3/305 0.98%	252/34427 0.73%	0.386496	1	TraesCS2D02G124800;TraesCS2B02G143900;TraesCS5D02G365100	3	TraesCS5D02G365100	1	TraesCS2D02G124800;TraesCS2B02G143900	2	https://www.genome.jp/dbget-bin/www_bget?ko00906	https:\\www.genome.jp\dbget-bin\www_bget?map00906
ko00670	Metabolism	Metabolism of cofactors and vitamins	One carbon pool by folate	1/305 0.33%	55/34427 0.16%	0.387263	1	TraesCS3B02G417800	1	TraesCS3B02G417800	1	--	0	https://www.genome.jp/dbget-bin/www_bget?ko00670	https:\\www.genome.jp\dbget-bin\www_bget?map00670
ko00051	Metabolism	Carbohydrate metabolism	Fructose and mannose metabolism	3/305 0.98%	260/34427 0.76%	0.405523	1	TraesCS6D02G311900;TraesCS6B02G363700;TraesCS6A02G333300	3	--	0	TraesCS6D02G311900;TraesCS6B02G363700;TraesCS6A02G333300	3	https://www.genome.jp/dbget-bin/www_bget?ko00051	https:\\www.genome.jp\dbget-bin\www_bget?map00051
ko00945	Metabolism	Biosynthesis of other secondary metabolites	Stilbenoid, diarylheptanoid and gingerol biosynthesis	3/305 0.98%	260/34427 0.76%	0.405523	1	TraesCS6D02G018500;TraesCS4A02G392800;TraesCS7A02G093900	3	TraesCS6D02G018500;TraesCS4A02G392800;TraesCS7A02G093900	3	--	0	https://www.genome.jp/dbget-bin/www_bget?ko00945	https:\\www.genome.jp\dbget-bin\www_bget?map00945
ko00280	Metabolism	Amino acid metabolism	Valine, leucine and isoleucine degradation	2/305 0.66%	158/34427 0.46%	0.409015	1	TraesCS6D02G041600;TraesCS4D02G170300	2	TraesCS6D02G041600	1	TraesCS4D02G170300	1	https://www.genome.jp/dbget-bin/www_bget?ko00280	https:\\www.genome.jp\dbget-bin\www_bget?map00280
ko01040	Metabolism	Lipid metabolism	Biosynthesis of unsaturated fatty acids	2/305 0.66%	168/34427 0.49%	0.439399	1	TraesCS7A02G220900;TraesCS5B02G023800	2	TraesCS5B02G023800	1	TraesCS7A02G220900	1	https://www.genome.jp/dbget-bin/www_bget?ko01040	https:\\www.genome.jp\dbget-bin\www_bget?map01040
ko00590	Metabolism	Lipid metabolism	Arachidonic acid metabolism	1/305 0.33%	66/34427 0.19%	0.444496	1	novel.9534	1	novel.9534	1	--	0	https://www.genome.jp/dbget-bin/www_bget?ko00590	https:\\www.genome.jp\dbget-bin\www_bget?map00590
ko00902	Metabolism	Metabolism of terpenoids and polyketides	Monoterpenoid biosynthesis	1/305 0.33%	66/34427 0.19%	0.444496	1	TraesCS2D02G477300	1	--	0	TraesCS2D02G477300	1	https://www.genome.jp/dbget-bin/www_bget?ko00902	https:\\www.genome.jp\dbget-bin\www_bget?map00902
ko00460	Metabolism	Metabolism of other amino acids	Cyanoamino acid metabolism	7/305 2.3%	717/34427 2.08%	0.450893	1	TraesCS4D02G038500;TraesCS3B02G417800;novel.9534;TraesCSU02G036600;TraesCS2B02G550300;TraesCS2B02G401500;TraesCSU02G084700	7	TraesCS4D02G038500;TraesCS3B02G417800;novel.9534;TraesCSU02G036600;TraesCSU02G084700	5	TraesCS2B02G550300;TraesCS2B02G401500	2	https://www.genome.jp/dbget-bin/www_bget?ko00460	https:\\www.genome.jp\dbget-bin\www_bget?map00460
ko00300	Metabolism	Amino acid metabolism	Lysine biosynthesis	1/305 0.33%	68/34427 0.2%	0.454314	1	novel.9990	1	novel.9990	1	--	0	https://www.genome.jp/dbget-bin/www_bget?ko00300	https:\\www.genome.jp\dbget-bin\www_bget?map00300
ko00270	Metabolism	Amino acid metabolism	Cysteine and methionine metabolism	5/305 1.64%	505/34427 1.47%	0.464004	1	TraesCS6D02G018700;TraesCS4D02G170300;TraesCS6D02G174200;TraesCS4B02G058200;novel.9990	5	TraesCS6D02G018700;TraesCS6D02G174200;TraesCS4B02G058200;novel.9990	4	TraesCS4D02G170300	1	https://www.genome.jp/dbget-bin/www_bget?ko00270	https:\\www.genome.jp\dbget-bin\www_bget?map00270
ko00020	Metabolism	Carbohydrate metabolism	Citrate cycle (TCA cycle)	2/305 0.66%	179/34427 0.52%	0.471813	1	TraesCS4D02G170200;TraesCS2D02G018700	2	--	0	TraesCS4D02G170200;TraesCS2D02G018700	2	https://www.genome.jp/dbget-bin/www_bget?ko00020	https:\\www.genome.jp\dbget-bin\www_bget?map00020
ko00730	Metabolism	Metabolism of cofactors and vitamins	Thiamine metabolism	1/305 0.33%	74/34427 0.21%	0.482742	1	TraesCS6D02G136300	1	TraesCS6D02G136300	1	--	0	https://www.genome.jp/dbget-bin/www_bget?ko00730	https:\\www.genome.jp\dbget-bin\www_bget?map00730
ko00260	Metabolism	Amino acid metabolism	Glycine, serine and threonine metabolism	3/305 0.98%	296/34427 0.86%	0.488525	1	TraesCS3B02G417800;TraesCS4D02G170300;novel.9990	3	TraesCS3B02G417800;novel.9990	2	TraesCS4D02G170300	1	https://www.genome.jp/dbget-bin/www_bget?ko00260	https:\\www.genome.jp\dbget-bin\www_bget?map00260
ko00620	Metabolism	Carbohydrate metabolism	Pyruvate metabolism	4/305 1.31%	412/34427 1.2%	0.496797	1	TraesCS4D02G170200;TraesCS2D02G018700;novel.7261;TraesCS2B02G364000	4	TraesCS2B02G364000	1	TraesCS4D02G170200;TraesCS2D02G018700;novel.7261	3	https://www.genome.jp/dbget-bin/www_bget?ko00620	https:\\www.genome.jp\dbget-bin\www_bget?map00620
ko00450	Metabolism	Metabolism of other amino acids	Selenocompound metabolism	1/305 0.33%	81/34427 0.24%	0.514048	1	TraesCS7A02G046700	1	--	0	TraesCS7A02G046700	1	https://www.genome.jp/dbget-bin/www_bget?ko00450	https:\\www.genome.jp\dbget-bin\www_bget?map00450
ko00905	Metabolism	Metabolism of terpenoids and polyketides	Brassinosteroid biosynthesis	2/305 0.66%	215/34427 0.62%	0.569542	1	TraesCS6A02G378800;TraesCS6D02G363100	2	TraesCS6A02G378800;TraesCS6D02G363100	2	--	0	https://www.genome.jp/dbget-bin/www_bget?ko00905	https:\\www.genome.jp\dbget-bin\www_bget?map00905
ko00563	Metabolism	Glycan biosynthesis and metabolism	Glycosylphosphatidylinositol (GPI)-anchor biosynthesis	1/305 0.33%	97/34427 0.28%	0.578694	1	TraesCS3B02G299400	1	TraesCS3B02G299400	1	--	0	https://www.genome.jp/dbget-bin/www_bget?ko00563	https:\\www.genome.jp\dbget-bin\www_bget?map00563
ko00966	Metabolism	Biosynthesis of other secondary metabolites	Glucosinolate biosynthesis	1/305 0.33%	97/34427 0.28%	0.578694	1	TraesCSU02G084700	1	TraesCSU02G084700	1	--	0	https://www.genome.jp/dbget-bin/www_bget?ko00966	https:\\www.genome.jp\dbget-bin\www_bget?map00966
ko00562	Metabolism	Carbohydrate metabolism	Inositol phosphate metabolism	2/305 0.66%	219/34427 0.64%	0.579562	1	TraesCS3B02G553200;novel.3251	2	TraesCS3B02G553200;novel.3251	2	--	0	https://www.genome.jp/dbget-bin/www_bget?ko00562	https:\\www.genome.jp\dbget-bin\www_bget?map00562
ko00564	Metabolism	Lipid metabolism	Glycerophospholipid metabolism	4/305 1.31%	458/34427 1.33%	0.579961	1	TraesCSU02G017500;TraesCS3B02G553200;TraesCS4A02G361400;TraesCS1A02G113300	4	TraesCSU02G017500;TraesCS3B02G553200	2	TraesCS4A02G361400;TraesCS1A02G113300	2	https://www.genome.jp/dbget-bin/www_bget?ko00564	https:\\www.genome.jp\dbget-bin\www_bget?map00564
ko00196	Metabolism	Energy metabolism	Photosynthesis - antenna proteins	1/305 0.33%	98/34427 0.28%	0.582437	1	TraesCS1A02G306600	1	--	0	TraesCS1A02G306600	1	https://www.genome.jp/dbget-bin/www_bget?ko00196	https:\\www.genome.jp\dbget-bin\www_bget?map00196
ko04070	Environmental Information Processing	Signal transduction	Phosphatidylinositol signaling system	2/305 0.66%	225/34427 0.65%	0.594271	1	TraesCSU02G017500;novel.3251	2	TraesCSU02G017500;novel.3251	2	--	0	https://www.genome.jp/dbget-bin/www_bget?ko04070	https:\\www.genome.jp\dbget-bin\www_bget?map04070
ko01212	Metabolism	Global and overview maps	Fatty acid metabolism	3/305 0.98%	351/34427 1.02%	0.603204	1	TraesCS6D02G116200;TraesCS7A02G220900;TraesCS5B02G023800	3	TraesCS6D02G116200;TraesCS5B02G023800	2	TraesCS7A02G220900	1	https://www.genome.jp/dbget-bin/www_bget?ko01212	https:\\www.genome.jp\dbget-bin\www_bget?map01212
ko03013	Genetic Information Processing	Translation	Nucleocytoplasmic transport	4/305 1.31%	476/34427 1.38%	0.610299	1	novel.5751;novel.2858;novel.9551;TraesCS2D02G090600	4	novel.5751;novel.2858;novel.9551;TraesCS2D02G090600	4	--	0	https://www.genome.jp/dbget-bin/www_bget?ko03013	https:\\www.genome.jp\dbget-bin\www_bget?map03013
ko00565	Metabolism	Lipid metabolism	Ether lipid metabolism	1/305 0.33%	107/34427 0.31%	0.614667	1	TraesCS3B02G553200	1	TraesCS3B02G553200	1	--	0	https://www.genome.jp/dbget-bin/www_bget?ko00565	https:\\www.genome.jp\dbget-bin\www_bget?map00565
ko00640	Metabolism	Carbohydrate metabolism	Propanoate metabolism	1/305 0.33%	108/34427 0.31%	0.618091	1	TraesCS6D02G041600	1	TraesCS6D02G041600	1	--	0	https://www.genome.jp/dbget-bin/www_bget?ko00640	https:\\www.genome.jp\dbget-bin\www_bget?map00640
ko00650	Metabolism	Carbohydrate metabolism	Butanoate metabolism	1/305 0.33%	109/34427 0.32%	0.621486	1	TraesCS4B02G231400	1	TraesCS4B02G231400	1	--	0	https://www.genome.jp/dbget-bin/www_bget?ko00650	https:\\www.genome.jp\dbget-bin\www_bget?map00650
ko01100	Metabolism	Global and overview maps	Metabolic pathways	118/305 38.69%	13580/34427 39.45%	0.62814	1	TraesCS4D02G038500;TraesCS4D02G170200;TraesCS3B02G417800;novel.203;TraesCS6D02G018400;novel.6375;TraesCS6D02G102400;novel.5714;TraesCS1A02G137200;TraesCS6D02G173400;TraesCS6D02G141700;TraesCS6D02G116200;TraesCS6D02G127100;TraesCS2A02G573900;TraesCS6D02G099100;TraesCS6D02G065900;TraesCS6D02G311900;TraesCSU02G113500;TraesCS5D02G330300;TraesCS6D02G048300;novel.9414;TraesCS4B02G149200;novel.7038;Trae…	118	TraesCS4D02G038500;TraesCS3B02G417800;novel.203;TraesCS6D02G018400;TraesCS6D02G102400;novel.5714;TraesCS6D02G173400;TraesCS6D02G141700;TraesCS6D02G116200;TraesCS6D02G127100;TraesCS2A02G573900;TraesCS6D02G099100;TraesCS6D02G065900;TraesCSU02G113500;TraesCS6D02G048300;TraesCS4B02G149200;TraesCS6D02G015200;TraesCS6D02G162800;novel.7392;TraesCS6D02G104800;TraesCS2A02G219100;TraesCS6D02G020700;TraesCS…	74	TraesCS4D02G170200;novel.6375;TraesCS1A02G137200;TraesCS6D02G311900;TraesCS5D02G330300;novel.9414;novel.7038;TraesCS5A02G323200;TraesCS4D02G169800;TraesCS4D02G093600;TraesCS5D02G013400;novel.6675;TraesCS3D02G237100;TraesCS7A02G468400;TraesCS1A02G306600;TraesCS7A02G220900;novel.6526;TraesCS3B02G535900;TraesCS6B02G363700;TraesCS2D02G483100;TraesCS7A02G046700;TraesCS4D02G170300;TraesCS6A02G333300;Tr…	44	https://www.genome.jp/dbget-bin/www_bget?ko01100	https:\\www.genome.jp\dbget-bin\www_bget?map01100
ko04136	Cellular Processes	Transport and catabolism	Autophagy - other	1/305 0.33%	114/34427 0.33%	0.63801	1	TraesCS6D02G138400	1	TraesCS6D02G138400	1	--	0	https://www.genome.jp/dbget-bin/www_bget?ko04136	https:\\www.genome.jp\dbget-bin\www_bget?map04136
ko00790	Metabolism	Metabolism of cofactors and vitamins	Folate biosynthesis	1/305 0.33%	116/34427 0.34%	0.644417	1	TraesCS6D02G161500	1	TraesCS6D02G161500	1	--	0	https://www.genome.jp/dbget-bin/www_bget?ko00790	https:\\www.genome.jp\dbget-bin\www_bget?map00790
ko01200	Metabolism	Global and overview maps	Carbon metabolism	9/305 2.95%	1108/34427 3.22%	0.650515	1	TraesCS4D02G170200;TraesCS3B02G417800;TraesCS6D02G048300;TraesCS2A02G219100;TraesCS2B02G244600;TraesCS2D02G224200;TraesCS2D02G018700;TraesCS2B02G364000;TraesCS6D02G174200	9	TraesCS3B02G417800;TraesCS6D02G048300;TraesCS2A02G219100;TraesCS2B02G244600;TraesCS2D02G224200;TraesCS2B02G364000;TraesCS6D02G174200	7	TraesCS4D02G170200;TraesCS2D02G018700	2	https://www.genome.jp/dbget-bin/www_bget?ko01200	https:\\www.genome.jp\dbget-bin\www_bget?map01200
ko01210	Metabolism	Global and overview maps	2-Oxocarboxylic acid metabolism	2/305 0.66%	262/34427 0.76%	0.676477	1	TraesCSU02G084700;novel.9990	2	TraesCSU02G084700;novel.9990	2	--	0	https://www.genome.jp/dbget-bin/www_bget?ko01210	https:\\www.genome.jp\dbget-bin\www_bget?map01210
ko00040	Metabolism	Carbohydrate metabolism	Pentose and glucuronate interconversions	3/305 0.98%	404/34427 1.17%	0.696464	1	TraesCSU02G113500;TraesCS6D02G170500;TraesCS4A02G066700	3	TraesCSU02G113500;TraesCS6D02G170500	2	TraesCS4A02G066700	1	https://www.genome.jp/dbget-bin/www_bget?ko00040	https:\\www.genome.jp\dbget-bin\www_bget?map00040
ko00941	Metabolism	Biosynthesis of other secondary metabolites	Flavonoid biosynthesis	4/305 1.31%	543/34427 1.58%	0.710764	1	TraesCS6D02G015200;TraesCS2D02G483100;TraesCS4A02G446400;TraesCS7B02G042500	4	TraesCS6D02G015200;TraesCS7B02G042500	2	TraesCS2D02G483100;TraesCS4A02G446400	2	https://www.genome.jp/dbget-bin/www_bget?ko00941	https:\\www.genome.jp\dbget-bin\www_bget?map00941
ko04141	Genetic Information Processing	Folding, sorting and degradation	Protein processing in endoplasmic reticulum	12/305 3.93%	1535/34427 4.46%	0.711192	1	TraesCS1A02G137400;TraesCS6D02G127500;TraesCS1B02G246400;TraesCS1D02G234700;TraesCS1A02G237900;TraesCS1A02G042500;TraesCS2D02G560400;TraesCS3B02G534100;TraesCS6D02G170100;TraesCS5B02G022700;TraesCS7A02G058600;novel.7597	12	TraesCS6D02G127500;TraesCS2D02G560400;TraesCS6D02G170100;novel.7597	4	TraesCS1A02G137400;TraesCS1B02G246400;TraesCS1D02G234700;TraesCS1A02G237900;TraesCS1A02G042500;TraesCS3B02G534100;TraesCS5B02G022700;TraesCS7A02G058600	8	https://www.genome.jp/dbget-bin/www_bget?ko04141	https:\\www.genome.jp\dbget-bin\www_bget?map04141
ko03008	Genetic Information Processing	Translation	Ribosome biogenesis in eukaryotes	3/305 0.98%	420/34427 1.22%	0.721138	1	novel.9401;novel.7172;novel.7782	3	novel.9401;novel.7172;novel.7782	3	--	0	https://www.genome.jp/dbget-bin/www_bget?ko03008	https:\\www.genome.jp\dbget-bin\www_bget?map03008
ko00410	Metabolism	Metabolism of other amino acids	beta-Alanine metabolism	1/305 0.33%	148/34427 0.43%	0.732826	1	TraesCS4B02G231400	1	TraesCS4B02G231400	1	--	0	https://www.genome.jp/dbget-bin/www_bget?ko00410	https:\\www.genome.jp\dbget-bin\www_bget?map00410
ko04120	Genetic Information Processing	Folding, sorting and degradation	Ubiquitin mediated proteolysis	9/305 2.95%	1216/34427 3.53%	0.75309	1	TraesCS1A02G136400;TraesCS1A02G137400;TraesCSU02G019700;TraesCSU02G019400;novel.1861;novel.1523;TraesCS2D02G560400;TraesCS5B02G450000;TraesCS4D02G102500	9	TraesCSU02G019700;TraesCSU02G019400;TraesCS2D02G560400;TraesCS5B02G450000;TraesCS4D02G102500	5	TraesCS1A02G136400;TraesCS1A02G137400;novel.1861;novel.1523	4	https://www.genome.jp/dbget-bin/www_bget?ko04120	https:\\www.genome.jp\dbget-bin\www_bget?map04120
ko03410	Genetic Information Processing	Replication and repair	Base excision repair	1/305 0.33%	160/34427 0.46%	0.760001	1	TraesCS1A02G130700	1	--	0	TraesCS1A02G130700	1	https://www.genome.jp/dbget-bin/www_bget?ko03410	https:\\www.genome.jp\dbget-bin\www_bget?map03410
ko00400	Metabolism	Amino acid metabolism	Phenylalanine, tyrosine and tryptophan biosynthesis	1/305 0.33%	163/34427 0.47%	0.766353	1	novel.7948	1	novel.7948	1	--	0	https://www.genome.jp/dbget-bin/www_bget?ko00400	https:\\www.genome.jp\dbget-bin\www_bget?map00400
ko00910	Metabolism	Energy metabolism	Nitrogen metabolism	2/305 0.66%	326/34427 0.95%	0.786297	1	TraesCS6D02G020700;TraesCS7D02G523800	2	TraesCS6D02G020700;TraesCS7D02G523800	2	--	0	https://www.genome.jp/dbget-bin/www_bget?ko00910	https:\\www.genome.jp\dbget-bin\www_bget?map00910
ko00904	Metabolism	Metabolism of terpenoids and polyketides	Diterpenoid biosynthesis	3/305 0.98%	473/34427 1.37%	0.791797	1	TraesCS7B02G437800;TraesCS4D02G174200;TraesCS4B02G172200	3	TraesCS7B02G437800;TraesCS4D02G174200;TraesCS4B02G172200	3	--	0	https://www.genome.jp/dbget-bin/www_bget?ko00904	https:\\www.genome.jp\dbget-bin\www_bget?map00904
ko04016	Environmental Information Processing	Signal transduction	MAPK signaling pathway - plant	12/305 3.93%	1658/34427 4.82%	0.801455	1	TraesCS6D02G048300;novel.2523;TraesCS6D02G178400;TraesCSU02G133200;TraesCS3B02G393800;TraesCS3B02G288700;TraesCS1D02G072900;TraesCS6D02G033300;TraesCS3B02G379200;TraesCS2A02G493800;TraesCS2A02G089400;TraesCS1D02G091500	12	TraesCS6D02G048300;novel.2523;TraesCS6D02G178400;TraesCSU02G133200;TraesCS3B02G288700;TraesCS1D02G072900;TraesCS6D02G033300;TraesCS3B02G379200;TraesCS2A02G493800	9	TraesCS3B02G393800;TraesCS2A02G089400;TraesCS1D02G091500	3	https://www.genome.jp/dbget-bin/www_bget?ko04016	https:\\www.genome.jp\dbget-bin\www_bget?map04016
ko04075	Environmental Information Processing	Signal transduction	Plant hormone signal transduction	22/305 7.21%	2949/34427 8.57%	0.828668	1	novel.2523;TraesCS5B02G457600;TraesCS6D02G100900;TraesCS6D02G102300;TraesCS6D02G178400;TraesCS1A02G077800;TraesCS6D02G067900;TraesCS6D02G100800;TraesCS3B02G288700;TraesCS6D02G104400;TraesCS6B02G300400;TraesCS2B02G587500;TraesCS6D02G115100;TraesCS6A02G190600;TraesCS7A02G207100;TraesCS7B02G370100;TraesCS3D02G259600;TraesCS2A02G402700;TraesCS2A02G493800;TraesCS6D02G171100;TraesCS2A02G089400;TraesCS5…	22	novel.2523;TraesCS6D02G100900;TraesCS6D02G102300;TraesCS6D02G178400;TraesCS6D02G067900;TraesCS6D02G100800;TraesCS3B02G288700;TraesCS6D02G104400;TraesCS6B02G300400;TraesCS2B02G587500;TraesCS6D02G115100;TraesCS7B02G370100;TraesCS3D02G259600;TraesCS2A02G493800;TraesCS6D02G171100;TraesCS5A02G341700	16	TraesCS5B02G457600;TraesCS1A02G077800;TraesCS6A02G190600;TraesCS7A02G207100;TraesCS2A02G402700;TraesCS2A02G089400	6	https://www.genome.jp/dbget-bin/www_bget?ko04075	https:\\www.genome.jp\dbget-bin\www_bget?map04075
ko02010	Environmental Information Processing	Membrane transport	ABC transporters	2/305 0.66%	364/34427 1.06%	0.83478	1	TraesCS6D02G128600;novel.6610	2	TraesCS6D02G128600;novel.6610	2	--	0	https://www.genome.jp/dbget-bin/www_bget?ko02010	https:\\www.genome.jp\dbget-bin\www_bget?map02010
ko00130	Metabolism	Metabolism of cofactors and vitamins	Ubiquinone and other terpenoid-quinone biosynthesis	2/305 0.66%	366/34427 1.06%	0.837035	1	TraesCS6D02G141700;novel.11817	2	TraesCS6D02G141700;novel.11817	2	--	0	https://www.genome.jp/dbget-bin/www_bget?ko00130	https:\\www.genome.jp\dbget-bin\www_bget?map00130
ko00900	Metabolism	Metabolism of terpenoids and polyketides	Terpenoid backbone biosynthesis	1/305 0.33%	204/34427 0.59%	0.838096	1	novel.6375	1	--	0	novel.6375	1	https://www.genome.jp/dbget-bin/www_bget?ko00900	https:\\www.genome.jp\dbget-bin\www_bget?map00900
ko00350	Metabolism	Amino acid metabolism	Tyrosine metabolism	1/305 0.33%	213/34427 0.62%	0.85063	1	TraesCS7A02G468400	1	--	0	TraesCS7A02G468400	1	https://www.genome.jp/dbget-bin/www_bget?ko00350	https:\\www.genome.jp\dbget-bin\www_bget?map00350
ko01230	Metabolism	Global and overview maps	Biosynthesis of amino acids	5/305 1.64%	846/34427 2.46%	0.871856	1	TraesCS3B02G417800;novel.7948;novel.9654;TraesCS6D02G174200;novel.9990	5	TraesCS3B02G417800;novel.7948;novel.9654;TraesCS6D02G174200;novel.9990	5	--	0	https://www.genome.jp/dbget-bin/www_bget?ko01230	https:\\www.genome.jp\dbget-bin\www_bget?map01230
ko03022	Genetic Information Processing	Transcription	Basal transcription factors	1/305 0.33%	236/34427 0.69%	0.87844	1	TraesCS7A02G040600	1	TraesCS7A02G040600	1	--	0	https://www.genome.jp/dbget-bin/www_bget?ko03022	https:\\www.genome.jp\dbget-bin\www_bget?map03022
ko03050	Genetic Information Processing	Folding, sorting and degradation	Proteasome	1/305 0.33%	248/34427 0.72%	0.890835	1	novel.5747	1	novel.5747	1	--	0	https://www.genome.jp/dbget-bin/www_bget?ko03050	https:\\www.genome.jp\dbget-bin\www_bget?map03050
ko00062	Metabolism	Lipid metabolism	Fatty acid elongation	1/305 0.33%	252/34427 0.73%	0.89468	1	TraesCS7A02G220900	1	--	0	TraesCS7A02G220900	1	https://www.genome.jp/dbget-bin/www_bget?ko00062	https:\\www.genome.jp\dbget-bin\www_bget?map00062
ko03060	Genetic Information Processing	Folding, sorting and degradation	Protein export	1/305 0.33%	266/34427 0.77%	0.907104	1	TraesCS6D02G089600	1	TraesCS6D02G089600	1	--	0	https://www.genome.jp/dbget-bin/www_bget?ko03060	https:\\www.genome.jp\dbget-bin\www_bget?map03060
ko01240	Metabolism	Global and overview maps	Biosynthesis of cofactors	7/305 2.3%	1216/34427 3.53%	0.916363	1	TraesCS3B02G417800;TraesCS3D02G237100;novel.11817;TraesCS6D02G136300;TraesCS6D02G156300;TraesCS6D02G161500;TraesCS6D02G132700	7	TraesCS3B02G417800;novel.11817;TraesCS6D02G136300;TraesCS6D02G156300;TraesCS6D02G161500;TraesCS6D02G132700	6	TraesCS3D02G237100	1	https://www.genome.jp/dbget-bin/www_bget?ko01240	https:\\www.genome.jp\dbget-bin\www_bget?map01240
ko01250	Metabolism	Global and overview maps	Biosynthesis of nucleotide sugars	1/305 0.33%	310/34427 0.9%	0.937409	1	TraesCS6D02G102400	1	TraesCS6D02G102400	1	--	0	https://www.genome.jp/dbget-bin/www_bget?ko01250	https:\\www.genome.jp\dbget-bin\www_bget?map01250
ko00970	Genetic Information Processing	Translation	Aminoacyl-tRNA biosynthesis	1/305 0.33%	332/34427 0.96%	0.948633	1	novel.9619	1	novel.9619	1	--	0	https://www.genome.jp/dbget-bin/www_bget?ko00970	https:\\www.genome.jp\dbget-bin\www_bget?map00970
ko03018	Genetic Information Processing	Folding, sorting and degradation	RNA degradation	2/305 0.66%	568/34427 1.65%	0.962306	1	TraesCS1A02G137000;TraesCS1A02G137900	2	--	0	TraesCS1A02G137000;TraesCS1A02G137900	2	https://www.genome.jp/dbget-bin/www_bget?ko03018	https:\\www.genome.jp\dbget-bin\www_bget?map03018
ko00561	Metabolism	Lipid metabolism	Glycerolipid metabolism	1/305 0.33%	383/34427 1.11%	0.967528	1	TraesCS4A02G361400	1	--	0	TraesCS4A02G361400	1	https://www.genome.jp/dbget-bin/www_bget?ko00561	https:\\www.genome.jp\dbget-bin\www_bget?map00561
ko03010	Genetic Information Processing	Translation	Ribosome	7/305 2.3%	1544/34427 4.48%	0.984802	1	novel.11373;TraesCS3B02G552000;TraesCS4D02G170100;novel.9202;novel.6700;TraesCS2A02G253600;TraesCS5B02G450000	7	novel.11373;novel.6700;TraesCS5B02G450000	3	TraesCS3B02G552000;TraesCS4D02G170100;novel.9202;TraesCS2A02G253600	4	https://www.genome.jp/dbget-bin/www_bget?ko03010	https:\\www.genome.jp\dbget-bin\www_bget?map03010
ko03015	Genetic Information Processing	Translation	mRNA surveillance pathway	1/305 0.33%	540/34427 1.57%	0.992121	1	novel.4928	1	novel.4928	1	--	0	https://www.genome.jp/dbget-bin/www_bget?ko03015	https:\\www.genome.jp\dbget-bin\www_bget?map03015
ko00010	Metabolism	Carbohydrate metabolism	Glycolysis / Gluconeogenesis	1/305 0.33%	566/34427 1.64%	0.993772	1	TraesCS2D02G018700	1	--	0	TraesCS2D02G018700	1	https://www.genome.jp/dbget-bin/www_bget?ko00010	https:\\www.genome.jp\dbget-bin\www_bget?map00010
ko00520	Metabolism	Carbohydrate metabolism	Amino sugar and nucleotide sugar metabolism	1/305 0.33%	602/34427 1.75%	0.995504	1	TraesCS6D02G102400	1	TraesCS6D02G102400	1	--	0	https://www.genome.jp/dbget-bin/www_bget?ko00520	https:\\www.genome.jp\dbget-bin\www_bget?map00520
ko04144	Cellular Processes	Transport and catabolism	Endocytosis	1/305 0.33%	666/34427 1.93%	0.997483	1	TraesCS3D02G330600	1	TraesCS3D02G330600	1	--	0	https://www.genome.jp/dbget-bin/www_bget?ko04144	https:\\www.genome.jp\dbget-bin\www_bget?map04144
ko00190	Metabolism	Energy metabolism	Oxidative phosphorylation	2/305 0.66%	1074/34427 3.12%	0.999338	1	TraesCS6D02G173400;novel.4568	2	TraesCS6D02G173400	1	novel.4568	1	https://www.genome.jp/dbget-bin/www_bget?ko00190	https:\\www.genome.jp\dbget-bin\www_bget?map00190
ko03040	Genetic Information Processing	Transcription	Spliceosome	1/305 0.33%	831/34427 2.41%	0.999439	1	TraesCS6D02G132300	1	TraesCS6D02G132300	1	--	0	https://www.genome.jp/dbget-bin/www_bget?ko03040	https:\\www.genome.jp\dbget-bin\www_bget?map03040
