# Supplementary material for: The Class III Peroxidase gene TaPRX-2A controls grain number per spike in common wheat (Triticum aestivum L.)
Source: Front Plant Sci. 2025 Feb 6;15:1501029. doi: 10.3389/fpls.2024.1501029 (PMC11839669; doi:10.3389/fpls.2024.1501029)
Supplement: Supplementary Table 3 — DEGs involved in flavonoid biosynthesis, lignin biosynthesis, phytohormone, sucrose and starch biosynthesis pathways. [file Table3.xlsx]

## Sheet: flavonoid and lignin biosynthes
4CL	TraesCS6D02G141700(1.0963884841477)
CYP75A	TraesCS4A02G446400(-1.15894389906936)
CYP75B1	TraesCS6D02G015200(1.23566141842405)
ANR	TraesCS2D02G483100(-2.8769460118981)
FLS	TraesCS7B02G042500(1.1082112998403)
UGT73C6	TraesCS4B02G054800(-5.68909464761524)
FG2	TraesCS4A02G385500(1.71126108560809)
	TraesCS5A02G325200(-1.24485547304725)
PRX	TraesCS6D02G054600(1.79326532777333)
	TraesCS2A02G573900(3.1764958969293)
	TraesCS6A02G047400(1.22826501558943)
	TraesCS2B02G613900(1.08348514467672)
	TraesCS6D02G127100(1.10257940548889)
	TraesCS3B02G209700(1.63944763210169)
	TraesCS6D02G108400(1.11318941408978)
	TraesCS5A02G323200(-1.05843591801709)
	TraesCS5D02G330300(-1.27076575042592)
	TraesCS7A02G452900(-1.44407938464799)
	TraesCS3B02G578000(-1.19525771883893)

## Sheet: sucrose and starch biosynthesis
SPS	TraesCS3B02G461800(-1.042178071599)
SUS	TraesCS4B02G167500(1.27482309742693)
	TraesCS4D02G169800(-6.32054333672797)
BGL	TraesCSU02G036600(1.05689194722632)
	TraesCS4D02G038500(9.09766571668372)
	TraesCS2B02G550300(-1.17328950677694)
	TraesCS2B02G401500(-1.47248308622032)
EG	TraesCS6A02G093200(1.1157127827779)
	TraesCS6D02G112100(1.30087755886838)
EGLC	TraesCS6D02G099100(1.1146060158768)
	TraesCS4D02G191900(-1.14398141299911)
ENPP	TraesCS6D02G093800(1.08321855210069)
	TraesCS3B02G388300(8.167693606994)
SS	TraesCS1A02G137200(-2.6198893858916)

## Sheet: phytohormone
ctrB	TraesCS5D02G365100(1.15957366050451)
ABA2	TraesCS2B02G143900(-1.61616133161223)
	TraesCS2D02G124800(-1.95505536978771)
PYR/PYL	TraesCS2A02G089400(-1.11298161140935)
PP2C	TraesCS6D02G178400(1.14761605131556)
SnRK2	TraesCS2A02G493800(1.10600059298941)
YUCCA	TraesCS2D02G025400(1.50509167189459)
ASMT	TraesCS6D02G018400(1.43788798958434)
AMI	TraesCS2D02G026900(-1.05231932451903)
AUX1	TraesCS1A02G077800(-1.46817674679968)
ARF	TraesCS6D02G102300(1.0945609979724)
	TraesCS6D02G100800(1.20372408111302)
	TraesCS6D02G100900(1.23879072984946)
SAUR	TraesCS7B02G370100(1.33739288673991)
	TraesCS5A02G341700(1.0451818536114)
	TraesCS6D02G104400(1.32481687330893)
LOX2S	TraesCS5D02G013400(-3.20639016369044)
	TraesCS5B02G006500(-2.54594727846474)
AOS	TraesCS6D02G172200(1.04427977672143)
MFP2	TraesCS6D02G116200(1.00196177741578)
MYC2	TraesCS3B02G288700(1.00218035287436)
TF	TraesCS6B02G300400(1.12109452769803)
	TraesCS6A02G190600(-1.26725714266256)
	TraesCS5B02G457600(-3.45527383621257)
CYP714B	TraesCS4D02G174200(1.11233570638961)
	TraesCS4B02G172200(1.2031485656244)

## Sheet: antioxidant
GST	TraesCS6D02G127800(1.62569774014837)
	TraesCS3A02G437400(2.06120018464696)
	TraesCS3D02G299700(1.50220223036909)
	TraesCS1A02G078900(-1.01262281823193)
	TraesCS1D02G207400(-1.10539217804264)
RRM1	TraesCS4B02G149200(2.20452768956631)
CAT	TraesCS6D02G048300(1.05996236221856)
GGCT	TraesCS6D02G065900(1.17372948655108)
