# Supplementary material for: The Class III Peroxidase gene TaPRX-2A controls grain number per spike in common wheat (Triticum aestivum L.)
Source: Front Plant Sci. 2025 Feb 6;15:1501029. doi: 10.3389/fpls.2024.1501029 (PMC11839669; doi:10.3389/fpls.2024.1501029)
Supplement: Supplementary file 8 [file Table4.xlsx]

## Sheet: Sheet1
Table S5 Primers used for analysis.
Gene	Sequence-F (5´→3´)	Sequence-R (5´→3´)
TaPRX12	CAGCGATGGCGTCCAGAGCA	CCGGCTTAACGGTCACTCACT
18SrRNA	GTGACGGGTGACGGAGAATT	GACACTAATGCGCCCGGTAT
TraesCS6D02G141700	ACACACGCCAACTAATTTAACC	ATGTCAATGATCGTCGTGCTAG
TraesCS2D02G483100	GAGAAGACCGCGCATCTTAAG	GATCACTTCTTCCTCAGGGTTC
TraesCS4B02G054800	GCTACGATGCAAATAAGCTCAT	ATGAAAGACAATGATGTTGGGC
TraesCS2A02G573900	CGTGTGTGTGATCATCAGTAAC	AGGCGGAGTGTAAATTACAAGA
TraesCS2D02G124800	GAAATTACCAAGGAACAGAGCG	CTGTCTGCAACTACTGATGAGA
TraesCS6D02G018400	TGACATGTTTGAATCCATTCCG	CTTGCAACGCTGAAGTATCTTG
TraesCS3A02G437400	GAGCAGGACCTCTTCAACAAG	GAACAGCTTATCGTCGAGGTAG
TraesCS5D02G013400	GCATCTACGACTACGATGTGTA	CATGAACTTCTTGGTGTCGAAG
TraesCS5B02G457600	CCCACTTTCATACCGTAGATCA	GGCAATTACAGCTCCAAAAACT
TraesCS2B02G228900	GAATCATCTTCCCATGCAAGAC	CAACAACTACTGGCTAGCAATG
TraesCS3A02G375500	CCAACTTCTCTGTGCCATAAAC	ACAAGAAGAATCCCTGAAAGGT
TraesCS2D02G305300	CATGGAGCTTTCATGCTTAGAC	CCATTCTCTCAAATGTGCTAGC
TraesCS1D02G072900	TGCGTCCACCTGTACAATATAA	TGCGTCCACCTGTACAATATAA
